# Supplementary material for: Identification and genome reconstruction of abundant distinct taxa in microbiomes from one thermophilic and three mesophilic production-scale biogas plants
Source: Biotechnol Biofuels. 2016 Jul 26;9:156. doi: 10.1186/s13068-016-0565-3 (PMC4960831; doi:10.1186/s13068-016-0565-3)
Supplement: Supplementary file 1 — 10.1186/s13068-016-0565-3 Final operational taxonomic unit (OTU) table in BIOM format, format specification 1.0.0. Contained are clustered OTUs with specific OTU IDs, their supporting 16S rRNA gene sequence counts per sample, and as metadata taxonomic classification per OTU, descriptive labels per sample. [file 13068_2016_565_MOESM1_ESM.biom]

{"id": "None","format": "Biological Observation Matrix 1.0.0","format_url": "http://biom-format.org","generated_by": "QIIME 1.9.1","date": "2015-12-03T12:09:27.518389","matrix_element_type": "float","shape": [11596, 8],"type": "OTU table","matrix_type": "sparse","data": [[0,0,2.0],[0,1,2.0],[0,2,2.0],[0,3,3.0],[1,2,1.0],[1,3,2.0],[2,0,2.0],[3,0,7.0],[3,2,1.0],[3,3,11.0],[3,4,2.0],[4,0,2.0],[5,0,20.0],[5,2,46.0],[5,3,22.0],[5,4,6.0],[5,5,25.0],[5,6,7.0],[6,0,6.0],[6,1,1.0],[6,2,8.0],[6,3,5.0],[6,4,34.0],[6,5,6.0],[6,6,46.0],[7,0,20.0],[7,1,1.0],[7,2,83.0],[7,3,18.0],[7,4,64.0],[7,5,33.0],[7,6,42.0],[8,0,1.0],[8,3,4.0],[8,6,1.0],[9,0,122.0],[9,2,12.0],[9,3,165.0],[9,5,4.0],[9,7,1.0],[10,0,49.0],[10,1,1.0],[10,2,49.0],[10,3,63.0],[10,5,28.0],[10,6,1.0],[11,0,3.0],[11,1,1.0],[11,2,16.0],[11,3,1.0],[11,4,1.0],[11,5,10.0],[11,6,3.0],[11,7,1.0],[12,1,1.0],[12,7,2.0],[13,0,37.0],[13,1,613.0],[13,2,130.0],[13,3,70.0],[13,4,46.0],[13,5,62.0],[13,6,28.0],[13,7,738.0],[14,3,2.0],[15,4,1.0],[15,6,1.0],[16,0,13.0],[16,1,2.0],[16,2,18.0],[16,3,20.0],[16,5,6.0],[16,7,1.0],[17,2,2.0],[18,2,1.0],[18,3,1.0],[19,5,1.0],[19,7,1.0],[20,2,1.0],[20,5,3.0],[21,2,55.0],[21,5,18.0],[21,7,5.0],[22,0,10.0],[22,2,21.0],[22,3,4.0],[22,4,2.0],[22,5,5.0],[23,2,2.0],[23,5,1.0],[24,2,3.0],[24,5,1.0],[25,0,1.0],[25,3,1.0],[25,5,1.0],[26,0,46.0],[26,2,3136.0],[26,3,78.0],[26,4,229.0],[26,5,824.0],[26,6,244.0],[26,7,8.0],[27,0,8.0],[27,1,4.0],[27,3,4.0],[27,7,2.0],[28,0,1.0],[28,1,1.0],[29,0,2.0],[29,3,5.0],[30,0,6.0],[30,2,1.0],[30,3,7.0],[31,4,4.0],[31,5,2.0],[31,6,9.0],[32,0,3.0],[32,1,1.0],[32,2,1.0],[32,3,1.0],[32,7,1.0],[33,3,1.0],[33,4,2.0],[33,6,3.0],[34,0,8.0],[34,1,1.0],[34,3,8.0],[35,0,3.0],[35,2,2.0],[35,3,3.0],[36,0,1.0],[36,2,4.0],[36,4,1.0],[36,5,1.0],[37,0,2.0],[37,1,14.0],[37,2,4.0],[37,3,2.0],[37,4,3.0],[37,5,1.0],[37,6,8.0],[37,7,12.0],[38,0,3.0],[38,1,3.0],[38,2,11.0],[38,3,1.0],[38,4,22.0],[38,5,4.0],[38,6,38.0],[39,2,37.0],[39,5,15.0],[39,6,1.0],[40,0,12.0],[40,3,5.0],[40,4,2.0],[40,6,1.0],[41,2,3.0],[41,3,2.0],[41,4,1.0],[41,6,2.0],[41,7,3.0],[42,3,1.0],[42,4,1.0],[43,0,1.0],[43,3,4.0],[44,0,3.0],[45,0,5.0],[45,2,264.0],[45,3,8.0],[45,4,145.0],[45,5,99.0],[45,6,195.0],[45,7,2.0],[46,2,81.0],[46,4,9.0],[46,5,43.0],[46,6,19.0],[47,5,2.0],[48,3,1.0],[48,4,1.0],[49,2,6.0],[49,5,1.0],[49,6,2.0],[50,2,3.0],[50,3,1.0],[50,4,1.0],[50,5,1.0],[50,6,1.0],[51,0,9.0],[51,2,8.0],[51,3,9.0],[51,4,1.0],[51,5,1.0],[51,6,5.0],[51,7,2.0],[52,0,1170.0],[52,2,5450.0],[52,3,856.0],[52,4,421.0],[52,5,2196.0],[52,6,501.0],[52,7,2.0],[53,2,2.0],[54,0,10.0],[54,1,9.0],[54,2,38.0],[54,3,7.0],[54,4,3.0],[54,5,17.0],[54,6,5.0],[54,7,15.0],[55,0,3.0],[55,1,13.0],[55,2,120.0],[55,3,3.0],[55,4,28.0],[55,5,40.0],[55,6,26.0],[55,7,10.0],[56,0,7.0],[56,2,2.0],[56,3,6.0],[56,4,4.0],[56,6,4.0],[57,0,1.0],[57,1,1.0],[57,4,8.0],[57,5,1.0],[57,6,16.0],[58,2,3.0],[58,5,3.0],[59,0,1.0],[59,2,177.0],[59,3,1.0],[59,4,58.0],[59,5,44.0],[59,6,89.0],[59,7,1.0],[60,0,1.0],[60,2,3.0],[60,3,2.0],[60,5,3.0],[61,0,1.0],[61,2,3.0],[61,3,1.0],[61,5,2.0],[62,3,1.0],[62,4,1.0],[62,5,1.0],[62,6,4.0],[63,4,1.0],[63,6,1.0],[64,1,183.0],[64,7,171.0],[65,1,1.0],[65,6,2.0],[66,0,1.0],[66,2,6.0],[66,5,3.0],[67,0,9.0],[67,2,3.0],[67,3,7.0],[67,4,1.0],[67,5,1.0],[67,7,1.0],[68,0,2.0],[68,2,122.0],[68,3,5.0],[68,4,38.0],[68,5,30.0],[68,6,40.0],[69,2,1.0],[69,6,1.0],[70,0,1.0],[70,2,15.0],[70,5,5.0],[71,0,33.0],[71,2,9.0],[71,3,17.0],[71,5,5.0],[71,6,1.0],[72,2,1.0],[72,7,2.0],[73,2,2.0],[73,4,1.0],[73,5,6.0],[74,2,2.0],[75,0,5.0],[75,2,2.0],[75,3,2.0],[75,5,3.0],[75,6,1.0],[76,3,1.0],[76,6,1.0],[77,0,58.0],[77,1,4.0],[77,2,66.0],[77,3,46.0],[77,4,18.0],[77,5,42.0],[77,6,9.0],[77,7,7.0],[78,2,1.0],[78,5,1.0],[79,0,6.0],[79,3,1.0],[79,4,2.0],[79,6,2.0],[80,0,1.0],[80,1,1.0],[80,3,1.0],[80,5,1.0],[81,2,5.0],[81,5,1.0],[82,0,4.0],[82,1,1.0],[82,3,5.0],[83,0,1.0],[83,2,2.0],[83,6,1.0],[84,0,3.0],[84,2,1.0],[84,3,3.0],[85,0,3.0],[85,2,1.0],[85,3,2.0],[86,0,104.0],[86,2,13606.0],[86,3,154.0],[86,4,1257.0],[86,5,2783.0],[86,6,2048.0],[86,7,1.0],[87,2,1.0],[87,5,2.0],[88,0,1.0],[88,1,13024.0],[88,2,1.0],[88,7,13706.0],[89,0,3.0],[90,2,4.0],[90,5,4.0],[91,0,9.0],[91,2,8.0],[91,3,5.0],[91,4,2.0],[91,5,1.0],[91,6,8.0],[91,7,1.0],[92,2,1.0],[92,5,2.0],[93,1,1.0],[93,4,3.0],[94,0,1.0],[94,6,1.0],[95,1,33.0],[95,7,25.0],[96,0,5.0],[96,1,1.0],[96,3,2.0],[96,4,1.0],[96,7,1.0],[97,0,1.0],[97,3,2.0],[98,0,15.0],[98,1,409.0],[98,2,2.0],[98,3,13.0],[98,5,3.0],[98,7,418.0],[99,1,428.0],[99,7,401.0],[100,4,2.0],[100,5,1.0],[100,6,7.0],[101,0,4.0],[101,3,4.0],[101,6,2.0],[102,0,1.0],[102,3,1.0],[103,3,5.0],[104,0,25.0],[104,1,4.0],[104,2,1.0],[104,3,15.0],[104,5,3.0],[104,6,1.0],[104,7,8.0],[105,0,8.0],[105,2,21.0],[105,3,6.0],[105,4,16.0],[105,5,11.0],[105,6,16.0],[105,7,1.0],[106,0,1.0],[106,3,2.0],[107,4,1.0],[107,6,1.0],[108,0,1.0],[108,2,1.0],[108,3,2.0],[108,5,2.0],[109,0,11.0],[109,2,9.0],[109,3,6.0],[109,4,8.0],[109,5,4.0],[109,6,4.0],[110,0,1.0],[110,3,2.0],[110,4,4.0],[110,6,7.0],[111,3,1.0],[111,6,1.0],[112,2,4.0],[112,4,2.0],[112,6,3.0],[113,2,1.0],[113,5,1.0],[114,1,1.0],[114,2,1.0],[114,3,1.0],[114,4,1.0],[114,5,1.0],[115,0,3.0],[115,5,5.0],[116,0,4.0],[116,1,2.0],[116,3,9.0],[116,4,5.0],[116,5,1.0],[116,6,4.0],[116,7,2.0],[117,2,2.0],[117,5,1.0],[118,0,21.0],[118,2,53.0],[118,3,11.0],[118,4,103.0],[118,5,14.0],[118,6,174.0],[119,0,30.0],[119,1,33.0],[119,2,120.0],[119,3,20.0],[119,4,21.0],[119,5,48.0],[119,6,25.0],[119,7,37.0],[120,1,1.0],[120,2,5.0],[120,4,4.0],[120,5,4.0],[120,6,3.0],[121,2,93.0],[121,4,3.0],[121,5,31.0],[121,6,2.0],[122,0,21.0],[122,2,1.0],[122,3,21.0],[123,3,1.0],[123,4,1.0],[124,1,1.0],[124,2,1.0],[124,4,1.0],[124,5,1.0],[124,6,1.0],[125,2,2.0],[126,0,2.0],[126,3,1.0],[126,6,2.0],[127,0,1.0],[127,3,4.0],[128,1,6.0],[128,2,1.0],[128,7,3.0],[129,0,12.0],[129,2,4.0],[129,3,8.0],[129,4,5.0],[129,5,2.0],[129,6,7.0],[130,2,2.0],[131,0,1.0],[131,3,3.0],[131,4,1.0],[131,6,2.0],[131,7,1.0],[132,2,32.0],[132,4,3.0],[132,5,3.0],[133,1,2.0],[133,7,4.0],[134,0,20.0],[134,1,4.0],[134,2,25.0],[134,3,28.0],[134,5,5.0],[134,6,2.0],[134,7,5.0],[135,2,1.0],[135,5,3.0],[136,0,2.0],[136,1,1.0],[136,2,4.0],[136,4,1.0],[136,6,1.0],[137,0,1.0],[137,1,4.0],[137,3,2.0],[137,7,1.0],[138,0,1376.0],[138,1,39.0],[138,2,932.0],[138,3,1033.0],[138,4,632.0],[138,5,361.0],[138,6,859.0],[138,7,153.0],[139,0,2.0],[139,3,1.0],[139,6,2.0],[140,0,15.0],[140,2,830.0],[140,3,14.0],[140,4,34.0],[140,5,315.0],[140,6,30.0],[141,2,2.0],[141,5,2.0],[142,0,57.0],[142,1,118.0],[142,2,107.0],[142,3,50.0],[142,4,28.0],[142,5,38.0],[142,6,31.0],[142,7,73.0],[143,0,2.0],[143,2,1.0],[143,3,9.0],[144,2,34.0],[144,5,8.0],[145,1,2.0],[145,4,1.0],[145,7,1.0],[146,2,4.0],[147,0,1.0],[147,3,1.0],[147,5,1.0],[148,2,2.0],[149,3,2.0],[150,0,1.0],[150,1,42.0],[150,3,2.0],[150,7,53.0],[151,2,1.0],[151,4,1.0],[151,5,2.0],[152,4,2.0],[153,2,1.0],[153,4,4.0],[153,6,2.0],[154,3,1.0],[154,6,1.0],[155,0,9.0],[155,1,140.0],[155,3,4.0],[155,4,2.0],[155,6,1.0],[155,7,178.0],[156,2,2.0],[156,5,1.0],[157,0,8.0],[157,1,3.0],[157,2,36.0],[157,3,7.0],[157,4,8.0],[157,5,16.0],[157,6,8.0],[157,7,3.0],[158,0,1.0],[158,1,6.0],[158,3,6.0],[158,7,5.0],[159,0,751.0],[159,2,20.0],[159,3,577.0],[159,5,13.0],[159,6,1.0],[160,0,47.0],[160,1,3.0],[160,2,247.0],[160,3,51.0],[160,4,49.0],[160,5,90.0],[160,6,40.0],[160,7,9.0],[161,0,39.0],[161,1,4.0],[161,2,28.0],[161,3,40.0],[161,5,13.0],[161,7,1.0],[162,0,1.0],[162,3,2.0],[162,7,2.0],[163,2,12.0],[163,5,7.0],[164,0,48.0],[164,3,33.0],[165,0,1.0],[165,1,1.0],[166,2,1.0],[166,5,1.0],[167,0,30.0],[167,3,31.0],[167,4,1.0],[167,6,4.0],[168,0,2.0],[168,1,22.0],[168,6,1.0],[168,7,18.0],[169,0,44.0],[169,1,4.0],[169,2,63.0],[169,3,74.0],[169,4,38.0],[169,5,51.0],[169,6,26.0],[169,7,6.0],[170,0,1.0],[170,1,3.0],[170,3,1.0],[170,7,1.0],[171,2,1.0],[171,5,1.0],[172,3,1.0],[172,6,1.0],[173,0,190.0],[173,3,222.0],[174,0,2.0],[174,2,4.0],[174,3,2.0],[174,5,4.0],[175,0,1.0],[175,3,1.0],[176,0,35.0],[176,2,19.0],[176,3,23.0],[176,4,2.0],[176,5,4.0],[176,6,1.0],[177,0,3.0],[177,4,2.0],[177,6,2.0],[178,1,4.0],[178,3,4.0],[178,7,3.0],[179,0,1.0],[179,2,260.0],[179,3,1.0],[179,4,134.0],[179,5,96.0],[179,6,198.0],[180,0,8.0],[180,1,1.0],[180,2,24.0],[180,3,19.0],[180,4,22.0],[180,5,18.0],[180,6,41.0],[180,7,8.0],[181,2,5.0],[181,4,3.0],[181,5,4.0],[181,6,3.0],[182,0,69.0],[182,3,63.0],[182,4,1.0],[182,5,1.0],[182,7,1.0],[183,0,6.0],[183,3,16.0],[183,4,1.0],[183,5,1.0],[183,7,2.0],[184,0,1.0],[184,1,1.0],[184,2,2.0],[184,3,1.0],[184,4,2.0],[185,5,2.0],[186,2,2.0],[187,0,1.0],[187,2,2.0],[187,4,1.0],[187,6,2.0],[188,2,8.0],[188,4,13.0],[188,5,4.0],[188,6,10.0],[188,7,1.0],[189,1,1.0],[189,2,2.0],[189,4,1.0],[189,5,2.0],[190,2,3.0],[191,2,4.0],[191,5,1.0],[192,2,1.0],[192,4,1.0],[192,6,2.0],[193,1,1.0],[193,7,1.0],[194,2,3.0],[194,5,1.0],[195,4,1.0],[195,6,5.0],[196,0,3.0],[196,1,1.0],[196,3,1.0],[196,6,3.0],[197,0,105.0],[197,2,8.0],[197,3,109.0],[198,3,5.0],[198,7,1.0],[199,1,1.0],[199,2,540.0],[199,4,328.0],[199,5,367.0],[199,6,122.0],[200,0,2.0],[200,2,2.0],[200,3,4.0],[200,4,1.0],[200,5,2.0],[200,6,1.0],[201,0,2.0],[201,3,3.0],[202,0,1.0],[202,7,1.0],[203,0,1.0],[203,3,1.0],[204,0,2.0],[204,2,3.0],[204,3,1.0],[204,4,5.0],[204,5,1.0],[204,6,7.0],[205,0,12.0],[205,2,7.0],[205,3,15.0],[205,4,2.0],[205,5,2.0],[205,6,3.0],[206,0,4.0],[206,1,1.0],[206,2,5.0],[206,3,1.0],[206,4,135.0],[206,5,2.0],[206,6,183.0],[207,0,1.0],[207,1,36.0],[207,2,66.0],[207,4,3.0],[207,5,27.0],[207,6,1.0],[207,7,31.0],[208,1,34.0],[208,2,4.0],[208,4,3.0],[208,6,7.0],[208,7,35.0],[209,0,3.0],[209,3,3.0],[210,0,1.0],[210,2,2.0],[210,3,3.0],[210,5,3.0],[211,0,31.0],[211,1,3.0],[211,2,121.0],[211,3,13.0],[211,4,31.0],[211,5,59.0],[211,6,37.0],[211,7,3.0],[212,2,4.0],[213,0,125.0],[213,2,43.0],[213,3,131.0],[213,4,7.0],[213,5,12.0],[213,6,1.0],[214,3,1.0],[214,6,1.0],[215,0,2.0],[215,3,4.0],[215,5,1.0],[216,2,1.0],[216,5,1.0],[217,2,2.0],[217,5,1.0],[218,1,1.0],[218,3,1.0],[219,1,1.0],[219,2,1.0],[219,3,2.0],[220,0,86.0],[220,1,29.0],[220,2,527.0],[220,3,169.0],[220,4,73.0],[220,5,262.0],[220,6,56.0],[220,7,105.0],[221,2,3.0],[221,3,1.0],[221,7,1.0],[222,0,980.0],[222,1,2.0],[222,2,619.0],[222,3,1462.0],[222,4,176.0],[222,5,337.0],[222,6,147.0],[222,7,20.0],[223,0,14.0],[223,1,5.0],[223,2,1.0],[223,3,15.0],[223,4,1.0],[223,5,6.0],[223,6,4.0],[223,7,5.0],[224,1,2.0],[224,7,5.0],[225,0,1.0],[225,3,2.0],[226,0,4.0],[226,3,1.0],[227,2,10.0],[227,5,3.0],[228,0,1.0],[228,2,3.0],[228,3,12.0],[228,7,1.0],[229,0,7.0],[229,3,4.0],[230,2,2.0],[231,0,1.0],[231,2,2.0],[231,3,1.0],[232,2,43.0],[232,5,20.0],[233,1,2.0],[233,2,2.0],[233,4,3.0],[233,5,1.0],[233,6,3.0],[234,2,54.0],[234,4,33.0],[234,5,25.0],[234,6,29.0],[235,0,3.0],[235,3,2.0],[236,0,4.0],[236,2,1.0],[236,3,7.0],[236,5,1.0],[237,0,712.0],[237,1,5.0],[237,2,5916.0],[237,3,690.0],[237,4,1649.0],[237,5,2559.0],[237,6,1693.0],[237,7,69.0],[238,6,4.0],[239,4,2.0],[239,6,1.0],[240,2,6.0],[240,5,2.0],[241,2,6.0],[241,5,4.0],[242,0,1.0],[242,1,1.0],[242,2,4.0],[242,3,2.0],[242,5,2.0],[242,6,1.0],[243,0,2.0],[243,1,1.0],[243,3,2.0],[243,5,2.0],[244,4,1.0],[244,5,1.0],[245,0,6.0],[245,3,6.0],[245,5,2.0],[245,6,2.0],[245,7,1.0],[246,0,27.0],[246,2,13.0],[246,3,42.0],[246,5,6.0],[247,0,2.0],[247,1,2.0],[247,3,2.0],[248,4,1.0],[248,6,1.0],[249,0,5.0],[249,3,8.0],[249,7,2.0],[250,3,3.0],[251,0,4.0],[251,2,4.0],[251,3,4.0],[251,4,30.0],[251,5,1.0],[251,6,31.0],[251,7,1.0],[252,0,7.0],[252,2,30.0],[252,3,12.0],[252,5,15.0],[253,0,6.0],[253,1,1.0],[253,3,5.0],[253,7,2.0],[254,0,18.0],[254,2,1.0],[254,3,34.0],[255,0,1.0],[255,3,6.0],[255,5,1.0],[256,2,9.0],[256,4,1.0],[256,5,2.0],[256,6,5.0],[257,0,43.0],[257,1,16.0],[257,3,29.0],[257,4,14.0],[257,6,17.0],[257,7,24.0],[258,2,6.0],[258,4,7.0],[258,5,3.0],[258,6,3.0],[259,0,7.0],[259,2,13.0],[259,3,17.0],[259,4,24.0],[259,5,7.0],[259,6,42.0],[259,7,1.0],[260,0,5.0],[260,2,2.0],[260,3,6.0],[261,2,3.0],[261,5,1.0],[262,0,579.0],[262,2,463.0],[262,3,350.0],[262,4,79.0],[262,5,162.0],[262,6,82.0],[262,7,4.0],[263,3,1.0],[263,5,1.0],[264,0,1.0],[264,3,3.0],[265,2,1.0],[265,7,1.0],[266,0,11.0],[266,3,19.0],[266,4,1.0],[266,6,1.0],[267,2,16.0],[267,4,3.0],[267,5,8.0],[268,0,3.0],[268,1,9.0],[268,2,24.0],[268,3,1.0],[268,4,427.0],[268,5,12.0],[268,6,438.0],[268,7,7.0],[269,0,1.0],[269,3,2.0],[269,4,1.0],[269,6,3.0],[270,0,1.0],[270,5,1.0],[271,0,1.0],[271,3,6.0],[271,4,1.0],[271,5,1.0],[272,2,1.0],[272,5,1.0],[273,0,3.0],[273,1,1.0],[273,4,12.0],[273,6,20.0],[273,7,2.0],[274,4,6.0],[274,6,11.0],[275,2,26.0],[275,5,14.0],[276,2,13.0],[276,4,4.0],[276,5,8.0],[276,6,14.0],[277,0,5.0],[277,1,746.0],[277,2,108.0],[277,3,8.0],[277,4,60.0],[277,5,49.0],[277,6,28.0],[277,7,813.0],[278,3,1.0],[278,4,9.0],[278,6,5.0],[279,1,1.0],[279,3,1.0],[279,4,1.0],[279,7,2.0],[280,0,2.0],[280,2,3.0],[280,5,2.0],[280,7,1.0],[281,0,1.0],[281,2,2.0],[282,2,1.0],[282,3,1.0],[282,5,1.0],[283,0,1.0],[283,2,1.0],[283,3,1.0],[284,2,6.0],[284,3,2.0],[284,5,1.0],[285,1,1.0],[285,7,1.0],[286,2,11.0],[286,4,5.0],[286,5,7.0],[286,6,4.0],[287,0,1.0],[287,6,1.0],[288,5,2.0],[289,1,14.0],[289,3,2.0],[289,7,15.0],[290,0,5.0],[290,2,16.0],[290,3,4.0],[290,4,3.0],[290,5,11.0],[290,6,2.0],[291,3,1.0],[291,4,8.0],[291,6,8.0],[292,0,1.0],[292,2,10.0],[292,5,3.0],[293,0,151.0],[293,1,2.0],[293,2,179.0],[293,3,277.0],[293,4,204.0],[293,5,83.0],[293,6,215.0],[293,7,4.0],[294,4,6.0],[294,5,2.0],[294,6,9.0],[295,0,2.0],[295,3,2.0],[296,0,8.0],[296,1,1.0],[296,3,12.0],[297,0,412.0],[297,1,26.0],[297,2,3163.0],[297,3,314.0],[297,4,290.0],[297,5,1392.0],[297,6,307.0],[297,7,47.0],[298,2,43.0],[298,4,33.0],[298,5,11.0],[298,6,51.0],[299,0,1.0],[299,2,5.0],[299,3,2.0],[299,4,2.0],[299,6,1.0],[300,0,5.0],[300,2,1.0],[300,3,5.0],[301,0,4.0],[301,3,13.0],[301,4,1.0],[301,6,1.0],[302,2,2.0],[302,3,1.0],[302,5,1.0],[303,0,11.0],[303,2,1.0],[303,3,8.0],[303,5,1.0],[304,2,2.0],[305,2,2.0],[306,0,1.0],[306,2,1.0],[307,2,2.0],[308,0,1.0],[308,2,1.0],[309,0,1.0],[309,1,1.0],[309,3,1.0],[309,4,1.0],[309,6,2.0],[310,2,1.0],[310,3,2.0],[311,2,166.0],[311,5,66.0],[311,6,1.0],[312,0,2.0],[312,3,2.0],[313,0,3.0],[313,2,3.0],[313,3,2.0],[314,3,4.0],[314,6,1.0],[315,0,1.0],[315,3,2.0],[316,2,2.0],[316,3,1.0],[316,5,1.0],[317,3,2.0],[317,5,1.0],[318,0,1.0],[318,2,2.0],[319,1,3.0],[319,7,2.0],[320,1,1.0],[320,7,1.0],[321,0,5.0],[321,2,15.0],[321,3,7.0],[321,4,2.0],[321,5,3.0],[322,2,4.0],[322,3,1.0],[322,4,1.0],[322,6,1.0],[323,2,5.0],[324,0,2.0],[324,2,2.0],[324,3,4.0],[325,0,2.0],[325,1,2.0],[325,2,1.0],[325,7,4.0],[326,0,2.0],[326,1,40.0],[326,3,2.0],[326,7,37.0],[327,0,4736.0],[327,2,34.0],[327,3,4246.0],[327,4,1.0],[327,5,10.0],[327,6,1.0],[327,7,1.0],[328,0,23.0],[328,2,3.0],[328,3,21.0],[328,5,2.0],[329,0,94.0],[329,2,2289.0],[329,3,80.0],[329,4,252.0],[329,5,1041.0],[329,6,351.0],[329,7,17.0],[330,2,20.0],[330,4,1.0],[330,5,4.0],[330,6,3.0],[331,0,2.0],[331,3,1.0],[331,4,2.0],[332,0,2.0],[332,3,1.0],[333,0,19.0],[333,2,1.0],[333,3,14.0],[333,4,2.0],[333,5,1.0],[333,6,1.0],[334,1,3.0],[334,2,1.0],[334,6,1.0],[335,1,7.0],[335,2,6.0],[335,5,3.0],[335,7,5.0],[336,3,2.0],[337,0,1.0],[337,7,1.0],[338,0,11.0],[338,2,61.0],[338,3,12.0],[338,4,25.0],[338,5,25.0],[338,6,52.0],[338,7,2.0],[339,3,1.0],[339,4,1.0],[340,0,1.0],[340,6,1.0],[341,1,6.0],[341,2,3.0],[341,4,9.0],[341,5,2.0],[341,6,13.0],[341,7,9.0],[342,2,4.0],[342,5,1.0],[343,2,3.0],[343,5,3.0],[344,3,2.0],[345,0,12.0],[345,1,2.0],[345,2,147.0],[345,3,12.0],[345,4,31.0],[345,5,133.0],[345,6,26.0],[346,4,3.0],[347,0,3.0],[347,3,4.0],[347,7,1.0],[348,1,4.0],[348,4,1.0],[348,5,1.0],[348,6,1.0],[348,7,3.0],[349,0,1.0],[349,3,1.0],[349,4,1.0],[349,5,1.0],[350,0,33.0],[350,1,8.0],[350,3,36.0],[350,7,3.0],[351,0,1.0],[351,2,1.0],[351,3,3.0],[352,1,1.0],[352,3,1.0],[352,4,1.0],[352,6,2.0],[353,2,2.0],[353,4,1.0],[353,5,2.0],[353,6,5.0],[354,0,5.0],[354,1,2.0],[354,2,1.0],[354,3,5.0],[354,7,2.0],[355,0,151.0],[355,2,50.0],[355,3,152.0],[355,4,53.0],[355,5,9.0],[355,6,108.0],[355,7,4.0],[356,0,4.0],[356,3,2.0],[356,6,1.0],[357,0,3.0],[357,3,1.0],[357,5,1.0],[358,0,7.0],[358,1,171.0],[358,2,9.0],[358,3,11.0],[358,4,7.0],[358,5,7.0],[358,6,3.0],[358,7,146.0],[359,0,6.0],[359,3,4.0],[360,5,2.0],[361,0,9.0],[361,2,1.0],[361,3,7.0],[361,4,8.0],[361,5,2.0],[361,6,11.0],[362,0,28.0],[362,1,4.0],[362,3,30.0],[362,5,1.0],[362,7,11.0],[363,2,2.0],[363,5,4.0],[364,0,2.0],[364,2,60.0],[364,4,1.0],[364,5,27.0],[365,1,1.0],[365,2,22.0],[365,4,5.0],[365,5,13.0],[365,6,8.0],[366,1,1.0],[366,3,1.0],[367,0,1.0],[367,2,48.0],[367,3,1.0],[367,4,1.0],[367,5,22.0],[367,6,1.0],[368,0,5.0],[368,2,10.0],[368,3,4.0],[368,4,1.0],[368,5,3.0],[368,6,1.0],[369,0,3.0],[369,2,1.0],[369,6,1.0],[370,0,3.0],[370,3,3.0],[371,2,2.0],[371,5,1.0],[372,0,2.0],[372,3,8.0],[372,4,10.0],[372,6,10.0],[373,0,25.0],[373,1,8.0],[373,2,9.0],[373,3,23.0],[373,4,2.0],[373,5,11.0],[373,7,2.0],[374,0,2.0],[374,2,1.0],[374,3,1.0],[374,5,1.0],[375,2,3.0],[375,4,2.0],[375,5,3.0],[376,0,100.0],[376,1,976.0],[376,2,793.0],[376,3,81.0],[376,4,159.0],[376,5,279.0],[376,6,160.0],[376,7,681.0],[377,2,1.0],[377,3,1.0],[377,6,4.0],[377,7,1.0],[378,0,2558.0],[378,1,3.0],[378,2,4794.0],[378,3,1907.0],[378,4,342.0],[378,5,2076.0],[378,6,352.0],[378,7,272.0],[379,0,2.0],[379,3,4.0],[380,0,2.0],[380,2,4.0],[380,4,1.0],[380,5,1.0],[381,4,2.0],[381,6,1.0],[382,2,5.0],[382,3,2.0],[382,4,3.0],[382,5,3.0],[383,0,212.0],[383,2,137.0],[383,3,208.0],[383,4,19.0],[383,5,62.0],[383,6,20.0],[384,0,7.0],[384,1,96.0],[384,3,9.0],[384,7,97.0],[385,2,2.0],[385,5,1.0],[385,6,1.0],[386,4,1.0],[386,6,1.0],[387,0,9.0],[387,2,8.0],[387,3,13.0],[387,4,1.0],[387,5,2.0],[387,7,1.0],[388,4,2.0],[388,6,2.0],[389,0,9.0],[389,1,1.0],[389,2,1.0],[389,3,11.0],[389,4,1.0],[389,6,1.0],[390,0,8.0],[390,2,2.0],[390,3,12.0],[391,2,45.0],[391,3,1.0],[391,4,6.0],[391,5,10.0],[391,6,11.0],[392,0,2456.0],[392,1,1.0],[392,2,276.0],[392,3,2742.0],[392,4,133.0],[392,5,141.0],[392,6,163.0],[392,7,8.0],[393,0,1.0],[393,2,1.0],[394,0,5.0],[394,3,7.0],[395,0,1.0],[395,3,2.0],[396,3,3.0],[397,0,9.0],[397,1,43.0],[397,2,3.0],[397,3,11.0],[397,6,1.0],[397,7,30.0],[398,0,3.0],[398,2,32.0],[398,3,1.0],[398,4,62.0],[398,5,11.0],[398,6,77.0],[398,7,2.0],[399,1,3.0],[399,2,5.0],[399,4,4.0],[399,5,1.0],[399,6,3.0],[399,7,9.0],[400,2,80.0],[400,4,23.0],[400,5,40.0],[400,6,47.0],[401,0,10.0],[401,2,2.0],[401,3,12.0],[401,5,1.0],[401,7,1.0],[402,0,4.0],[402,2,7.0],[402,3,5.0],[402,5,1.0],[403,2,4.0],[403,4,1.0],[403,5,2.0],[404,2,17.0],[404,4,21.0],[404,5,6.0],[404,6,46.0],[404,7,1.0],[405,0,2.0],[405,2,4.0],[405,5,1.0],[406,2,10.0],[406,4,7.0],[406,5,7.0],[406,6,6.0],[407,7,4.0],[408,2,5.0],[408,5,2.0],[409,0,2.0],[409,3,4.0],[409,4,1.0],[409,6,1.0],[410,0,1.0],[410,4,1.0],[411,2,67.0],[411,4,62.0],[411,5,40.0],[411,6,82.0],[412,0,2.0],[412,4,2.0],[413,4,2.0],[414,0,6.0],[414,3,2.0],[414,4,1.0],[414,5,1.0],[414,6,2.0],[414,7,1.0],[415,0,15.0],[415,1,122.0],[415,2,12.0],[415,3,11.0],[415,4,1.0],[415,5,4.0],[415,6,1.0],[415,7,88.0],[416,0,1.0],[416,3,2.0],[417,3,2.0],[418,2,18.0],[418,5,3.0],[419,0,2.0],[419,6,1.0],[420,1,1.0],[420,7,1.0],[421,2,11.0],[421,4,3.0],[421,5,11.0],[421,6,2.0],[422,1,2.0],[422,2,1.0],[422,6,1.0],[422,7,1.0],[423,2,35.0],[423,4,3.0],[423,5,13.0],[423,6,1.0],[423,7,1.0],[424,2,2.0],[424,4,2.0],[424,5,3.0],[424,6,7.0],[425,0,15.0],[425,2,39.0],[425,3,22.0],[425,5,17.0],[425,7,1.0],[426,0,1.0],[426,3,2.0],[427,0,1.0],[427,3,1.0],[428,0,5.0],[428,2,22.0],[428,3,4.0],[428,4,3.0],[428,5,13.0],[428,6,4.0],[429,0,1.0],[429,1,2.0],[429,2,4.0],[429,4,8.0],[429,5,5.0],[429,6,4.0],[429,7,10.0],[430,1,251.0],[430,7,267.0],[431,2,6.0],[431,5,5.0],[432,2,8.0],[432,5,2.0],[432,7,1.0],[433,4,1.0],[433,6,1.0],[434,0,1.0],[434,5,1.0],[435,0,2.0],[435,2,1.0],[435,3,3.0],[435,5,2.0],[436,0,6.0],[436,1,2.0],[436,2,2.0],[436,3,6.0],[436,4,1.0],[437,0,3.0],[437,2,9.0],[437,3,7.0],[437,4,3.0],[437,5,2.0],[437,6,6.0],[438,5,2.0],[439,0,1.0],[439,1,12.0],[439,2,2.0],[439,3,2.0],[439,4,3.0],[439,6,3.0],[439,7,6.0],[440,0,1.0],[440,3,2.0],[440,4,2.0],[441,0,3.0],[441,2,7.0],[441,3,1.0],[441,4,24.0],[441,5,2.0],[441,6,13.0],[442,0,8.0],[442,3,6.0],[442,4,1.0],[442,6,1.0],[443,0,198.0],[443,1,3.0],[443,2,512.0],[443,3,148.0],[443,4,34.0],[443,5,206.0],[443,6,43.0],[443,7,11.0],[444,4,2.0],[444,6,1.0],[445,5,2.0],[446,0,1.0],[446,2,2.0],[447,4,1.0],[447,6,3.0],[448,0,1.0],[448,3,2.0],[449,0,4.0],[449,2,1.0],[449,3,1.0],[450,3,1.0],[450,4,2.0],[450,5,1.0],[451,0,1721.0],[451,1,1504.0],[451,2,2774.0],[451,3,1357.0],[451,4,654.0],[451,5,1137.0],[451,6,752.0],[451,7,1556.0],[452,1,17.0],[452,4,50.0],[452,6,75.0],[452,7,10.0],[453,1,1.0],[453,3,1.0],[453,4,1.0],[454,0,4.0],[454,1,1.0],[454,2,51.0],[454,3,2.0],[454,4,4.0],[454,5,24.0],[454,6,9.0],[454,7,5.0],[455,0,1.0],[455,3,1.0],[455,7,1.0],[456,1,1.0],[456,3,1.0],[456,4,2.0],[457,4,3.0],[457,5,1.0],[457,6,1.0],[458,0,80.0],[458,2,3.0],[458,3,73.0],[458,6,1.0],[459,0,4.0],[459,2,3.0],[459,3,2.0],[459,4,4.0],[459,5,2.0],[459,6,2.0],[460,2,5.0],[460,4,1.0],[461,0,1.0],[461,2,1.0],[462,0,1.0],[462,2,2.0],[462,5,1.0],[463,0,1.0],[463,2,8.0],[463,3,3.0],[463,4,1.0],[463,5,4.0],[464,1,2.0],[465,0,104.0],[465,1,5.0],[465,2,7.0],[465,3,111.0],[465,4,4.0],[465,5,6.0],[465,6,3.0],[465,7,16.0],[466,0,1175.0],[466,2,141.0],[466,3,1911.0],[466,4,255.0],[466,5,39.0],[466,6,316.0],[466,7,1.0],[467,2,7.0],[467,5,2.0],[468,0,19.0],[468,1,7.0],[468,2,54.0],[468,3,18.0],[468,4,5.0],[468,5,16.0],[468,6,7.0],[468,7,9.0],[469,0,22.0],[469,2,2.0],[469,3,19.0],[469,4,2.0],[469,5,1.0],[469,6,1.0],[470,0,4.0],[470,2,5.0],[470,3,4.0],[470,5,1.0],[471,0,74.0],[471,2,15.0],[471,3,45.0],[471,4,1.0],[471,5,9.0],[471,6,1.0],[471,7,1.0],[472,0,1.0],[472,3,1.0],[472,5,2.0],[473,0,8.0],[473,3,7.0],[473,6,2.0],[474,0,7.0],[474,3,9.0],[474,4,1.0],[474,5,1.0],[474,6,1.0],[474,7,2.0],[475,0,2.0],[475,3,1.0],[475,4,1.0],[475,7,2.0],[476,0,643.0],[476,1,1.0],[476,2,14804.0],[476,3,794.0],[476,4,3841.0],[476,5,8973.0],[476,6,3241.0],[476,7,7.0],[477,1,66.0],[477,2,18.0],[477,4,12.0],[477,5,9.0],[477,6,12.0],[477,7,89.0],[478,1,1.0],[478,3,1.0],[478,4,1.0],[478,5,2.0],[478,6,2.0],[479,1,1.0],[479,4,1.0],[480,2,2.0],[481,5,1.0],[481,7,2.0],[482,0,11.0],[482,2,1.0],[482,3,13.0],[482,5,1.0],[483,2,2.0],[483,4,7.0],[483,5,2.0],[483,6,12.0],[484,0,40.0],[484,1,1.0],[484,2,409.0],[484,3,58.0],[484,4,129.0],[484,5,198.0],[484,6,97.0],[484,7,8.0],[485,0,3.0],[485,1,1.0],[485,2,1.0],[485,3,2.0],[486,2,1.0],[486,6,1.0],[487,0,22.0],[487,1,4.0],[487,2,2.0],[487,3,45.0],[487,7,5.0],[488,0,3.0],[488,2,1.0],[488,3,8.0],[488,4,2.0],[488,6,1.0],[489,2,1.0],[489,4,1.0],[490,0,2.0],[490,1,39.0],[490,2,3.0],[490,3,1.0],[490,5,2.0],[490,7,23.0],[491,1,1.0],[491,2,3.0],[492,2,9.0],[492,3,1.0],[492,4,1.0],[492,5,3.0],[493,2,3.0],[493,5,1.0],[494,0,7.0],[494,3,5.0],[495,3,2.0],[496,0,2.0],[496,3,2.0],[497,4,1.0],[497,5,1.0],[498,0,1.0],[498,2,2.0],[498,3,6.0],[498,5,1.0],[499,0,1.0],[499,1,1.0],[499,3,1.0],[500,0,2.0],[501,0,39.0],[501,3,31.0],[502,0,9.0],[502,2,1.0],[502,3,3.0],[502,4,2.0],[502,6,2.0],[503,3,3.0],[504,0,2.0],[504,2,3.0],[504,5,3.0],[505,0,5.0],[505,3,5.0],[505,4,5.0],[505,6,8.0],[506,5,2.0],[507,2,2.0],[508,3,1.0],[508,4,1.0],[509,2,2.0],[510,0,1.0],[510,3,1.0],[511,0,1.0],[511,4,1.0],[512,0,40.0],[512,1,12.0],[512,2,19.0],[512,3,31.0],[512,4,13.0],[512,5,13.0],[512,6,26.0],[512,7,15.0],[513,2,11.0],[513,5,4.0],[514,0,4.0],[514,2,2.0],[514,3,9.0],[514,5,1.0],[515,1,4.0],[515,2,354.0],[515,4,139.0],[515,5,170.0],[515,6,185.0],[515,7,14.0],[516,0,4.0],[516,1,1.0],[516,2,1.0],[516,3,5.0],[516,4,3.0],[516,6,1.0],[517,0,31.0],[517,2,160.0],[517,3,21.0],[517,4,4.0],[517,5,52.0],[517,6,1.0],[518,0,22.0],[518,1,1.0],[518,2,56.0],[518,3,12.0],[518,4,2.0],[518,5,18.0],[518,6,9.0],[519,2,3.0],[520,0,1.0],[520,3,1.0],[520,7,1.0],[521,0,8.0],[521,2,3.0],[521,3,8.0],[521,5,2.0],[522,0,2.0],[522,3,1.0],[523,0,23.0],[523,3,20.0],[524,0,3.0],[524,2,11.0],[524,3,6.0],[524,5,6.0],[525,2,16.0],[525,5,5.0],[526,0,3.0],[526,1,121.0],[526,2,27.0],[526,3,1.0],[526,4,16.0],[526,5,11.0],[526,6,24.0],[526,7,122.0],[527,2,5.0],[527,5,1.0],[528,2,7.0],[528,4,2.0],[528,5,5.0],[528,6,2.0],[529,0,1.0],[529,4,1.0],[530,0,1.0],[530,3,1.0],[530,4,1.0],[531,0,2.0],[531,1,12.0],[531,2,31.0],[531,4,31.0],[531,5,20.0],[531,6,19.0],[531,7,10.0],[532,0,123.0],[532,3,117.0],[532,7,5.0],[533,0,6.0],[533,2,4.0],[533,3,5.0],[533,4,5.0],[533,5,2.0],[533,6,10.0],[534,0,2.0],[534,3,1.0],[535,0,25.0],[535,2,81.0],[535,3,22.0],[535,4,23.0],[535,5,30.0],[535,6,30.0],[536,2,3.0],[536,5,2.0],[537,0,2.0],[537,2,10.0],[537,3,1.0],[537,5,6.0],[538,0,2.0],[538,1,1.0],[538,3,1.0],[539,2,2.0],[540,2,22.0],[540,4,2.0],[540,5,6.0],[540,6,2.0],[541,1,1.0],[541,2,1.0],[541,3,2.0],[542,2,1.0],[542,5,1.0],[543,0,10.0],[543,1,14.0],[543,2,37.0],[543,3,5.0],[543,4,24.0],[543,5,20.0],[543,6,17.0],[543,7,13.0],[544,0,1.0],[544,3,7.0],[545,0,20.0],[545,2,9.0],[545,3,8.0],[545,5,3.0],[545,6,2.0],[546,1,1.0],[546,6,1.0],[547,0,4.0],[547,1,1.0],[547,3,5.0],[547,6,2.0],[548,0,1.0],[548,2,4.0],[548,3,1.0],[548,4,1.0],[548,5,2.0],[548,6,1.0],[549,0,3.0],[550,4,1.0],[550,6,1.0],[551,4,1.0],[551,6,1.0],[552,2,1.0],[552,3,1.0],[553,0,1.0],[553,4,4.0],[554,0,70.0],[554,2,1.0],[554,3,80.0],[554,4,1.0],[554,5,1.0],[554,6,1.0],[555,0,3.0],[555,3,1.0],[555,5,1.0],[556,3,4.0],[556,4,1.0],[556,6,3.0],[557,1,3.0],[557,2,1.0],[557,4,1.0],[557,7,3.0],[558,4,1.0],[558,6,2.0],[559,0,1.0],[559,2,1.0],[559,3,1.0],[559,5,1.0],[560,3,1.0],[560,4,1.0],[561,0,8.0],[561,2,18.0],[561,3,3.0],[561,4,3.0],[561,5,7.0],[562,0,5.0],[562,2,15.0],[562,3,5.0],[562,4,13.0],[562,5,4.0],[562,6,8.0],[563,0,1.0],[563,3,1.0],[564,0,1.0],[564,3,4.0],[565,0,1.0],[565,2,4.0],[565,5,1.0],[566,2,1.0],[566,3,2.0],[567,1,1.0],[567,2,7.0],[567,5,3.0],[568,2,2.0],[568,5,2.0],[569,2,2.0],[569,5,1.0],[570,0,5.0],[570,3,7.0],[571,2,4.0],[571,4,114.0],[571,5,3.0],[571,6,135.0],[572,2,1.0],[572,3,1.0],[573,1,1.0],[573,6,3.0],[574,0,97.0],[574,1,1.0],[574,2,629.0],[574,3,83.0],[574,4,163.0],[574,5,207.0],[574,6,159.0],[574,7,9.0],[575,2,1.0],[575,5,1.0],[576,3,1.0],[576,5,1.0],[577,0,1.0],[577,6,1.0],[578,2,1.0],[578,5,1.0],[579,0,110.0],[579,2,15.0],[579,3,951.0],[579,4,49.0],[579,5,3.0],[579,6,6.0],[579,7,1.0],[580,0,27.0],[580,2,9.0],[580,3,15.0],[580,4,3.0],[580,5,1.0],[580,6,8.0],[581,1,62.0],[581,2,2.0],[581,4,8.0],[581,5,1.0],[581,6,9.0],[581,7,57.0],[582,0,1.0],[582,1,1.0],[583,0,1.0],[583,2,5.0],[583,3,2.0],[583,5,1.0],[584,0,1.0],[584,4,1.0],[585,0,2.0],[585,1,1.0],[585,2,2.0],[585,3,1.0],[585,4,5.0],[585,5,1.0],[585,6,3.0],[586,0,3.0],[586,3,2.0],[587,4,2.0],[588,2,3.0],[589,2,2.0],[590,1,1.0],[590,2,1.0],[591,0,38.0],[591,1,63.0],[591,2,100.0],[591,3,59.0],[591,4,16.0],[591,5,50.0],[591,6,8.0],[591,7,63.0],[592,0,1.0],[592,2,2.0],[592,3,1.0],[593,0,4.0],[593,3,5.0],[594,2,1.0],[594,4,1.0],[595,2,1.0],[595,4,1.0],[596,0,3.0],[596,2,5.0],[596,3,6.0],[596,4,56.0],[596,5,2.0],[596,6,51.0],[596,7,3.0],[597,0,2.0],[597,4,1.0],[598,1,4.0],[598,2,1.0],[598,4,2.0],[598,7,2.0],[599,0,5.0],[599,1,1.0],[599,2,2.0],[599,3,4.0],[599,5,1.0],[599,6,1.0],[600,2,2.0],[601,0,9.0],[601,2,2.0],[601,3,8.0],[601,5,1.0],[602,0,1.0],[602,2,4.0],[603,2,65.0],[603,4,26.0],[603,5,45.0],[603,6,20.0],[604,0,15.0],[604,1,2.0],[604,2,51.0],[604,3,4.0],[604,4,3.0],[604,5,21.0],[604,6,3.0],[604,7,2.0],[605,2,2.0],[605,4,1.0],[605,5,3.0],[606,2,1.0],[606,3,1.0],[607,2,1.0],[607,4,1.0],[607,5,1.0],[608,0,14.0],[608,2,3.0],[608,3,10.0],[608,5,3.0],[608,6,2.0],[608,7,1.0],[609,3,1.0],[609,6,1.0],[610,0,5.0],[610,3,3.0],[611,3,3.0],[612,3,2.0],[613,1,10.0],[613,3,1.0],[613,7,7.0],[614,0,236.0],[614,2,497.0],[614,3,210.0],[614,4,128.0],[614,5,222.0],[614,6,119.0],[614,7,5.0],[615,4,2.0],[615,5,1.0],[615,6,6.0],[616,0,9.0],[616,1,2.0],[616,2,87.0],[616,3,12.0],[616,4,28.0],[616,5,45.0],[616,6,17.0],[616,7,1.0],[617,0,30.0],[617,2,222.0],[617,3,15.0],[617,4,22.0],[617,5,72.0],[617,6,17.0],[617,7,2.0],[618,0,21.0],[618,1,4.0],[618,2,1.0],[618,3,39.0],[618,5,1.0],[618,7,8.0],[619,0,1.0],[619,3,7.0],[620,2,2.0],[620,6,1.0],[621,0,4.0],[621,1,2.0],[621,3,6.0],[621,7,3.0],[622,1,1.0],[622,7,1.0],[623,0,133.0],[623,2,9.0],[623,3,135.0],[623,4,28.0],[623,5,2.0],[623,6,52.0],[624,0,12.0],[624,2,9.0],[624,3,5.0],[624,4,7.0],[624,5,6.0],[624,6,8.0],[625,0,86.0],[625,3,68.0],[626,0,10.0],[626,1,1.0],[626,2,1.0],[626,3,5.0],[626,4,1.0],[626,5,1.0],[626,7,1.0],[627,1,1.0],[627,2,3.0],[627,3,1.0],[627,5,1.0],[627,7,5.0],[628,0,1.0],[628,3,4.0],[628,4,1.0],[629,0,2.0],[629,4,1.0],[629,5,1.0],[630,0,496.0],[630,1,4.0],[630,2,655.0],[630,3,421.0],[630,4,284.0],[630,5,269.0],[630,6,359.0],[630,7,33.0],[631,2,3.0],[631,4,4.0],[631,5,1.0],[631,6,1.0],[632,0,3.0],[632,3,6.0],[633,0,2.0],[633,2,1.0],[633,3,3.0],[633,6,1.0],[634,0,3.0],[634,2,6.0],[634,3,5.0],[634,4,1.0],[634,5,2.0],[635,2,7.0],[635,4,2.0],[635,5,3.0],[635,6,3.0],[636,0,1233.0],[636,1,35.0],[636,2,177.0],[636,3,1054.0],[636,4,867.0],[636,5,80.0],[636,6,1216.0],[636,7,102.0],[637,0,2.0],[637,2,4.0],[637,3,6.0],[638,0,1.0],[638,3,1.0],[639,0,42.0],[639,2,117.0],[639,3,28.0],[639,5,69.0],[639,6,1.0],[640,2,2.0],[640,5,1.0],[641,2,1.0],[641,5,1.0],[642,0,78.0],[642,1,5.0],[642,3,79.0],[642,7,1.0],[643,2,2.0],[644,0,5.0],[644,2,122.0],[644,3,5.0],[644,5,33.0],[644,6,6.0],[645,0,1.0],[645,2,1.0],[645,5,1.0],[646,0,3.0],[646,2,2.0],[646,3,6.0],[646,4,3.0],[646,6,2.0],[647,0,1.0],[647,2,5.0],[647,3,4.0],[647,4,1.0],[647,5,1.0],[647,7,1.0],[648,1,1.0],[648,2,1.0],[648,5,1.0],[649,2,4.0],[649,4,1.0],[649,5,3.0],[649,6,1.0],[650,0,8.0],[650,3,18.0],[650,4,13.0],[650,6,7.0],[651,1,2.0],[651,4,6.0],[651,6,5.0],[652,2,14.0],[652,5,5.0],[653,0,86.0],[653,1,1.0],[653,2,39.0],[653,3,63.0],[653,4,17.0],[653,5,17.0],[653,6,31.0],[653,7,8.0],[654,2,2.0],[654,5,1.0],[655,0,6.0],[655,2,3.0],[655,3,10.0],[655,5,1.0],[656,0,1.0],[656,2,2.0],[657,0,1.0],[657,1,64.0],[657,7,58.0],[658,2,118.0],[658,4,100.0],[658,5,47.0],[658,6,81.0],[659,3,1.0],[659,5,1.0],[659,6,1.0],[660,4,3.0],[661,0,6.0],[661,2,1.0],[661,3,18.0],[661,4,2.0],[661,5,2.0],[662,2,2.0],[662,5,1.0],[663,0,1.0],[663,4,1.0],[663,6,2.0],[664,0,1.0],[664,1,1.0],[664,2,1.0],[664,4,4.0],[664,6,1.0],[664,7,2.0],[665,2,7.0],[665,5,2.0],[666,0,8.0],[666,3,8.0],[667,0,1.0],[667,2,2.0],[667,3,1.0],[667,4,2.0],[667,5,1.0],[668,2,1.0],[668,3,1.0],[669,2,1.0],[669,3,2.0],[670,0,1.0],[670,2,7.0],[670,3,4.0],[670,4,1.0],[670,5,1.0],[670,6,3.0],[671,3,5.0],[672,0,8.0],[672,1,1.0],[672,2,5.0],[672,3,8.0],[672,6,1.0],[673,2,3.0],[673,5,1.0],[674,2,1.0],[674,5,1.0],[675,2,1.0],[675,7,1.0],[676,0,1.0],[676,3,1.0],[676,6,1.0],[677,2,3.0],[677,5,3.0],[677,6,5.0],[678,0,1.0],[678,1,186.0],[678,3,1.0],[678,7,167.0],[679,0,8.0],[679,2,101.0],[679,3,9.0],[679,4,4.0],[679,5,71.0],[679,6,3.0],[680,0,8.0],[680,1,2.0],[680,2,9.0],[680,3,10.0],[680,4,21.0],[680,5,3.0],[680,6,12.0],[680,7,1.0],[681,2,1.0],[681,4,1.0],[681,6,1.0],[682,0,7.0],[682,2,12.0],[682,3,4.0],[682,4,3.0],[682,5,8.0],[682,6,3.0],[682,7,2.0],[683,0,4.0],[683,3,1.0],[684,3,2.0],[685,0,114.0],[685,1,1.0],[685,2,1.0],[685,3,122.0],[685,4,4.0],[685,6,1.0],[685,7,3.0],[686,0,2.0],[686,2,1.0],[686,3,1.0],[686,6,1.0],[687,0,5.0],[687,3,3.0],[688,0,13.0],[688,1,3.0],[688,3,18.0],[688,7,3.0],[689,0,2.0],[689,2,2.0],[689,3,3.0],[689,4,2.0],[689,6,1.0],[689,7,1.0],[690,0,424.0],[690,2,712.0],[690,3,251.0],[690,4,253.0],[690,5,251.0],[690,6,364.0],[690,7,12.0],[691,0,1.0],[691,3,1.0],[692,0,1.0],[692,2,18.0],[692,3,2.0],[692,5,10.0],[693,0,2.0],[693,2,200.0],[693,4,162.0],[693,5,84.0],[693,6,138.0],[693,7,8.0],[694,0,283.0],[694,1,7.0],[694,2,272.0],[694,3,169.0],[694,4,60.0],[694,5,95.0],[694,6,87.0],[694,7,9.0],[695,0,10.0],[695,3,3.0],[696,2,9.0],[696,5,2.0],[697,0,3.0],[697,1,1.0],[697,3,3.0],[697,4,3.0],[697,6,2.0],[697,7,2.0],[698,2,11.0],[698,3,1.0],[698,5,3.0],[699,2,18.0],[699,4,64.0],[699,5,9.0],[699,6,40.0],[700,0,60.0],[700,2,10.0],[700,3,22.0],[700,4,8.0],[700,5,2.0],[700,6,6.0],[700,7,7.0],[701,2,2.0],[702,0,58.0],[702,1,2.0],[702,2,20.0],[702,3,65.0],[702,4,3.0],[702,5,4.0],[702,6,10.0],[702,7,2.0],[703,1,1.0],[703,7,1.0],[704,0,2.0],[704,3,1.0],[705,2,3.0],[705,5,1.0],[705,6,1.0],[706,0,63.0],[706,2,1.0],[706,3,58.0],[706,4,1.0],[706,5,1.0],[707,0,20.0],[707,2,363.0],[707,3,19.0],[707,4,72.0],[707,5,159.0],[707,6,58.0],[708,0,1.0],[708,1,7.0],[708,3,1.0],[708,6,1.0],[708,7,9.0],[709,2,1.0],[709,5,2.0],[710,0,1.0],[710,2,25.0],[710,3,1.0],[710,5,6.0],[711,0,1.0],[711,2,4.0],[711,4,4.0],[711,5,4.0],[711,6,7.0],[712,0,3.0],[712,1,1.0],[712,3,5.0],[712,6,1.0],[712,7,1.0],[713,0,16.0],[713,2,2.0],[713,3,10.0],[713,5,1.0],[714,0,56.0],[714,2,595.0],[714,3,38.0],[714,4,48.0],[714,5,178.0],[714,6,58.0],[715,0,12.0],[715,3,18.0],[716,2,2.0],[716,4,15.0],[716,6,7.0],[717,0,9.0],[717,1,3.0],[717,2,2.0],[717,3,4.0],[717,6,1.0],[718,0,32.0],[718,2,74.0],[718,3,13.0],[718,4,6.0],[718,5,29.0],[718,6,12.0],[719,1,9.0],[719,7,5.0],[720,0,1.0],[720,6,1.0],[720,7,1.0],[721,0,1.0],[721,2,1.0],[722,0,2.0],[722,3,4.0],[723,2,7.0],[723,4,2.0],[723,6,1.0],[724,0,6.0],[724,3,7.0],[725,2,3.0],[726,0,2.0],[726,1,3.0],[726,2,33.0],[726,3,4.0],[726,4,4.0],[726,5,15.0],[726,6,5.0],[726,7,1.0],[727,1,1.0],[727,4,1.0],[727,6,4.0],[728,0,20.0],[728,2,1196.0],[728,3,52.0],[728,4,282.0],[728,5,592.0],[728,6,320.0],[728,7,13.0],[729,3,1.0],[729,4,1.0],[730,2,1.0],[730,5,1.0],[731,0,6.0],[731,3,4.0],[731,7,1.0],[732,4,1.0],[732,6,3.0],[733,1,1.0],[733,3,1.0],[733,7,1.0],[734,2,1.0],[734,5,2.0],[735,0,10.0],[735,3,7.0],[736,3,3.0],[737,0,4.0],[737,2,3.0],[737,3,3.0],[737,5,2.0],[737,6,1.0],[738,0,2.0],[738,2,1.0],[738,3,1.0],[738,4,1.0],[739,4,2.0],[739,6,2.0],[740,0,3.0],[740,2,4.0],[740,3,2.0],[740,4,2.0],[740,6,1.0],[741,2,2.0],[741,5,1.0],[742,0,1.0],[742,2,73.0],[742,4,15.0],[742,5,44.0],[742,6,13.0],[743,0,13.0],[743,2,17.0],[743,3,14.0],[743,5,2.0],[744,1,1.0],[744,5,1.0],[745,0,2.0],[745,2,2.0],[745,3,2.0],[745,4,1.0],[745,5,2.0],[745,6,5.0],[746,0,1.0],[746,3,4.0],[747,4,6.0],[747,6,13.0],[748,0,22.0],[748,3,19.0],[749,2,23.0],[749,4,6.0],[749,5,4.0],[749,6,4.0],[750,0,11.0],[750,2,2.0],[750,3,7.0],[751,0,1.0],[751,2,1.0],[751,4,1.0],[751,5,3.0],[751,6,7.0],[752,0,2.0],[752,2,11.0],[752,5,8.0],[753,0,2.0],[754,0,2.0],[754,6,2.0],[755,0,14.0],[755,1,6959.0],[755,2,4.0],[755,3,18.0],[755,4,2.0],[755,5,4.0],[755,6,2.0],[755,7,5283.0],[756,0,6.0],[756,3,9.0],[756,4,4.0],[756,6,5.0],[756,7,1.0],[757,2,1.0],[757,4,5.0],[757,6,3.0],[758,1,262.0],[758,3,2.0],[758,7,202.0],[759,0,1.0],[759,2,1.0],[760,0,1.0],[760,2,1.0],[761,2,117.0],[761,4,147.0],[761,5,72.0],[761,6,150.0],[762,0,1.0],[762,1,1.0],[762,3,1.0],[762,7,6.0],[763,0,14.0],[763,3,8.0],[764,0,10.0],[764,2,27.0],[764,3,1.0],[764,5,11.0],[764,6,1.0],[765,3,5.0],[765,5,1.0],[765,7,1.0],[766,0,1.0],[766,3,2.0],[767,1,1.0],[767,2,2.0],[768,2,8.0],[769,0,4.0],[769,2,3.0],[769,3,3.0],[769,5,1.0],[769,7,1.0],[770,2,10.0],[770,4,5.0],[770,5,3.0],[770,6,7.0],[771,0,1.0],[771,2,2.0],[771,5,1.0],[771,6,1.0],[772,0,16.0],[772,1,1.0],[772,2,4.0],[772,3,19.0],[772,4,1.0],[772,5,2.0],[772,6,6.0],[773,0,1.0],[773,2,11.0],[773,5,5.0],[773,6,3.0],[774,0,290.0],[774,2,118.0],[774,3,297.0],[774,4,8.0],[774,5,53.0],[774,6,4.0],[775,0,1.0],[775,2,21.0],[775,3,1.0],[775,5,18.0],[776,1,2.0],[776,6,1.0],[776,7,1.0],[777,0,2.0],[777,1,7.0],[777,7,7.0],[778,0,6.0],[778,1,11.0],[778,2,16.0],[778,3,5.0],[778,4,3.0],[778,5,6.0],[778,6,2.0],[778,7,13.0],[779,1,6.0],[779,7,5.0],[780,0,4.0],[780,2,1.0],[780,3,6.0],[780,4,6990.0],[780,6,6603.0],[781,0,2.0],[781,2,51.0],[781,3,3.0],[781,5,17.0],[782,4,2.0],[783,0,2.0],[783,1,2.0],[783,7,6.0],[784,0,1.0],[784,3,7.0],[785,2,2.0],[785,5,2.0],[786,2,2.0],[787,2,6.0],[788,0,5.0],[788,1,2.0],[788,2,31.0],[788,3,20.0],[788,4,4.0],[788,5,13.0],[788,6,4.0],[788,7,1.0],[789,0,17.0],[789,1,1.0],[789,2,1.0],[789,3,14.0],[789,4,2.0],[789,7,1.0],[790,0,3.0],[790,2,3.0],[790,3,2.0],[790,5,1.0],[790,6,1.0],[791,2,1.0],[791,6,1.0],[792,0,1.0],[792,3,2.0],[793,2,8.0],[793,4,1.0],[793,5,5.0],[794,0,2.0],[794,2,81.0],[794,3,1.0],[794,4,7.0],[794,5,26.0],[794,6,11.0],[795,0,2.0],[795,3,1.0],[796,0,4.0],[796,2,1.0],[796,3,8.0],[796,4,1.0],[796,5,1.0],[797,0,10.0],[797,2,1.0],[797,3,9.0],[798,0,5.0],[798,2,9.0],[798,3,5.0],[798,5,4.0],[799,2,5.0],[799,5,1.0],[800,1,13.0],[800,4,2.0],[800,7,15.0],[801,0,3.0],[801,3,1.0],[802,0,1.0],[802,3,2.0],[803,0,3.0],[803,3,6.0],[803,5,1.0],[804,6,2.0],[805,0,151.0],[805,1,2.0],[805,2,32.0],[805,3,312.0],[805,4,21.0],[805,5,9.0],[805,6,16.0],[805,7,3.0],[806,0,10.0],[806,3,6.0],[806,4,3.0],[806,6,1.0],[806,7,1.0],[807,1,2.0],[807,3,2.0],[807,6,1.0],[808,1,1.0],[808,4,1.0],[808,7,3.0],[809,0,1.0],[809,2,1.0],[809,4,1.0],[810,0,8.0],[810,1,38.0],[810,3,13.0],[810,7,41.0],[811,0,143.0],[811,2,39.0],[811,3,144.0],[811,5,16.0],[811,6,2.0],[812,0,16.0],[812,3,17.0],[813,1,1.0],[813,7,1.0],[814,0,1.0],[814,3,1.0],[814,4,16.0],[814,6,29.0],[815,0,23.0],[815,1,8.0],[815,2,4.0],[815,3,27.0],[815,5,1.0],[815,7,10.0],[816,2,1.0],[816,6,3.0],[816,7,1.0],[817,0,1.0],[817,3,1.0],[818,0,133.0],[818,2,42.0],[818,3,154.0],[818,5,28.0],[818,6,1.0],[819,0,3.0],[819,1,3.0],[819,3,8.0],[820,0,1.0],[820,4,2.0],[821,0,1.0],[821,1,1.0],[821,2,1.0],[821,3,2.0],[821,4,2.0],[821,5,1.0],[821,6,3.0],[822,1,40.0],[822,7,30.0],[823,0,2.0],[823,1,141.0],[823,7,149.0],[824,4,2.0],[825,0,1.0],[825,3,1.0],[826,1,1.0],[826,2,2.0],[826,3,2.0],[826,7,2.0],[827,0,1.0],[827,2,64.0],[827,3,1.0],[827,4,4.0],[827,5,18.0],[827,6,12.0],[828,2,2.0],[828,4,9.0],[828,5,1.0],[828,6,11.0],[829,0,24.0],[829,1,1.0],[829,2,1.0],[829,3,28.0],[829,4,1.0],[829,6,1.0],[830,4,1.0],[830,6,1.0],[831,2,1.0],[831,4,1.0],[832,0,64.0],[832,2,88.0],[832,3,71.0],[832,5,51.0],[832,7,1.0],[833,0,16.0],[833,3,13.0],[834,1,4.0],[834,7,1.0],[835,0,20.0],[835,2,160.0],[835,3,16.0],[835,4,141.0],[835,5,70.0],[835,6,118.0],[836,0,159.0],[836,3,229.0],[837,2,2.0],[838,0,17.0],[838,1,1.0],[838,2,46.0],[838,3,23.0],[838,5,19.0],[839,0,2.0],[840,2,7.0],[840,4,2.0],[840,5,4.0],[840,6,1.0],[841,6,3.0],[842,1,11.0],[842,7,5.0],[843,3,1.0],[843,5,1.0],[844,2,5.0],[844,5,3.0],[845,0,2.0],[845,3,6.0],[845,4,1.0],[845,5,1.0],[846,0,25.0],[846,1,8.0],[846,2,10.0],[846,3,27.0],[846,5,1.0],[846,7,3.0],[847,4,1.0],[847,5,1.0],[847,6,1.0],[848,0,1.0],[848,1,13.0],[848,2,1.0],[848,6,1.0],[848,7,14.0],[849,0,1.0],[849,2,8.0],[849,5,1.0],[850,0,480.0],[850,1,2.0],[850,2,400.0],[850,3,549.0],[850,4,105.0],[850,5,157.0],[850,6,122.0],[850,7,22.0],[851,0,1.0],[851,7,1.0],[852,0,632.0],[852,1,110.0],[852,2,325.0],[852,3,729.0],[852,4,331.0],[852,5,177.0],[852,6,199.0],[852,7,144.0],[853,0,2.0],[853,2,2.0],[853,4,22.0],[853,5,1.0],[853,6,20.0],[854,2,2.0],[854,5,2.0],[855,6,3.0],[856,0,1.0],[856,4,1.0],[856,6,1.0],[857,3,3.0],[857,7,1.0],[858,2,1.0],[858,3,1.0],[859,0,18.0],[859,2,5.0],[859,3,15.0],[859,5,3.0],[859,6,1.0],[860,1,1.0],[860,4,1.0],[861,0,387.0],[861,2,171.0],[861,3,340.0],[861,4,194.0],[861,5,38.0],[861,6,241.0],[861,7,38.0],[862,2,40.0],[862,4,13.0],[862,5,9.0],[862,6,10.0],[863,1,2.0],[863,7,1.0],[864,0,2.0],[865,2,13.0],[865,4,2.0],[865,5,2.0],[865,6,6.0],[866,0,3.0],[866,3,2.0],[866,5,1.0],[867,0,3.0],[867,3,4.0],[868,0,1.0],[868,3,1.0],[869,0,3.0],[869,2,10.0],[869,3,2.0],[869,4,1.0],[869,5,1.0],[869,6,4.0],[870,2,3.0],[870,4,2.0],[870,5,2.0],[870,6,3.0],[871,0,5.0],[871,2,7.0],[871,3,2.0],[871,5,2.0],[872,0,8.0],[872,1,2.0],[872,2,2.0],[872,3,13.0],[872,4,1.0],[872,6,1.0],[872,7,2.0],[873,2,1.0],[873,3,1.0],[874,0,1.0],[874,3,2.0],[875,0,54.0],[875,2,426.0],[875,3,56.0],[875,4,34.0],[875,5,135.0],[875,6,27.0],[875,7,1.0],[876,0,19.0],[876,3,15.0],[877,2,27.0],[877,4,13.0],[877,5,8.0],[877,6,14.0],[878,0,13.0],[878,1,3.0],[878,2,1.0],[878,3,6.0],[879,0,7.0],[879,2,2.0],[879,3,3.0],[879,4,2.0],[879,6,1.0],[880,0,1.0],[880,3,1.0],[881,3,2.0],[882,2,2.0],[882,3,2.0],[882,6,6.0],[883,0,2.0],[883,1,2.0],[883,3,6.0],[883,7,2.0],[884,2,67.0],[884,3,1.0],[884,5,25.0],[885,0,23.0],[885,2,10.0],[885,3,39.0],[885,4,21.0],[885,5,6.0],[885,6,11.0],[885,7,2.0],[886,0,9.0],[886,1,30.0],[886,2,4.0],[886,3,14.0],[886,4,2.0],[886,5,1.0],[886,6,2.0],[886,7,44.0],[887,0,2.0],[887,3,1.0],[887,5,1.0],[888,0,2.0],[888,2,6.0],[888,5,1.0],[889,2,1.0],[889,3,1.0],[889,5,2.0],[890,2,2.0],[890,4,3.0],[890,5,1.0],[890,6,2.0],[891,1,101.0],[891,7,86.0],[892,0,1.0],[892,6,1.0],[893,0,6.0],[893,3,14.0],[894,0,2.0],[894,2,1.0],[894,5,2.0],[895,0,14.0],[895,1,1.0],[895,3,20.0],[895,7,1.0],[896,0,8.0],[896,3,20.0],[897,0,1.0],[897,3,1.0],[898,2,1.0],[898,3,1.0],[899,0,5.0],[899,2,136.0],[899,4,3.0],[899,5,58.0],[899,6,1.0],[900,0,1.0],[900,2,1.0],[901,0,17.0],[901,1,11.0],[901,3,5.0],[901,7,6.0],[902,0,2.0],[902,3,2.0],[902,4,1.0],[902,6,1.0],[903,0,2.0],[903,2,5.0],[903,3,4.0],[903,5,2.0],[903,7,1.0],[904,0,6.0],[904,3,7.0],[904,6,1.0],[905,0,1.0],[905,2,1.0],[905,5,1.0],[905,7,1.0],[906,0,2.0],[906,3,4.0],[906,6,1.0],[907,5,2.0],[908,0,1.0],[908,3,2.0],[909,2,2.0],[909,5,1.0],[910,0,4.0],[910,2,1.0],[910,3,7.0],[910,5,2.0],[911,3,1.0],[911,4,2.0],[912,0,13.0],[912,1,261.0],[912,2,1.0],[912,3,20.0],[912,7,299.0],[913,0,1.0],[913,4,1.0],[914,1,246.0],[914,2,3.0],[914,3,1.0],[914,5,1.0],[914,7,202.0],[915,0,10.0],[915,1,10.0],[915,2,3.0],[915,3,11.0],[915,4,3.0],[915,5,4.0],[915,6,1.0],[915,7,14.0],[916,4,3.0],[916,5,1.0],[917,3,1.0],[917,7,1.0],[918,0,1.0],[918,3,1.0],[918,5,2.0],[919,0,4.0],[919,3,6.0],[919,5,1.0],[920,1,2.0],[920,7,1.0],[921,1,3.0],[921,7,4.0],[922,0,2.0],[922,2,1.0],[922,3,1.0],[922,5,2.0],[922,7,3.0],[923,1,1.0],[923,2,1.0],[923,4,1.0],[924,0,2.0],[924,1,2.0],[925,0,15.0],[925,1,1.0],[925,2,5.0],[925,3,14.0],[925,4,1.0],[925,5,1.0],[925,7,1.0],[926,4,1.0],[926,6,1.0],[927,1,12.0],[927,7,11.0],[928,2,4.0],[928,5,1.0],[929,2,1.0],[929,4,2.0],[929,6,4.0],[930,2,1.0],[930,5,1.0],[930,7,1.0],[931,2,16.0],[931,4,20.0],[931,5,6.0],[931,6,15.0],[932,0,3.0],[932,1,777.0],[932,2,1.0],[932,3,2.0],[932,4,2.0],[932,6,2.0],[932,7,910.0],[933,4,47.0],[933,5,1.0],[933,6,71.0],[934,2,50.0],[934,3,1.0],[934,4,10.0],[934,5,17.0],[934,6,4.0],[935,0,2.0],[936,3,2.0],[937,0,1.0],[937,3,3.0],[938,2,1.0],[938,4,1.0],[939,0,4.0],[939,2,1.0],[939,4,1.0],[939,6,1.0],[940,0,217.0],[940,2,3.0],[940,3,222.0],[940,4,2.0],[940,5,3.0],[940,6,1.0],[941,0,2.0],[941,3,2.0],[941,4,3.0],[941,6,4.0],[942,2,1.0],[942,4,1.0],[942,6,1.0],[943,3,1.0],[943,5,1.0],[944,0,1.0],[944,2,4.0],[944,5,3.0],[944,6,2.0],[945,0,7.0],[945,1,8.0],[945,2,33.0],[945,3,1.0],[945,4,12.0],[945,5,22.0],[945,6,5.0],[945,7,7.0],[946,2,3.0],[946,5,1.0],[947,0,1.0],[947,3,1.0],[948,2,171.0],[948,4,22.0],[948,5,91.0],[948,6,17.0],[949,4,1.0],[949,6,1.0],[950,0,1.0],[950,4,4.0],[950,6,5.0],[951,0,31.0],[951,1,422.0],[951,2,84.0],[951,3,33.0],[951,4,15.0],[951,5,29.0],[951,6,18.0],[951,7,394.0],[952,0,1.0],[952,2,4.0],[952,3,1.0],[952,4,14.0],[952,5,3.0],[952,6,3.0],[953,2,3.0],[953,3,1.0],[953,4,1.0],[953,5,1.0],[954,0,1.0],[954,2,1.0],[954,3,1.0],[955,0,2.0],[955,1,1.0],[955,3,7.0],[956,2,1.0],[956,3,1.0],[957,1,1.0],[957,3,1.0],[958,0,1.0],[958,6,2.0],[959,0,1.0],[959,3,2.0],[959,7,1.0],[960,0,19.0],[960,3,18.0],[960,7,1.0],[961,0,1.0],[961,3,2.0],[962,4,1.0],[962,6,3.0],[962,7,1.0],[963,2,14.0],[963,5,3.0],[964,3,2.0],[965,0,1.0],[965,1,7.0],[965,2,1.0],[965,4,6.0],[965,5,1.0],[965,6,5.0],[965,7,3.0],[966,0,1.0],[966,2,1.0],[966,3,2.0],[966,4,2.0],[966,6,4.0],[966,7,1.0],[967,2,17.0],[967,4,6.0],[967,5,9.0],[967,6,17.0],[968,0,12.0],[968,3,12.0],[969,2,3.0],[970,2,7.0],[970,4,1.0],[970,5,8.0],[971,0,6.0],[971,1,5.0],[971,3,9.0],[971,7,2.0],[972,2,2.0],[973,0,3.0],[974,2,1.0],[974,5,1.0],[975,0,14.0],[975,2,2.0],[975,3,12.0],[975,4,1.0],[976,0,2.0],[976,3,1.0],[976,4,1.0],[976,6,2.0],[976,7,2.0],[977,2,3.0],[977,4,2.0],[978,0,1.0],[978,2,1.0],[978,3,7.0],[978,5,1.0],[979,0,6.0],[979,2,54.0],[979,3,5.0],[979,4,7.0],[979,5,16.0],[979,6,15.0],[980,3,4.0],[981,0,2.0],[981,3,1.0],[981,6,1.0],[982,1,1.0],[982,3,4.0],[982,7,1.0],[983,4,1.0],[983,6,3.0],[984,2,2.0],[984,3,2.0],[984,5,2.0],[985,0,4163.0],[985,1,9.0],[985,2,5966.0],[985,3,3221.0],[985,4,2891.0],[985,5,2563.0],[985,6,3268.0],[985,7,316.0],[986,1,9.0],[986,7,2.0],[987,0,2.0],[987,2,1.0],[988,3,2.0],[989,2,1.0],[989,3,1.0],[989,5,2.0],[990,5,2.0],[991,2,1.0],[991,3,2.0],[992,0,1.0],[992,1,1.0],[992,2,1.0],[992,7,2.0],[993,0,12.0],[993,1,7.0],[993,2,48.0],[993,3,24.0],[993,4,7.0],[993,5,26.0],[993,6,9.0],[993,7,25.0],[994,0,1.0],[994,2,1.0],[994,3,2.0],[995,0,1.0],[995,7,1.0],[996,0,2.0],[996,1,51.0],[996,2,5.0],[996,3,1.0],[996,4,10.0],[996,5,2.0],[996,6,9.0],[996,7,65.0],[997,0,2.0],[997,2,2.0],[997,6,1.0],[998,1,1.0],[998,6,2.0],[999,0,3.0],[999,2,30.0],[999,3,6.0],[999,5,8.0],[1000,0,1.0],[1000,2,1.0],[1000,3,1.0],[1001,2,138.0],[1001,4,20.0],[1001,5,91.0],[1001,6,26.0],[1002,0,3.0],[1002,3,3.0],[1003,0,5.0],[1003,1,27.0],[1003,3,3.0],[1003,7,16.0],[1004,1,2.0],[1004,7,4.0],[1005,2,9.0],[1005,3,2.0],[1005,5,9.0],[1005,6,1.0],[1006,0,5.0],[1006,1,1.0],[1006,2,8.0],[1006,3,1.0],[1006,4,6.0],[1006,5,2.0],[1006,6,5.0],[1006,7,10.0],[1007,0,2.0],[1007,2,1.0],[1007,4,1.0],[1008,2,10.0],[1008,3,1.0],[1008,4,4.0],[1008,5,6.0],[1008,6,2.0],[1009,0,4.0],[1009,3,2.0],[1010,0,6.0],[1010,2,2.0],[1010,3,10.0],[1010,7,1.0],[1011,3,1.0],[1011,4,1.0],[1012,0,18.0],[1012,1,3.0],[1012,2,4.0],[1012,3,11.0],[1012,4,7.0],[1012,5,2.0],[1012,6,4.0],[1012,7,1.0],[1013,0,3.0],[1013,2,2.0],[1013,3,2.0],[1014,0,7.0],[1014,3,9.0],[1015,0,3.0],[1015,3,1.0],[1016,0,1.0],[1016,3,2.0],[1016,4,1.0],[1017,2,3.0],[1018,0,14.0],[1018,3,8.0],[1018,6,2.0],[1019,2,5.0],[1019,3,1.0],[1019,5,3.0],[1020,2,3.0],[1020,5,1.0],[1021,5,1.0],[1021,6,1.0],[1022,0,37.0],[1022,3,17.0],[1023,2,11.0],[1023,5,8.0],[1024,2,3.0],[1024,5,1.0],[1024,7,1.0],[1025,0,2.0],[1025,3,1.0],[1025,7,3.0],[1026,2,1.0],[1026,3,1.0],[1027,4,1.0],[1027,6,3.0],[1028,2,4.0],[1029,0,1.0],[1029,5,1.0],[1030,0,1.0],[1030,3,1.0],[1031,0,1.0],[1031,1,1451.0],[1031,3,1.0],[1031,7,1095.0],[1032,0,17.0],[1032,2,384.0],[1032,3,40.0],[1032,4,1.0],[1032,5,163.0],[1033,0,3.0],[1033,2,87.0],[1033,3,4.0],[1033,4,26.0],[1033,5,29.0],[1033,6,13.0],[1033,7,1.0],[1034,0,1.0],[1034,2,3.0],[1035,2,23.0],[1035,5,9.0],[1036,0,1.0],[1036,2,1.0],[1037,0,1.0],[1037,2,1.0],[1037,6,1.0],[1038,0,5.0],[1038,3,2.0],[1038,7,1.0],[1039,0,1.0],[1039,2,1.0],[1040,0,10.0],[1040,1,1.0],[1040,2,1.0],[1040,3,9.0],[1040,4,1.0],[1040,7,1.0],[1041,0,1.0],[1041,3,3.0],[1042,0,1.0],[1042,2,17.0],[1042,5,7.0],[1043,0,4.0],[1043,3,7.0],[1044,4,1.0],[1044,5,1.0],[1045,4,1.0],[1045,5,1.0],[1045,6,1.0],[1046,0,24.0],[1046,2,1.0],[1046,3,40.0],[1046,5,3.0],[1047,0,38.0],[1047,3,17.0],[1047,4,1.0],[1048,0,4.0],[1048,2,15.0],[1048,3,5.0],[1048,5,8.0],[1049,0,2.0],[1049,3,5.0],[1049,5,1.0],[1050,0,25.0],[1050,1,1.0],[1050,2,4.0],[1050,3,18.0],[1051,0,3.0],[1051,3,5.0],[1051,4,1.0],[1051,5,1.0],[1052,4,1.0],[1052,6,1.0],[1053,0,2.0],[1053,3,2.0],[1054,2,4.0],[1054,5,3.0],[1055,1,1936.0],[1055,6,1.0],[1055,7,1803.0],[1056,0,9.0],[1056,3,10.0],[1057,0,62.0],[1057,2,6.0],[1057,3,68.0],[1057,4,2.0],[1057,5,1.0],[1057,6,1.0],[1058,0,1.0],[1058,2,1.0],[1058,3,1.0],[1059,2,1.0],[1059,5,1.0],[1060,0,1.0],[1060,6,1.0],[1061,2,1.0],[1061,4,7.0],[1061,6,6.0],[1061,7,9.0],[1062,0,1.0],[1062,2,1.0],[1062,3,2.0],[1063,1,4.0],[1063,2,1.0],[1063,3,2.0],[1063,4,2.0],[1063,7,1.0],[1064,0,1.0],[1064,3,2.0],[1065,0,10.0],[1065,1,7.0],[1065,2,2.0],[1065,3,9.0],[1065,5,3.0],[1065,7,15.0],[1066,2,6.0],[1066,5,2.0],[1067,0,1.0],[1067,1,2.0],[1067,2,8.0],[1067,3,1.0],[1067,5,5.0],[1067,7,3.0],[1068,4,2.0],[1069,0,1.0],[1069,3,2.0],[1070,0,19.0],[1070,1,1.0],[1070,2,83.0],[1070,3,4.0],[1070,4,29.0],[1070,5,43.0],[1070,6,33.0],[1070,7,1.0],[1071,0,2.0],[1071,3,3.0],[1071,4,1.0],[1072,1,2.0],[1072,2,1.0],[1072,5,1.0],[1072,7,1.0],[1073,0,1.0],[1073,3,1.0],[1074,0,2.0],[1074,4,6.0],[1074,6,3.0],[1075,0,1.0],[1075,2,2.0],[1075,6,2.0],[1076,2,5.0],[1076,5,1.0],[1077,2,27.0],[1077,4,1.0],[1077,5,5.0],[1077,6,3.0],[1078,0,1.0],[1078,4,1.0],[1079,4,3.0],[1079,6,4.0],[1080,0,1.0],[1080,4,11.0],[1080,6,7.0],[1081,0,1.0],[1081,3,1.0],[1082,3,4.0],[1083,2,3.0],[1084,0,26.0],[1084,3,30.0],[1085,0,10.0],[1085,2,2.0],[1085,3,14.0],[1086,2,2.0],[1087,0,53.0],[1087,1,7.0],[1087,2,1.0],[1087,3,65.0],[1087,6,1.0],[1087,7,4.0],[1088,2,1.0],[1088,5,1.0],[1089,5,1.0],[1089,7,1.0],[1090,3,1.0],[1090,4,1.0],[1090,6,1.0],[1091,0,6.0],[1091,1,1.0],[1091,3,7.0],[1091,5,1.0],[1091,6,1.0],[1091,7,1.0],[1092,0,4.0],[1092,3,1.0],[1092,4,2.0],[1093,0,1.0],[1093,3,1.0],[1094,0,13.0],[1094,2,51.0],[1094,3,5.0],[1094,4,1.0],[1094,5,23.0],[1094,6,12.0],[1095,0,1.0],[1095,1,1.0],[1095,2,1.0],[1095,3,1.0],[1095,5,1.0],[1096,0,5.0],[1096,2,487.0],[1096,3,2.0],[1096,4,695.0],[1096,5,268.0],[1096,6,722.0],[1097,4,1.0],[1097,6,1.0],[1098,0,2.0],[1098,1,17.0],[1098,2,10.0],[1098,3,1.0],[1098,5,4.0],[1098,7,8.0],[1099,0,1.0],[1099,1,1.0],[1099,2,9.0],[1099,7,1.0],[1100,2,1.0],[1100,3,2.0],[1100,4,5.0],[1100,6,10.0],[1101,0,8.0],[1101,3,11.0],[1101,4,1.0],[1101,7,1.0],[1102,5,2.0],[1103,0,1.0],[1103,2,1.0],[1103,5,1.0],[1104,0,1.0],[1104,3,1.0],[1105,2,2.0],[1106,0,2.0],[1106,3,1.0],[1107,0,2.0],[1107,3,1.0],[1108,0,85.0],[1108,2,3.0],[1108,3,67.0],[1108,4,2.0],[1108,5,1.0],[1108,6,1.0],[1109,3,1.0],[1109,5,1.0],[1110,1,1.0],[1110,2,224.0],[1110,3,2.0],[1110,4,3.0],[1110,5,93.0],[1110,6,3.0],[1110,7,2.0],[1111,0,4.0],[1111,3,7.0],[1112,0,10.0],[1112,2,6.0],[1112,3,11.0],[1112,5,2.0],[1113,0,47.0],[1113,2,2.0],[1113,3,20.0],[1113,5,1.0],[1113,6,3.0],[1114,0,4.0],[1114,3,2.0],[1115,1,20.0],[1115,3,1.0],[1115,7,24.0],[1116,0,2.0],[1116,1,1.0],[1116,3,3.0],[1117,2,3.0],[1118,0,1.0],[1118,3,1.0],[1119,2,1.0],[1119,5,3.0],[1120,2,11.0],[1120,3,2.0],[1120,4,1.0],[1120,5,2.0],[1121,0,6.0],[1121,3,5.0],[1121,4,2.0],[1121,5,1.0],[1121,6,1.0],[1122,1,1.0],[1122,3,1.0],[1123,0,4.0],[1123,3,2.0],[1124,4,3.0],[1124,6,3.0],[1125,2,1.0],[1125,3,2.0],[1126,0,8.0],[1126,3,20.0],[1126,7,1.0],[1127,0,1.0],[1127,3,1.0],[1128,2,1.0],[1128,4,1.0],[1129,0,1.0],[1129,2,1.0],[1130,2,9.0],[1130,3,1.0],[1131,0,3.0],[1131,3,11.0],[1132,4,1.0],[1132,6,1.0],[1133,0,7.0],[1133,2,4.0],[1133,3,9.0],[1133,4,3.0],[1133,5,1.0],[1133,6,2.0],[1134,0,3.0],[1134,3,2.0],[1135,0,4.0],[1135,3,5.0],[1136,1,5.0],[1136,2,7.0],[1136,4,6.0],[1136,5,1.0],[1136,6,1.0],[1136,7,10.0],[1137,2,6.0],[1137,5,1.0],[1138,0,44.0],[1138,1,2.0],[1138,3,48.0],[1138,5,2.0],[1138,7,3.0],[1139,3,1.0],[1139,5,2.0],[1140,0,1.0],[1140,2,2.0],[1141,2,2.0],[1141,4,1.0],[1141,5,1.0],[1142,0,1.0],[1142,3,5.0],[1143,0,2.0],[1143,2,221.0],[1143,3,2.0],[1143,4,73.0],[1143,5,83.0],[1143,6,83.0],[1143,7,2.0],[1144,0,60.0],[1144,2,54.0],[1144,3,41.0],[1144,4,41.0],[1144,5,26.0],[1144,6,31.0],[1144,7,7.0],[1145,0,13.0],[1145,2,67.0],[1145,3,24.0],[1145,5,23.0],[1146,0,286.0],[1146,1,89.0],[1146,2,39.0],[1146,3,370.0],[1146,4,17.0],[1146,5,25.0],[1146,6,7.0],[1146,7,127.0],[1147,1,2.0],[1147,2,39.0],[1147,4,6.0],[1147,5,15.0],[1147,6,3.0],[1147,7,4.0],[1148,2,1.0],[1148,3,2.0],[1148,4,1.0],[1149,0,27.0],[1149,1,3.0],[1149,2,79.0],[1149,3,46.0],[1149,4,7.0],[1149,5,38.0],[1149,6,7.0],[1149,7,7.0],[1150,1,1.0],[1150,7,1.0],[1151,2,2.0],[1151,5,1.0],[1152,0,3.0],[1152,3,1.0],[1153,2,2.0],[1154,2,1250.0],[1154,4,174.0],[1154,5,460.0],[1154,6,283.0],[1155,0,3.0],[1155,3,5.0],[1156,0,4.0],[1156,2,10.0],[1156,3,4.0],[1156,4,3.0],[1156,5,1.0],[1156,6,12.0],[1157,3,1.0],[1157,6,1.0],[1157,7,1.0],[1158,0,31.0],[1158,2,40.0],[1158,3,45.0],[1158,4,18.0],[1158,5,21.0],[1158,6,15.0],[1159,0,3.0],[1159,2,23.0],[1159,4,11.0],[1159,5,15.0],[1159,6,8.0],[1160,0,1.0],[1160,2,32.0],[1160,5,12.0],[1160,6,1.0],[1161,2,1.0],[1161,7,5.0],[1162,2,2.0],[1162,3,1.0],[1163,0,1.0],[1163,4,1.0],[1164,0,4.0],[1164,1,7.0],[1164,2,9.0],[1164,3,1.0],[1164,5,5.0],[1164,7,5.0],[1165,0,1.0],[1165,3,3.0],[1166,2,32.0],[1166,5,15.0],[1167,5,1.0],[1167,6,1.0],[1168,2,2.0],[1169,0,1.0],[1169,2,1.0],[1170,0,1.0],[1170,1,2.0],[1170,7,2.0],[1171,0,14.0],[1171,1,2.0],[1171,2,4.0],[1171,3,17.0],[1171,5,2.0],[1172,0,723.0],[1172,1,934.0],[1172,2,1603.0],[1172,3,611.0],[1172,4,387.0],[1172,5,725.0],[1172,6,383.0],[1172,7,1047.0],[1173,0,4.0],[1173,1,1.0],[1173,2,4.0],[1173,3,10.0],[1174,2,2.0],[1175,1,1.0],[1175,7,2.0],[1176,2,1.0],[1176,3,1.0],[1177,0,34.0],[1177,3,16.0],[1178,4,1.0],[1178,6,2.0],[1179,0,9.0],[1179,3,6.0],[1180,2,1.0],[1180,5,2.0],[1181,0,1.0],[1181,4,1.0],[1182,0,40.0],[1182,1,7.0],[1182,2,285.0],[1182,3,50.0],[1182,4,13.0],[1182,5,124.0],[1182,6,19.0],[1182,7,3.0],[1183,0,1.0],[1183,4,1.0],[1183,7,1.0],[1184,0,2.0],[1185,1,3.0],[1185,2,9.0],[1185,3,3.0],[1185,4,1.0],[1185,5,5.0],[1185,6,1.0],[1185,7,5.0],[1186,0,218.0],[1186,1,1.0],[1186,2,172.0],[1186,3,226.0],[1186,4,9.0],[1186,5,68.0],[1186,6,7.0],[1187,0,1.0],[1187,1,2.0],[1188,5,1.0],[1188,7,2.0],[1189,0,797.0],[1189,1,10.0],[1189,2,312.0],[1189,3,926.0],[1189,4,144.0],[1189,5,160.0],[1189,6,124.0],[1189,7,56.0],[1190,2,2.0],[1191,0,1.0],[1191,3,2.0],[1192,0,3.0],[1192,1,1.0],[1192,2,2.0],[1192,4,1.0],[1192,5,1.0],[1193,0,1.0],[1193,2,1.0],[1194,0,33.0],[1194,2,2.0],[1194,3,18.0],[1194,4,1.0],[1194,5,1.0],[1194,6,2.0],[1195,0,2493.0],[1195,1,5270.0],[1195,2,15423.0],[1195,3,3473.0],[1195,4,11534.0],[1195,5,7541.0],[1195,6,10448.0],[1195,7,6786.0],[1196,2,1.0],[1196,5,2.0],[1196,6,2.0],[1197,0,5.0],[1197,3,3.0],[1198,2,5.0],[1198,4,2.0],[1198,5,2.0],[1198,6,1.0],[1199,0,5.0],[1199,1,5.0],[1199,3,1.0],[1199,4,2.0],[1199,6,1.0],[1199,7,9.0],[1200,2,10.0],[1200,4,99.0],[1200,5,6.0],[1200,6,122.0],[1201,0,3.0],[1201,3,4.0],[1202,2,2.0],[1202,3,1.0],[1203,0,1.0],[1203,2,1.0],[1203,3,2.0],[1203,4,2.0],[1203,5,5.0],[1203,6,1.0],[1204,0,1.0],[1204,7,1.0],[1205,0,17.0],[1205,1,1.0],[1205,2,4.0],[1205,3,10.0],[1205,5,2.0],[1205,6,1.0],[1205,7,10.0],[1206,0,10.0],[1206,2,3.0],[1206,3,12.0],[1206,4,8.0],[1206,5,1.0],[1206,6,6.0],[1207,2,18.0],[1207,4,11.0],[1207,5,7.0],[1207,6,15.0],[1208,0,3.0],[1208,1,1.0],[1208,3,1.0],[1208,4,15.0],[1208,5,2.0],[1208,6,30.0],[1209,3,1.0],[1209,4,1.0],[1209,6,1.0],[1210,0,3.0],[1210,3,4.0],[1211,0,1.0],[1211,2,2.0],[1212,0,2.0],[1212,2,57.0],[1212,3,3.0],[1212,4,4.0],[1212,5,11.0],[1212,6,5.0],[1213,2,1.0],[1213,3,1.0],[1214,2,3.0],[1214,4,7.0],[1214,6,1.0],[1215,2,2.0],[1215,5,5.0],[1216,0,1.0],[1216,1,1.0],[1216,2,8.0],[1216,3,5.0],[1216,5,1.0],[1216,7,1.0],[1217,3,2.0],[1218,2,2.0],[1218,3,1.0],[1218,4,1.0],[1218,5,1.0],[1218,6,1.0],[1219,2,8.0],[1219,5,2.0],[1220,0,4.0],[1220,1,6.0],[1220,2,1.0],[1220,3,8.0],[1220,7,12.0],[1221,5,3.0],[1222,2,54.0],[1222,4,23.0],[1222,5,28.0],[1222,6,14.0],[1223,0,57.0],[1223,1,187.0],[1223,2,147.0],[1223,3,82.0],[1223,4,95.0],[1223,5,58.0],[1223,6,81.0],[1223,7,224.0],[1224,0,3.0],[1224,3,3.0],[1225,2,5.0],[1225,5,2.0],[1226,0,2.0],[1226,2,10.0],[1226,5,1.0],[1227,0,1.0],[1227,4,1.0],[1228,0,29.0],[1228,2,17.0],[1228,3,31.0],[1228,5,6.0],[1229,0,3.0],[1229,3,2.0],[1229,7,1.0],[1230,2,1.0],[1230,5,4.0],[1231,2,1.0],[1231,3,1.0],[1232,2,1.0],[1232,4,14.0],[1232,5,1.0],[1232,6,19.0],[1233,0,1.0],[1233,1,1.0],[1233,3,1.0],[1233,7,1.0],[1234,2,11.0],[1234,5,2.0],[1235,0,3.0],[1235,2,10.0],[1235,3,8.0],[1235,5,3.0],[1236,2,1.0],[1236,5,2.0],[1237,2,1.0],[1237,4,3.0],[1237,6,3.0],[1238,0,3.0],[1238,2,1.0],[1238,3,1.0],[1239,2,4.0],[1239,3,1.0],[1239,4,2.0],[1239,5,4.0],[1240,0,4.0],[1240,2,343.0],[1240,3,3.0],[1240,4,251.0],[1240,5,131.0],[1240,6,267.0],[1240,7,3.0],[1241,2,142.0],[1241,4,111.0],[1241,5,55.0],[1241,6,73.0],[1241,7,1.0],[1242,3,1.0],[1242,4,2.0],[1243,2,2.0],[1243,4,1.0],[1243,6,2.0],[1244,2,1.0],[1244,5,1.0],[1245,0,3.0],[1245,2,1.0],[1245,5,3.0],[1246,0,10.0],[1246,3,4.0],[1247,2,1.0],[1247,5,1.0],[1248,1,1.0],[1248,2,6.0],[1248,4,8.0],[1248,5,3.0],[1248,6,8.0],[1249,0,2.0],[1249,2,3.0],[1249,6,1.0],[1250,3,3.0],[1250,6,1.0],[1251,0,1.0],[1251,2,6154.0],[1251,4,2483.0],[1251,5,1680.0],[1251,6,3977.0],[1252,0,2.0],[1252,6,1.0],[1253,4,2.0],[1254,0,1.0],[1254,3,2.0],[1255,4,1.0],[1255,5,1.0],[1256,0,1.0],[1256,3,1.0],[1257,0,1.0],[1257,2,1.0],[1257,3,5.0],[1258,1,1.0],[1258,2,21.0],[1258,4,31.0],[1258,5,8.0],[1258,6,37.0],[1259,0,53.0],[1259,1,77.0],[1259,2,288.0],[1259,3,69.0],[1259,4,207.0],[1259,5,138.0],[1259,6,165.0],[1259,7,93.0],[1260,0,4.0],[1260,1,12.0],[1260,2,20.0],[1260,3,5.0],[1260,4,30.0],[1260,5,5.0],[1260,6,55.0],[1260,7,12.0],[1261,4,2.0],[1261,6,1.0],[1262,1,2.0],[1262,3,1.0],[1263,0,23.0],[1263,2,40.0],[1263,3,16.0],[1263,4,7.0],[1263,5,22.0],[1263,6,3.0],[1264,2,1.0],[1264,5,1.0],[1265,0,14.0],[1265,2,1.0],[1265,3,11.0],[1265,5,1.0],[1265,7,1.0],[1266,1,1.0],[1266,2,1.0],[1267,0,3.0],[1267,2,22.0],[1267,3,1.0],[1267,4,9.0],[1267,5,9.0],[1267,6,24.0],[1267,7,1.0],[1268,0,1.0],[1268,7,1.0],[1269,6,2.0],[1270,2,2.0],[1270,3,1.0],[1270,5,1.0],[1270,7,2.0],[1271,0,982.0],[1271,1,9175.0],[1271,2,1602.0],[1271,3,974.0],[1271,4,1182.0],[1271,5,702.0],[1271,6,1309.0],[1271,7,8866.0],[1272,2,4.0],[1272,4,1.0],[1273,2,2.0],[1274,1,1.0],[1274,2,2.0],[1274,4,1.0],[1274,5,2.0],[1274,6,2.0],[1274,7,1.0],[1275,1,10.0],[1275,2,23.0],[1275,4,3.0],[1275,5,7.0],[1275,7,13.0],[1276,0,1.0],[1276,1,2.0],[1276,3,1.0],[1276,7,2.0],[1277,0,39.0],[1277,1,1.0],[1277,2,40.0],[1277,3,60.0],[1277,4,3.0],[1277,5,25.0],[1277,6,6.0],[1277,7,2.0],[1278,0,66.0],[1278,1,234.0],[1278,2,49.0],[1278,3,822.0],[1278,4,109.0],[1278,5,27.0],[1278,6,3.0],[1278,7,263.0],[1279,3,2.0],[1279,5,1.0],[1280,0,6.0],[1280,2,258.0],[1280,3,10.0],[1280,4,272.0],[1280,5,79.0],[1280,6,327.0],[1281,0,1.0],[1281,2,2.0],[1282,4,1.0],[1282,5,1.0],[1283,0,1.0],[1283,1,1.0],[1283,2,7.0],[1283,3,3.0],[1284,3,4.0],[1285,0,6.0],[1285,2,67.0],[1285,3,3.0],[1285,5,40.0],[1285,6,2.0],[1286,2,2.0],[1286,3,2.0],[1287,0,2.0],[1288,1,1.0],[1288,7,1.0],[1289,0,1.0],[1289,3,2.0],[1290,0,1.0],[1290,2,1.0],[1290,3,1.0],[1291,0,3.0],[1291,3,2.0],[1292,1,7.0],[1292,2,4.0],[1292,3,1.0],[1292,4,27.0],[1292,5,1.0],[1292,6,18.0],[1292,7,3.0],[1293,0,3.0],[1293,3,4.0],[1294,2,1.0],[1294,7,1.0],[1295,2,7.0],[1295,4,1.0],[1295,5,3.0],[1296,0,3.0],[1296,3,5.0],[1297,0,2.0],[1297,2,1.0],[1297,5,1.0],[1298,6,2.0],[1299,2,1.0],[1299,5,1.0],[1299,7,1.0],[1300,2,2.0],[1300,4,5.0],[1300,6,1.0],[1301,0,2.0],[1301,3,9.0],[1301,5,2.0],[1301,6,3.0],[1302,3,2.0],[1303,0,14.0],[1303,2,16.0],[1303,3,13.0],[1303,4,3.0],[1303,5,8.0],[1303,7,1.0],[1304,0,5.0],[1304,2,20.0],[1304,3,13.0],[1304,5,6.0],[1305,5,3.0],[1306,0,2.0],[1306,2,2.0],[1306,3,1.0],[1307,0,2.0],[1307,3,1.0],[1308,4,4.0],[1308,6,3.0],[1309,2,15.0],[1309,4,8.0],[1309,5,14.0],[1309,6,7.0],[1310,2,1.0],[1310,3,3.0],[1310,4,14.0],[1310,5,1.0],[1310,6,16.0],[1311,4,2.0],[1311,6,2.0],[1312,0,39.0],[1312,1,34.0],[1312,2,5.0],[1312,3,30.0],[1312,4,6.0],[1312,5,5.0],[1312,6,3.0],[1312,7,49.0],[1313,0,4.0],[1313,2,3.0],[1313,3,5.0],[1313,5,2.0],[1314,0,1.0],[1314,2,28.0],[1314,3,1.0],[1314,5,4.0],[1315,0,3.0],[1315,1,4.0],[1315,2,9.0],[1315,3,7.0],[1315,4,3.0],[1315,5,3.0],[1315,6,10.0],[1315,7,3.0],[1316,1,1.0],[1316,7,1.0],[1317,0,3.0],[1317,3,4.0],[1318,0,22.0],[1318,2,1.0],[1318,3,26.0],[1318,5,1.0],[1319,0,1.0],[1319,3,1.0],[1320,0,126.0],[1320,2,7.0],[1320,3,117.0],[1320,4,2.0],[1320,5,2.0],[1320,6,3.0],[1321,0,3.0],[1321,3,4.0],[1321,5,1.0],[1322,0,2.0],[1322,3,5.0],[1323,0,4.0],[1323,3,1.0],[1324,0,55.0],[1324,2,34.0],[1324,3,52.0],[1324,4,7.0],[1324,5,13.0],[1324,6,6.0],[1324,7,1.0],[1325,2,1.0],[1325,3,1.0],[1326,2,4.0],[1326,5,2.0],[1327,0,2.0],[1327,2,2.0],[1327,3,2.0],[1327,4,4.0],[1327,6,1.0],[1327,7,2.0],[1328,0,2.0],[1328,3,3.0],[1328,5,1.0],[1329,2,6.0],[1330,0,4.0],[1330,3,4.0],[1330,4,1.0],[1330,6,3.0],[1330,7,1.0],[1331,2,1.0],[1331,5,1.0],[1332,0,3.0],[1332,3,5.0],[1333,0,5.0],[1333,3,8.0],[1334,4,3.0],[1335,1,1.0],[1335,2,37.0],[1335,3,2.0],[1335,4,2.0],[1335,5,18.0],[1335,6,1.0],[1336,4,3.0],[1336,6,1.0],[1337,0,14.0],[1337,2,108.0],[1337,3,14.0],[1337,4,44.0],[1337,5,42.0],[1337,6,61.0],[1338,0,4.0],[1338,1,4.0],[1338,2,1.0],[1338,3,3.0],[1338,5,2.0],[1338,6,1.0],[1338,7,17.0],[1339,1,3.0],[1339,5,2.0],[1339,7,1.0],[1340,0,6.0],[1340,2,2.0],[1340,3,1.0],[1340,6,1.0],[1341,0,1.0],[1341,3,1.0],[1342,0,1.0],[1342,2,3.0],[1342,3,2.0],[1342,5,1.0],[1342,6,2.0],[1343,0,2.0],[1343,1,18.0],[1343,2,42.0],[1343,3,8.0],[1343,4,28.0],[1343,5,14.0],[1343,6,21.0],[1343,7,9.0],[1344,0,2.0],[1344,3,2.0],[1345,2,6.0],[1346,0,1.0],[1346,2,17.0],[1346,4,1.0],[1346,5,15.0],[1347,0,5.0],[1347,2,13.0],[1347,3,2.0],[1347,4,10.0],[1347,5,2.0],[1347,6,19.0],[1347,7,2.0],[1348,0,2.0],[1348,3,5.0],[1349,2,4.0],[1350,0,53.0],[1350,1,55.0],[1350,3,52.0],[1350,7,65.0],[1351,2,18.0],[1351,3,1.0],[1351,4,12.0],[1351,5,8.0],[1351,6,21.0],[1351,7,2.0],[1352,0,37.0],[1352,2,149.0],[1352,3,25.0],[1352,4,1.0],[1352,5,54.0],[1352,6,1.0],[1353,1,1.0],[1353,2,20.0],[1353,4,21.0],[1353,5,12.0],[1353,6,18.0],[1353,7,1.0],[1354,2,1.0],[1354,4,1.0],[1355,0,6.0],[1355,1,10.0],[1355,2,28.0],[1355,3,6.0],[1355,4,17.0],[1355,5,21.0],[1355,6,17.0],[1355,7,8.0],[1356,0,1.0],[1356,3,1.0],[1357,0,2.0],[1357,2,3.0],[1358,0,76.0],[1358,2,4.0],[1358,3,91.0],[1358,4,9.0],[1358,5,1.0],[1358,6,10.0],[1359,0,3.0],[1359,2,4.0],[1359,3,8.0],[1359,5,3.0],[1359,7,1.0],[1360,2,7.0],[1360,5,2.0],[1361,0,15.0],[1361,2,35.0],[1361,3,10.0],[1361,4,24.0],[1361,5,17.0],[1361,6,19.0],[1362,0,1.0],[1362,2,1.0],[1363,2,11.0],[1363,3,4.0],[1363,4,2.0],[1363,5,3.0],[1363,6,3.0],[1363,7,2.0],[1364,0,2.0],[1364,3,3.0],[1365,2,2.0],[1366,0,56.0],[1366,2,2.0],[1366,3,86.0],[1366,4,3.0],[1366,5,5.0],[1366,6,3.0],[1366,7,1.0],[1367,0,3.0],[1367,1,3.0],[1367,2,5.0],[1367,3,4.0],[1367,4,2.0],[1367,5,2.0],[1367,6,1.0],[1367,7,1.0],[1368,0,2.0],[1369,2,1.0],[1369,4,5.0],[1369,5,1.0],[1369,6,18.0],[1370,0,1.0],[1370,3,2.0],[1370,5,1.0],[1371,2,1.0],[1371,5,1.0],[1372,0,33.0],[1372,1,19.0],[1372,2,13.0],[1372,3,23.0],[1372,4,9.0],[1372,5,7.0],[1372,6,12.0],[1372,7,27.0],[1373,0,1.0],[1373,3,2.0],[1374,0,1.0],[1374,4,1.0],[1374,6,1.0],[1375,2,3.0],[1375,5,1.0],[1376,0,9.0],[1376,2,2.0],[1376,3,9.0],[1376,4,1.0],[1376,5,1.0],[1376,6,2.0],[1377,2,10.0],[1377,3,1.0],[1377,5,4.0],[1378,0,24.0],[1378,1,1.0],[1378,2,1.0],[1378,3,30.0],[1378,4,1.0],[1378,6,5.0],[1378,7,2.0],[1379,1,9.0],[1379,2,1.0],[1379,3,1.0],[1379,4,3.0],[1379,5,1.0],[1379,6,3.0],[1379,7,6.0],[1380,2,148.0],[1380,4,150.0],[1380,5,52.0],[1380,6,165.0],[1381,2,1.0],[1381,3,1.0],[1382,0,1.0],[1382,2,6.0],[1382,3,5.0],[1382,4,1.0],[1382,5,2.0],[1383,3,2.0],[1384,0,1.0],[1384,3,1.0],[1385,0,2.0],[1385,3,1.0],[1385,6,1.0],[1386,2,1.0],[1386,3,1.0],[1386,5,1.0],[1387,0,2.0],[1387,3,2.0],[1388,0,3.0],[1388,2,6.0],[1388,3,3.0],[1388,4,5.0],[1388,5,5.0],[1388,6,2.0],[1389,0,1.0],[1389,3,2.0],[1389,4,4.0],[1390,0,1.0],[1390,6,2.0],[1391,0,30.0],[1391,1,159.0],[1391,2,12.0],[1391,3,31.0],[1391,4,7.0],[1391,5,11.0],[1391,6,9.0],[1391,7,223.0],[1392,0,1.0],[1392,4,1.0],[1393,3,3.0],[1394,1,2.0],[1394,3,1.0],[1395,1,1.0],[1395,3,2.0],[1395,7,1.0],[1396,2,88.0],[1396,4,2.0],[1396,5,45.0],[1396,6,2.0],[1397,3,2.0],[1398,2,4.0],[1398,4,1.0],[1398,5,4.0],[1399,0,1.0],[1399,2,5.0],[1399,3,2.0],[1399,5,3.0],[1399,6,2.0],[1400,0,8.0],[1400,1,1.0],[1400,2,3.0],[1400,3,7.0],[1400,5,5.0],[1400,6,1.0],[1401,0,289.0],[1401,1,3276.0],[1401,2,11.0],[1401,3,180.0],[1401,4,5.0],[1401,5,6.0],[1401,6,2.0],[1401,7,3018.0],[1402,0,4.0],[1402,2,16.0],[1402,3,3.0],[1402,4,11.0],[1402,5,4.0],[1402,6,9.0],[1403,0,1.0],[1403,1,1.0],[1404,2,3.0],[1405,0,45.0],[1405,2,20.0],[1405,3,46.0],[1405,4,6.0],[1405,5,7.0],[1405,6,5.0],[1405,7,5.0],[1406,2,1.0],[1406,3,2.0],[1407,2,7.0],[1407,4,28.0],[1407,5,4.0],[1407,6,22.0],[1408,0,2.0],[1408,2,1.0],[1408,3,1.0],[1409,2,26.0],[1409,3,1.0],[1409,4,41.0],[1409,5,17.0],[1409,6,70.0],[1410,0,70.0],[1410,2,1.0],[1410,3,51.0],[1410,5,3.0],[1411,0,4.0],[1411,2,1.0],[1411,3,2.0],[1412,0,4.0],[1412,3,5.0],[1413,0,2.0],[1413,2,1.0],[1413,3,1.0],[1413,4,1.0],[1413,7,1.0],[1414,2,3.0],[1414,5,2.0],[1415,0,1.0],[1415,2,160.0],[1415,4,41.0],[1415,5,58.0],[1415,6,55.0],[1416,2,53.0],[1416,3,1.0],[1416,4,188.0],[1416,5,24.0],[1416,6,255.0],[1417,2,1.0],[1417,4,1.0],[1418,0,3.0],[1418,2,31.0],[1418,3,11.0],[1418,5,6.0],[1419,0,201.0],[1419,1,1.0],[1419,2,1.0],[1419,3,302.0],[1419,4,25.0],[1419,6,16.0],[1419,7,22.0],[1420,0,1.0],[1420,1,1.0],[1420,3,3.0],[1420,7,3.0],[1421,0,3.0],[1421,3,2.0],[1422,0,4.0],[1422,2,22.0],[1422,3,7.0],[1422,4,22.0],[1422,5,15.0],[1422,6,13.0],[1422,7,1.0],[1423,2,1.0],[1423,4,1.0],[1424,4,3.0],[1425,0,10.0],[1425,2,1.0],[1425,3,13.0],[1425,5,1.0],[1425,6,1.0],[1426,1,42.0],[1426,2,7.0],[1426,7,38.0],[1427,0,309.0],[1427,2,172.0],[1427,3,178.0],[1427,4,211.0],[1427,5,81.0],[1427,6,219.0],[1428,2,1.0],[1428,4,1.0],[1428,6,1.0],[1429,0,1.0],[1429,2,1.0],[1429,5,2.0],[1430,0,28.0],[1430,2,15.0],[1430,3,19.0],[1430,4,2.0],[1430,5,3.0],[1430,6,3.0],[1430,7,1.0],[1431,0,2.0],[1431,7,1.0],[1432,0,20.0],[1432,2,6.0],[1432,3,34.0],[1432,4,2.0],[1432,5,2.0],[1432,6,6.0],[1432,7,2.0],[1433,1,2.0],[1433,4,1.0],[1434,3,1.0],[1434,4,1.0],[1435,2,3.0],[1435,4,1.0],[1435,6,2.0],[1436,2,2.0],[1437,6,2.0],[1438,1,1.0],[1438,2,45.0],[1438,5,19.0],[1439,3,2.0],[1440,0,1.0],[1440,2,3.0],[1440,5,1.0],[1441,3,2.0],[1442,3,4.0],[1442,4,4.0],[1442,6,2.0],[1443,2,2.0],[1443,3,2.0],[1443,5,1.0],[1444,1,1.0],[1444,2,1.0],[1445,0,1.0],[1445,1,26.0],[1445,7,23.0],[1446,0,2.0],[1446,2,7.0],[1446,3,3.0],[1446,4,1.0],[1446,5,4.0],[1446,6,2.0],[1446,7,1.0],[1447,2,10.0],[1447,3,4.0],[1447,4,3.0],[1447,5,4.0],[1447,6,3.0],[1448,4,9.0],[1448,6,14.0],[1449,0,1.0],[1449,4,4.0],[1449,6,2.0],[1450,0,2.0],[1451,1,5.0],[1452,0,2.0],[1452,2,4.0],[1452,3,11.0],[1452,4,4.0],[1453,7,2.0],[1454,0,4.0],[1454,3,2.0],[1454,4,1.0],[1454,6,3.0],[1455,0,1.0],[1455,2,661.0],[1455,3,1.0],[1455,5,224.0],[1455,6,2.0],[1455,7,5.0],[1456,1,5.0],[1456,7,3.0],[1457,2,9.0],[1457,5,6.0],[1458,0,1.0],[1458,2,34.0],[1458,3,2.0],[1458,4,1.0],[1458,5,9.0],[1458,6,10.0],[1458,7,2.0],[1459,0,1.0],[1459,5,1.0],[1460,0,1.0],[1460,5,1.0],[1461,2,2.0],[1462,0,24.0],[1462,1,62.0],[1462,2,29.0],[1462,3,7.0],[1462,4,38.0],[1462,5,14.0],[1462,6,43.0],[1462,7,60.0],[1463,0,1.0],[1463,2,131.0],[1463,3,2.0],[1463,4,18.0],[1463,5,65.0],[1463,6,13.0],[1463,7,1.0],[1464,0,11.0],[1464,2,1.0],[1464,3,17.0],[1465,4,2.0],[1466,0,1.0],[1466,2,82.0],[1466,5,34.0],[1466,6,1.0],[1467,2,4.0],[1467,5,6.0],[1468,0,4.0],[1468,3,8.0],[1468,4,1.0],[1468,6,1.0],[1469,0,44.0],[1469,1,1.0],[1469,2,5.0],[1469,3,54.0],[1469,4,1.0],[1469,5,3.0],[1470,0,447.0],[1470,1,384.0],[1470,2,456.0],[1470,3,591.0],[1470,4,86.0],[1470,5,211.0],[1470,6,88.0],[1470,7,401.0],[1471,2,1.0],[1471,6,1.0],[1471,7,2.0],[1472,0,23.0],[1472,1,5.0],[1472,2,18.0],[1472,3,19.0],[1472,4,6.0],[1472,5,6.0],[1472,6,11.0],[1472,7,5.0],[1473,0,11.0],[1473,1,1.0],[1473,2,3.0],[1473,3,18.0],[1473,5,4.0],[1473,7,2.0],[1474,2,2.0],[1475,0,1.0],[1475,3,1.0],[1476,0,1.0],[1476,3,1.0],[1477,0,5.0],[1477,3,3.0],[1478,6,2.0],[1479,3,1.0],[1479,4,1.0],[1480,0,4.0],[1480,3,10.0],[1480,5,1.0],[1481,2,3.0],[1481,5,2.0],[1482,0,2.0],[1483,0,1.0],[1483,2,1.0],[1484,0,4.0],[1484,3,6.0],[1485,2,13.0],[1485,5,3.0],[1486,2,1.0],[1486,4,1.0],[1487,0,1.0],[1487,3,1.0],[1487,4,1.0],[1488,0,10.0],[1488,1,3.0],[1488,3,12.0],[1488,4,1.0],[1488,6,1.0],[1488,7,4.0],[1489,1,108.0],[1489,4,1.0],[1489,7,120.0],[1490,2,2.0],[1490,5,1.0],[1491,0,2.0],[1491,3,1.0],[1492,0,4.0],[1492,2,19.0],[1492,3,3.0],[1492,5,14.0],[1493,0,13.0],[1493,3,12.0],[1494,2,1.0],[1494,4,8.0],[1494,5,1.0],[1494,6,6.0],[1495,0,3.0],[1495,1,1.0],[1495,2,1.0],[1495,3,4.0],[1495,7,2.0],[1496,1,2.0],[1497,0,2.0],[1497,1,5.0],[1497,7,1.0],[1498,0,3.0],[1498,1,2.0],[1498,3,1.0],[1498,4,2.0],[1499,3,1.0],[1499,4,1.0],[1499,6,1.0],[1500,2,5.0],[1500,3,1.0],[1500,5,2.0],[1501,1,15.0],[1501,7,8.0],[1502,2,1.0],[1502,5,1.0],[1503,2,1.0],[1503,3,1.0],[1503,6,1.0],[1504,0,1.0],[1504,3,2.0],[1504,7,1.0],[1505,2,6.0],[1505,3,1.0],[1505,5,2.0],[1506,0,1.0],[1506,1,1.0],[1507,0,1.0],[1507,1,1.0],[1507,5,1.0],[1507,7,2.0],[1508,2,1.0],[1508,3,2.0],[1509,0,2.0],[1509,2,3.0],[1509,5,1.0],[1510,3,2.0],[1511,2,2.0],[1511,5,1.0],[1511,6,1.0],[1512,2,1.0],[1512,4,3.0],[1512,6,6.0],[1513,0,5.0],[1513,3,11.0],[1514,2,1.0],[1514,5,1.0],[1515,0,5.0],[1515,3,4.0],[1516,0,1.0],[1516,2,6.0],[1516,3,2.0],[1516,5,3.0],[1517,2,3.0],[1517,5,2.0],[1518,0,1.0],[1518,3,1.0],[1519,1,1.0],[1519,7,2.0],[1520,0,24.0],[1520,1,14.0],[1520,2,11.0],[1520,3,6.0],[1520,4,2.0],[1520,5,2.0],[1520,6,3.0],[1520,7,7.0],[1521,2,4.0],[1521,4,5.0],[1521,5,6.0],[1521,6,6.0],[1522,3,2.0],[1523,1,2.0],[1523,7,2.0],[1524,3,2.0],[1525,0,58.0],[1525,1,2.0],[1525,2,43.0],[1525,3,56.0],[1525,4,3.0],[1525,5,17.0],[1526,1,2.0],[1526,7,2.0],[1527,0,25.0],[1527,2,2.0],[1527,3,43.0],[1527,4,1.0],[1527,5,2.0],[1528,0,4.0],[1528,2,26.0],[1528,3,7.0],[1528,4,93.0],[1528,5,12.0],[1528,6,85.0],[1528,7,8.0],[1529,0,2.0],[1529,1,1.0],[1529,3,3.0],[1530,1,90.0],[1530,3,1.0],[1530,7,93.0],[1531,0,116.0],[1531,1,850.0],[1531,2,35.0],[1531,3,165.0],[1531,4,9.0],[1531,5,18.0],[1531,6,13.0],[1531,7,961.0],[1532,0,39.0],[1532,2,1.0],[1532,3,27.0],[1533,2,2.0],[1533,4,4.0],[1533,6,8.0],[1534,0,4.0],[1534,2,163.0],[1534,3,4.0],[1534,4,17.0],[1534,5,41.0],[1534,6,13.0],[1535,0,2.0],[1535,2,4.0],[1535,3,1.0],[1535,5,2.0],[1536,0,4.0],[1536,3,7.0],[1536,7,2.0],[1537,1,1.0],[1537,4,1.0],[1538,0,2.0],[1538,1,1.0],[1538,2,1.0],[1538,3,6.0],[1539,1,1.0],[1539,7,2.0],[1540,0,4.0],[1540,3,5.0],[1541,2,4.0],[1541,3,3.0],[1541,6,2.0],[1542,2,2.0],[1542,5,2.0],[1543,2,1.0],[1543,5,3.0],[1544,1,1.0],[1544,2,1.0],[1545,0,1.0],[1545,3,2.0],[1545,6,1.0],[1546,0,1.0],[1546,1,1.0],[1546,2,1.0],[1546,3,6.0],[1546,4,1.0],[1546,6,2.0],[1547,2,2.0],[1548,0,45.0],[1548,2,2.0],[1548,3,34.0],[1548,4,8.0],[1548,6,11.0],[1549,2,7.0],[1549,3,1.0],[1549,5,1.0],[1550,0,1.0],[1550,3,3.0],[1550,4,1.0],[1551,2,2.0],[1551,5,1.0],[1552,0,5.0],[1552,1,1.0],[1552,3,6.0],[1553,0,8.0],[1553,3,8.0],[1554,1,1.0],[1554,2,1.0],[1555,0,1.0],[1555,3,3.0],[1556,0,1.0],[1556,2,1.0],[1556,3,2.0],[1557,0,48.0],[1557,1,174.0],[1557,2,24.0],[1557,3,43.0],[1557,4,32.0],[1557,5,15.0],[1557,6,39.0],[1557,7,205.0],[1558,2,1.0],[1558,3,1.0],[1558,4,1.0],[1559,0,1.0],[1559,3,1.0],[1559,6,1.0],[1560,0,7.0],[1560,2,3.0],[1560,3,12.0],[1560,4,1.0],[1561,1,2.0],[1561,2,1.0],[1561,5,1.0],[1562,0,2.0],[1562,3,1.0],[1562,6,2.0],[1562,7,3.0],[1563,0,1.0],[1563,6,2.0],[1564,0,1.0],[1564,3,2.0],[1564,4,2.0],[1565,4,2.0],[1565,6,1.0],[1566,2,1.0],[1566,3,2.0],[1567,0,1.0],[1567,4,1.0],[1567,5,1.0],[1567,6,1.0],[1568,0,182.0],[1568,1,97.0],[1568,2,22.0],[1568,3,293.0],[1568,4,190.0],[1568,5,17.0],[1568,6,153.0],[1568,7,143.0],[1569,3,1.0],[1569,4,1.0],[1569,5,1.0],[1570,0,68.0],[1570,3,66.0],[1570,6,3.0],[1571,2,3.0],[1571,3,1.0],[1571,5,1.0],[1572,2,3.0],[1573,0,1.0],[1573,2,1.0],[1573,5,1.0],[1574,1,1.0],[1574,7,1.0],[1575,0,5.0],[1575,3,6.0],[1575,4,1.0],[1575,5,1.0],[1575,6,1.0],[1576,2,1.0],[1576,3,1.0],[1577,2,1.0],[1577,4,1.0],[1577,6,1.0],[1578,2,2.0],[1579,0,2.0],[1579,1,1.0],[1579,2,7.0],[1579,3,3.0],[1579,5,6.0],[1580,0,17.0],[1580,1,1.0],[1580,3,9.0],[1580,5,1.0],[1580,6,1.0],[1581,5,2.0],[1582,1,1.0],[1582,2,1.0],[1582,4,4.0],[1582,6,2.0],[1582,7,1.0],[1583,0,4.0],[1583,1,562.0],[1583,2,2.0],[1583,3,4.0],[1583,5,1.0],[1583,7,444.0],[1584,0,1.0],[1584,1,1.0],[1584,3,1.0],[1585,0,4.0],[1585,3,3.0],[1585,4,3.0],[1585,6,3.0],[1586,0,3.0],[1586,3,3.0],[1586,4,1.0],[1587,6,1.0],[1587,7,3.0],[1588,0,3.0],[1588,2,83.0],[1588,3,2.0],[1588,4,4.0],[1588,5,14.0],[1588,6,8.0],[1589,2,1.0],[1589,5,1.0],[1590,0,2.0],[1590,2,1.0],[1591,0,2.0],[1591,1,5.0],[1591,2,4.0],[1591,3,3.0],[1591,4,1.0],[1591,7,6.0],[1592,0,156.0],[1592,2,62.0],[1592,3,121.0],[1592,4,20.0],[1592,5,32.0],[1592,6,15.0],[1593,1,735.0],[1593,7,602.0],[1594,0,2.0],[1594,3,1.0],[1594,5,1.0],[1594,7,1.0],[1595,0,6.0],[1595,3,2.0],[1595,4,1.0],[1595,5,2.0],[1595,6,1.0],[1596,0,1.0],[1596,3,1.0],[1596,4,1.0],[1597,0,1.0],[1597,1,1.0],[1598,0,1.0],[1598,2,25.0],[1598,4,14.0],[1598,5,13.0],[1598,6,12.0],[1598,7,2.0],[1599,0,18.0],[1599,2,3.0],[1599,3,17.0],[1600,0,2.0],[1600,1,1.0],[1600,2,1.0],[1600,3,3.0],[1600,4,1.0],[1601,2,1.0],[1601,6,1.0],[1602,0,1.0],[1602,3,1.0],[1603,2,1.0],[1603,5,1.0],[1604,2,2.0],[1605,2,40.0],[1605,5,12.0],[1606,0,3.0],[1606,2,4.0],[1606,3,11.0],[1606,6,1.0],[1607,0,1.0],[1607,2,2.0],[1607,3,1.0],[1607,4,48.0],[1607,5,1.0],[1607,6,65.0],[1608,2,1.0],[1608,3,1.0],[1609,0,1.0],[1609,2,1.0],[1610,3,2.0],[1611,2,3.0],[1611,4,2.0],[1611,5,1.0],[1611,6,6.0],[1612,2,3.0],[1612,4,1.0],[1612,5,1.0],[1612,6,2.0],[1613,0,1.0],[1613,2,3.0],[1613,3,2.0],[1613,4,7.0],[1613,5,1.0],[1613,6,7.0],[1614,0,82.0],[1614,1,1.0],[1614,2,63.0],[1614,3,116.0],[1614,5,30.0],[1615,0,2.0],[1615,2,1.0],[1616,0,11.0],[1616,2,9.0],[1616,3,11.0],[1616,5,3.0],[1617,0,1.0],[1617,2,213.0],[1617,5,82.0],[1617,7,2.0],[1618,2,1.0],[1618,4,3.0],[1619,2,3.0],[1620,0,4.0],[1620,3,4.0],[1621,0,2.0],[1621,3,4.0],[1621,5,1.0],[1621,7,1.0],[1622,0,2.0],[1622,2,2.0],[1622,3,2.0],[1622,5,1.0],[1622,6,2.0],[1622,7,1.0],[1623,3,1.0],[1623,7,1.0],[1624,2,40.0],[1624,3,1.0],[1624,4,2.0],[1624,5,11.0],[1624,6,5.0],[1624,7,1.0],[1625,0,3.0],[1625,1,2.0],[1625,2,2.0],[1625,6,1.0],[1626,1,3.0],[1626,7,1.0],[1627,4,1.0],[1627,6,1.0],[1628,2,6.0],[1628,3,1.0],[1628,4,5.0],[1628,5,4.0],[1628,6,3.0],[1629,2,4.0],[1629,4,16.0],[1629,5,2.0],[1629,6,11.0],[1630,0,3.0],[1631,0,4.0],[1631,3,2.0],[1631,6,1.0],[1632,0,6.0],[1632,1,2.0],[1632,2,39.0],[1632,3,6.0],[1632,4,8.0],[1632,5,20.0],[1632,6,11.0],[1632,7,3.0],[1633,0,2.0],[1633,2,2.0],[1633,3,2.0],[1633,4,9.0],[1633,6,9.0],[1634,1,33.0],[1634,7,12.0],[1635,2,1.0],[1635,5,1.0],[1635,6,2.0],[1636,2,10.0],[1636,4,373.0],[1636,5,7.0],[1636,6,514.0],[1637,0,8.0],[1637,1,22.0],[1637,2,67.0],[1637,3,5.0],[1637,4,19.0],[1637,5,13.0],[1637,6,27.0],[1637,7,31.0],[1638,0,1.0],[1638,2,2.0],[1638,5,1.0],[1639,0,9.0],[1639,3,9.0],[1640,1,2.0],[1641,2,2.0],[1642,2,2.0],[1642,3,1.0],[1642,5,2.0],[1643,1,1.0],[1643,2,3.0],[1643,3,2.0],[1643,6,3.0],[1643,7,1.0],[1644,0,1.0],[1644,3,2.0],[1644,4,1.0],[1645,0,3.0],[1645,3,1.0],[1646,2,2.0],[1647,2,7.0],[1647,3,3.0],[1647,4,1.0],[1648,0,49.0],[1648,2,2.0],[1648,3,43.0],[1648,6,2.0],[1649,0,2.0],[1649,2,3.0],[1649,4,2.0],[1649,6,7.0],[1650,2,2.0],[1651,0,14.0],[1651,1,1.0],[1651,2,1.0],[1651,3,10.0],[1651,7,1.0],[1652,2,7.0],[1652,4,3.0],[1652,5,7.0],[1652,6,3.0],[1653,2,1.0],[1653,4,4.0],[1653,6,2.0],[1654,0,10.0],[1654,2,1.0],[1654,3,6.0],[1654,5,1.0],[1654,7,2.0],[1655,0,4.0],[1655,2,1.0],[1656,3,1.0],[1656,5,2.0],[1657,2,2.0],[1657,3,1.0],[1657,5,1.0],[1658,2,1.0],[1658,4,1.0],[1658,5,1.0],[1659,2,1.0],[1659,3,1.0],[1659,6,1.0],[1660,0,27.0],[1660,3,33.0],[1660,4,27.0],[1660,5,1.0],[1660,6,54.0],[1661,0,1.0],[1661,3,3.0],[1662,1,37.0],[1662,7,41.0],[1663,2,1.0],[1663,5,1.0],[1664,0,1.0],[1664,2,3.0],[1664,5,1.0],[1665,2,1.0],[1665,7,1.0],[1666,2,4.0],[1666,5,2.0],[1667,0,8.0],[1667,3,11.0],[1668,0,1.0],[1668,2,1.0],[1669,1,56.0],[1669,2,8.0],[1669,4,6.0],[1669,5,7.0],[1669,6,3.0],[1669,7,34.0],[1670,0,3.0],[1670,1,87.0],[1670,2,11.0],[1670,3,12.0],[1670,4,7.0],[1670,5,4.0],[1670,6,2.0],[1670,7,67.0],[1671,4,1.0],[1671,6,1.0],[1672,0,2.0],[1672,3,1.0],[1673,0,1263.0],[1673,1,237.0],[1673,2,135.0],[1673,3,1009.0],[1673,4,523.0],[1673,5,46.0],[1673,6,792.0],[1673,7,231.0],[1674,2,8.0],[1674,5,5.0],[1675,0,1.0],[1675,1,2.0],[1676,2,4.0],[1676,4,26.0],[1676,5,2.0],[1676,6,25.0],[1677,3,1.0],[1677,7,1.0],[1678,0,1.0],[1678,2,1.0],[1678,3,2.0],[1679,0,9.0],[1679,3,6.0],[1680,2,1.0],[1680,7,1.0],[1681,2,1.0],[1681,5,1.0],[1682,0,3.0],[1682,1,1.0],[1682,3,3.0],[1682,4,3.0],[1682,6,2.0],[1682,7,1.0],[1683,2,5.0],[1683,5,1.0],[1684,2,2.0],[1684,5,1.0],[1685,0,40.0],[1685,1,1.0],[1685,2,33.0],[1685,3,72.0],[1685,5,13.0],[1685,6,2.0],[1685,7,3.0],[1686,0,2.0],[1686,1,1.0],[1686,2,2.0],[1686,3,1.0],[1687,0,3.0],[1687,2,1.0],[1687,3,2.0],[1688,0,1.0],[1688,2,5.0],[1688,5,3.0],[1689,2,1.0],[1689,3,3.0],[1689,5,1.0],[1689,6,1.0],[1690,0,1.0],[1690,1,1.0],[1690,3,5.0],[1691,3,1.0],[1691,4,1.0],[1692,0,6.0],[1692,2,7.0],[1692,3,7.0],[1692,4,1.0],[1692,5,5.0],[1692,6,4.0],[1693,0,18.0],[1693,2,6.0],[1693,3,24.0],[1693,4,1.0],[1693,5,1.0],[1694,3,1.0],[1694,5,1.0],[1694,6,1.0],[1695,4,1.0],[1695,5,1.0],[1696,0,7.0],[1696,1,1196.0],[1696,2,19.0],[1696,3,2.0],[1696,4,2.0],[1696,5,5.0],[1696,6,4.0],[1696,7,1275.0],[1697,4,1.0],[1697,6,1.0],[1698,0,1.0],[1698,2,76.0],[1698,3,1.0],[1698,4,59.0],[1698,5,18.0],[1698,6,46.0],[1699,0,1.0],[1699,2,2.0],[1699,4,1.0],[1699,6,1.0],[1700,0,3.0],[1700,2,1.0],[1700,3,5.0],[1700,4,1.0],[1701,0,7.0],[1701,1,2.0],[1701,2,44.0],[1701,3,4.0],[1701,4,1.0],[1701,5,30.0],[1701,6,2.0],[1701,7,1.0],[1702,0,1.0],[1702,3,1.0],[1702,5,1.0],[1703,0,5.0],[1703,2,2.0],[1703,3,3.0],[1703,7,1.0],[1704,3,1.0],[1704,7,1.0],[1705,1,17.0],[1705,2,5.0],[1705,3,3.0],[1705,4,1.0],[1705,5,2.0],[1705,6,2.0],[1705,7,13.0],[1706,0,1.0],[1706,2,1.0],[1707,0,5.0],[1707,2,338.0],[1707,3,2.0],[1707,4,31.0],[1707,5,135.0],[1707,6,32.0],[1707,7,1.0],[1708,1,4.0],[1708,7,1.0],[1709,7,3.0],[1710,0,2.0],[1710,3,1.0],[1711,0,47.0],[1711,1,3.0],[1711,2,584.0],[1711,3,70.0],[1711,4,1282.0],[1711,5,379.0],[1711,6,1002.0],[1711,7,4.0],[1712,4,1.0],[1712,5,2.0],[1713,0,41.0],[1713,2,1.0],[1713,3,30.0],[1713,4,2.0],[1713,5,1.0],[1714,0,13.0],[1714,2,3.0],[1714,3,16.0],[1715,4,1.0],[1715,6,1.0],[1716,2,3.0],[1716,4,4.0],[1716,5,1.0],[1716,6,4.0],[1717,2,2.0],[1718,0,1.0],[1718,2,5.0],[1718,5,1.0],[1719,4,1.0],[1719,6,2.0],[1720,0,1.0],[1720,2,16.0],[1720,3,2.0],[1720,5,7.0],[1721,0,3.0],[1721,3,6.0],[1721,5,2.0],[1722,4,2.0],[1723,0,1.0],[1723,1,1.0],[1724,2,202.0],[1724,4,26.0],[1724,5,90.0],[1724,6,19.0],[1725,0,1.0],[1725,3,1.0],[1725,4,5.0],[1725,6,7.0],[1726,0,12.0],[1726,2,10.0],[1726,3,6.0],[1726,5,1.0],[1726,6,3.0],[1727,0,1.0],[1727,3,1.0],[1728,0,59.0],[1728,3,37.0],[1728,4,2.0],[1728,5,1.0],[1729,0,1.0],[1729,2,2.0],[1729,5,2.0],[1730,2,2.0],[1731,0,1.0],[1731,2,1.0],[1731,3,1.0],[1732,3,1.0],[1732,6,1.0],[1733,2,3.0],[1733,5,1.0],[1733,6,1.0],[1734,0,4.0],[1734,1,1.0],[1734,2,4.0],[1734,3,1.0],[1734,5,1.0],[1734,6,1.0],[1734,7,1.0],[1735,4,28.0],[1735,6,38.0],[1736,0,2.0],[1736,3,3.0],[1736,4,1.0],[1736,6,1.0],[1736,7,1.0],[1737,0,86.0],[1737,2,510.0],[1737,3,85.0],[1737,4,194.0],[1737,5,204.0],[1737,6,278.0],[1737,7,2.0],[1738,0,5.0],[1738,3,4.0],[1739,0,2.0],[1739,3,1.0],[1740,2,4.0],[1740,5,3.0],[1741,0,1.0],[1741,2,3.0],[1741,3,5.0],[1742,2,2.0],[1742,5,2.0],[1743,0,40.0],[1743,1,33.0],[1743,2,97.0],[1743,3,41.0],[1743,4,7.0],[1743,5,42.0],[1743,6,13.0],[1743,7,40.0],[1744,1,7.0],[1744,4,4.0],[1744,6,5.0],[1744,7,3.0],[1745,0,1.0],[1745,2,1.0],[1746,2,4.0],[1746,5,2.0],[1747,0,7.0],[1747,3,7.0],[1747,4,1.0],[1747,6,2.0],[1748,1,48.0],[1748,7,50.0],[1749,6,2.0],[1750,4,1.0],[1750,6,2.0],[1751,2,1.0],[1751,5,1.0],[1752,0,2.0],[1752,2,20.0],[1752,3,3.0],[1752,4,1.0],[1752,5,7.0],[1752,6,4.0],[1752,7,2.0],[1753,0,1.0],[1753,3,1.0],[1753,4,1.0],[1754,0,1.0],[1754,2,12.0],[1754,4,2.0],[1754,5,4.0],[1755,6,2.0],[1756,0,12.0],[1756,3,15.0],[1756,4,1.0],[1756,7,1.0],[1757,2,111.0],[1757,3,1.0],[1757,4,30.0],[1757,5,49.0],[1757,6,21.0],[1758,2,1.0],[1758,3,1.0],[1759,0,2.0],[1759,1,99.0],[1759,2,32.0],[1759,4,19.0],[1759,5,7.0],[1759,6,25.0],[1759,7,86.0],[1760,3,1.0],[1760,7,1.0],[1761,0,90.0],[1761,2,296.0],[1761,3,142.0],[1761,4,8.0],[1761,5,146.0],[1761,6,4.0],[1762,3,2.0],[1762,7,2.0],[1763,2,1.0],[1763,3,1.0],[1764,0,65.0],[1764,1,4.0],[1764,2,179.0],[1764,3,53.0],[1764,4,33.0],[1764,5,65.0],[1764,6,37.0],[1764,7,22.0],[1765,0,2.0],[1766,0,31.0],[1766,1,37.0],[1766,3,14.0],[1766,7,25.0],[1767,0,2.0],[1767,2,4.0],[1767,3,4.0],[1767,5,1.0],[1767,6,1.0],[1768,1,1.0],[1768,4,8.0],[1768,6,15.0],[1769,0,1.0],[1769,2,2.0],[1769,3,2.0],[1769,4,1.0],[1769,5,1.0],[1769,6,2.0],[1770,0,1.0],[1770,2,1.0],[1771,2,39.0],[1771,3,1.0],[1771,4,24.0],[1771,5,18.0],[1771,6,25.0],[1772,0,6.0],[1772,1,2.0],[1772,2,2.0],[1772,3,6.0],[1773,0,7.0],[1773,2,4.0],[1773,3,10.0],[1773,5,3.0],[1774,0,1.0],[1774,4,2.0],[1774,6,1.0],[1775,3,1.0],[1775,4,2.0],[1775,6,1.0],[1776,0,1.0],[1776,2,1.0],[1776,4,2.0],[1776,6,1.0],[1777,0,1.0],[1777,4,1.0],[1777,6,5.0],[1778,0,1.0],[1778,2,2.0],[1779,2,2.0],[1780,0,13.0],[1780,3,7.0],[1781,0,4.0],[1781,1,1.0],[1781,3,3.0],[1781,7,1.0],[1782,0,1.0],[1782,2,8.0],[1782,3,2.0],[1783,3,2.0],[1784,3,1.0],[1784,7,2.0],[1785,2,1.0],[1785,3,2.0],[1785,4,2.0],[1785,5,2.0],[1785,6,2.0],[1786,0,1.0],[1786,2,1.0],[1786,3,3.0],[1787,0,10.0],[1787,2,101.0],[1787,3,5.0],[1787,4,3.0],[1787,5,47.0],[1787,6,3.0],[1788,1,1.0],[1788,3,2.0],[1788,7,1.0],[1789,6,2.0],[1790,0,1.0],[1790,1,2.0],[1790,2,3.0],[1790,3,2.0],[1790,4,7.0],[1790,5,2.0],[1790,6,5.0],[1790,7,3.0],[1791,2,2.0],[1791,3,1.0],[1792,0,124.0],[1792,1,41.0],[1792,2,37.0],[1792,3,72.0],[1792,4,5.0],[1792,5,21.0],[1792,6,4.0],[1792,7,44.0],[1793,0,9.0],[1793,3,6.0],[1793,6,1.0],[1794,3,1.0],[1794,6,1.0],[1795,0,45.0],[1795,3,32.0],[1796,3,3.0],[1797,2,14.0],[1797,5,2.0],[1798,0,4.0],[1798,1,165.0],[1798,2,8.0],[1798,3,2.0],[1798,4,3.0],[1798,5,2.0],[1798,6,3.0],[1798,7,128.0],[1799,0,1.0],[1799,3,9.0],[1800,0,1.0],[1800,5,1.0],[1801,0,48.0],[1801,2,266.0],[1801,3,42.0],[1801,4,57.0],[1801,5,129.0],[1801,6,36.0],[1802,0,1.0],[1802,3,1.0],[1803,2,3.0],[1803,3,2.0],[1803,4,2.0],[1803,5,4.0],[1803,6,3.0],[1804,2,1.0],[1804,3,1.0],[1805,2,1.0],[1805,6,1.0],[1806,0,2.0],[1806,1,12.0],[1806,3,4.0],[1806,4,1.0],[1806,5,1.0],[1806,7,10.0],[1807,4,2.0],[1807,6,1.0],[1808,3,2.0],[1809,0,8.0],[1809,2,22.0],[1809,3,14.0],[1809,4,45.0],[1809,5,12.0],[1809,6,43.0],[1809,7,1.0],[1810,0,86.0],[1810,1,1.0],[1810,2,3.0],[1810,3,66.0],[1810,4,30.0],[1810,5,1.0],[1810,6,29.0],[1811,0,1.0],[1811,1,3.0],[1811,7,1.0],[1812,1,3.0],[1812,7,9.0],[1813,0,2.0],[1813,3,1.0],[1814,0,15.0],[1814,2,2.0],[1814,3,11.0],[1814,5,2.0],[1815,0,2.0],[1815,1,1.0],[1816,0,2.0],[1816,3,4.0],[1817,0,2.0],[1817,3,1.0],[1818,4,1.0],[1818,6,1.0],[1819,0,237.0],[1819,2,7.0],[1819,3,193.0],[1819,4,3.0],[1819,5,2.0],[1819,6,9.0],[1819,7,1.0],[1820,0,5.0],[1820,3,3.0],[1820,5,1.0],[1820,7,1.0],[1821,4,2.0],[1822,0,4.0],[1823,2,4.0],[1824,0,1.0],[1824,1,1.0],[1824,2,2.0],[1824,7,2.0],[1825,2,4.0],[1825,6,2.0],[1826,0,23.0],[1826,2,64.0],[1826,3,38.0],[1826,5,20.0],[1826,6,1.0],[1827,2,1.0],[1827,3,2.0],[1827,4,1.0],[1827,6,5.0],[1828,0,3.0],[1828,3,6.0],[1829,0,3.0],[1829,1,1.0],[1829,3,8.0],[1830,0,1.0],[1830,4,2.0],[1830,6,3.0],[1831,2,1.0],[1831,3,1.0],[1832,0,2.0],[1832,1,2.0],[1832,2,19.0],[1832,5,9.0],[1832,7,5.0],[1833,2,1.0],[1833,5,2.0],[1834,0,1.0],[1834,1,1.0],[1834,2,2.0],[1835,2,1.0],[1835,4,2.0],[1835,5,2.0],[1836,0,48.0],[1836,1,4.0],[1836,2,28.0],[1836,3,360.0],[1836,4,48.0],[1836,5,17.0],[1836,6,10.0],[1836,7,7.0],[1837,0,1.0],[1837,3,1.0],[1838,4,4.0],[1839,1,7.0],[1839,7,12.0],[1840,0,1.0],[1840,3,1.0],[1840,5,3.0],[1841,0,17.0],[1841,2,8.0],[1841,3,5.0],[1841,4,2.0],[1841,5,3.0],[1841,6,5.0],[1841,7,5.0],[1842,1,1.0],[1842,2,1.0],[1842,5,1.0],[1842,7,1.0],[1843,2,4.0],[1843,5,3.0],[1844,3,1.0],[1844,5,1.0],[1845,0,7.0],[1845,1,1.0],[1845,3,10.0],[1845,4,1.0],[1846,0,3.0],[1847,2,3.0],[1848,1,72.0],[1848,4,5.0],[1848,5,1.0],[1848,6,7.0],[1848,7,47.0],[1849,0,3.0],[1849,1,1.0],[1849,3,6.0],[1850,0,35.0],[1850,2,13.0],[1850,3,47.0],[1850,4,8.0],[1850,5,7.0],[1850,6,7.0],[1850,7,1.0],[1851,0,2.0],[1851,3,2.0],[1851,5,1.0],[1852,0,6.0],[1852,1,1.0],[1852,3,13.0],[1853,3,2.0],[1854,2,3.0],[1854,3,1.0],[1854,5,2.0],[1855,0,4.0],[1855,1,2.0],[1855,2,1.0],[1855,3,3.0],[1855,7,1.0],[1856,2,1.0],[1856,5,1.0],[1857,1,1.0],[1857,3,1.0],[1857,4,1.0],[1857,6,2.0],[1858,0,5.0],[1858,1,2.0],[1858,3,3.0],[1859,0,1.0],[1859,3,1.0],[1860,0,3.0],[1860,2,1.0],[1860,3,2.0],[1860,5,2.0],[1861,0,3.0],[1861,1,1.0],[1861,3,6.0],[1861,5,1.0],[1862,0,2.0],[1862,1,7.0],[1862,2,1.0],[1862,7,5.0],[1863,0,11.0],[1863,2,3.0],[1863,3,11.0],[1863,5,3.0],[1863,6,1.0],[1864,0,1.0],[1864,2,2.0],[1864,3,1.0],[1865,0,6.0],[1866,0,1.0],[1866,2,21.0],[1866,3,4.0],[1866,4,8.0],[1866,5,21.0],[1866,6,4.0],[1867,0,2.0],[1868,0,9.0],[1868,3,13.0],[1868,7,1.0],[1869,0,4.0],[1869,3,4.0],[1870,0,1.0],[1870,2,1.0],[1870,3,1.0],[1870,4,1.0],[1871,0,1.0],[1871,3,1.0],[1872,5,1.0],[1872,7,2.0],[1873,0,4.0],[1873,1,1.0],[1873,2,2.0],[1873,3,3.0],[1874,4,1.0],[1874,5,2.0],[1874,6,1.0],[1875,1,1.0],[1875,4,1.0],[1876,0,1.0],[1876,4,1.0],[1876,5,2.0],[1876,7,4.0],[1877,0,6.0],[1877,1,1.0],[1877,2,1.0],[1877,3,1.0],[1877,7,1.0],[1878,4,1.0],[1878,6,1.0],[1879,0,1.0],[1879,3,1.0],[1880,7,2.0],[1881,4,1.0],[1881,6,1.0],[1882,0,1.0],[1882,3,4.0],[1883,0,286.0],[1883,2,112.0],[1883,3,255.0],[1883,4,69.0],[1883,5,40.0],[1883,6,99.0],[1883,7,3.0],[1884,2,2.0],[1884,4,2.0],[1884,5,1.0],[1884,6,3.0],[1885,0,78.0],[1885,2,449.0],[1885,3,87.0],[1885,4,39.0],[1885,5,187.0],[1885,6,37.0],[1886,6,3.0],[1887,2,83.0],[1887,4,11.0],[1887,5,45.0],[1887,6,5.0],[1888,1,3.0],[1888,3,2.0],[1888,7,1.0],[1889,0,9.0],[1889,2,2.0],[1889,3,8.0],[1889,5,2.0],[1890,0,6.0],[1890,2,10.0],[1890,3,2.0],[1890,4,7.0],[1890,5,2.0],[1890,6,8.0],[1890,7,1.0],[1891,0,4.0],[1891,3,4.0],[1892,0,2.0],[1892,3,6.0],[1893,0,12.0],[1893,2,1.0],[1893,3,13.0],[1894,0,6.0],[1894,3,6.0],[1895,2,1.0],[1895,3,1.0],[1896,2,1.0],[1896,3,1.0],[1897,0,1.0],[1897,3,1.0],[1897,5,2.0],[1898,2,1.0],[1898,7,1.0],[1899,2,2.0],[1899,3,1.0],[1899,5,2.0],[1900,0,10.0],[1900,2,111.0],[1900,3,6.0],[1900,4,6.0],[1900,5,49.0],[1900,6,6.0],[1900,7,2.0],[1901,0,6.0],[1901,1,1.0],[1901,2,1.0],[1901,3,6.0],[1901,4,1.0],[1901,6,1.0],[1902,2,3.0],[1903,2,1.0],[1903,3,1.0],[1903,5,1.0],[1904,0,2.0],[1904,3,1.0],[1905,1,1.0],[1905,2,11.0],[1905,5,4.0],[1905,7,1.0],[1906,0,6844.0],[1906,1,1162.0],[1906,2,3766.0],[1906,3,6553.0],[1906,4,2195.0],[1906,5,1775.0],[1906,6,2091.0],[1906,7,1780.0],[1907,0,1.0],[1907,2,1.0],[1908,4,1.0],[1908,7,1.0],[1909,0,3.0],[1909,2,1.0],[1909,3,1.0],[1910,2,4.0],[1910,3,3.0],[1910,5,2.0],[1910,7,1.0],[1911,0,3.0],[1911,1,26.0],[1911,3,9.0],[1911,7,21.0],[1912,0,148.0],[1912,2,5.0],[1912,3,125.0],[1912,4,43.0],[1912,5,2.0],[1912,6,35.0],[1913,0,1.0],[1913,2,2.0],[1913,5,2.0],[1914,0,1.0],[1914,2,2.0],[1914,3,3.0],[1915,2,15.0],[1915,4,27.0],[1915,5,3.0],[1915,6,24.0],[1916,0,3.0],[1917,0,1.0],[1917,3,3.0],[1918,2,2.0],[1918,6,1.0],[1919,0,19.0],[1919,1,1.0],[1919,2,9.0],[1919,3,22.0],[1919,5,3.0],[1920,0,1.0],[1920,2,1.0],[1921,2,3.0],[1921,3,2.0],[1921,5,1.0],[1921,6,2.0],[1922,0,3.0],[1923,6,1.0],[1923,7,1.0],[1924,3,4.0],[1924,4,1.0],[1924,5,1.0],[1925,1,1.0],[1925,2,7.0],[1925,4,1.0],[1925,5,4.0],[1925,7,1.0],[1926,0,15.0],[1926,1,1.0],[1926,2,1.0],[1926,3,27.0],[1927,0,2.0],[1927,3,3.0],[1928,0,1.0],[1928,2,1.0],[1929,1,14.0],[1929,7,19.0],[1930,0,2.0],[1930,2,7.0],[1930,3,2.0],[1930,5,2.0],[1931,2,1.0],[1931,3,1.0],[1931,5,1.0],[1932,0,2.0],[1932,3,1.0],[1933,2,2.0],[1934,0,2.0],[1934,2,2.0],[1934,4,2.0],[1935,7,4.0],[1936,2,1.0],[1936,7,1.0],[1937,2,2.0],[1937,5,1.0],[1938,0,3.0],[1938,1,2.0],[1938,2,187.0],[1938,3,1.0],[1938,4,34.0],[1938,5,99.0],[1938,6,24.0],[1938,7,1.0],[1939,5,1.0],[1939,6,1.0],[1940,0,9.0],[1940,3,11.0],[1940,4,5.0],[1940,6,2.0],[1941,2,5.0],[1941,5,1.0],[1942,3,1.0],[1942,5,1.0],[1943,0,2.0],[1943,2,8.0],[1943,3,1.0],[1944,0,1.0],[1944,2,5.0],[1944,5,2.0],[1945,0,5.0],[1945,1,1.0],[1945,2,478.0],[1945,3,7.0],[1945,4,1259.0],[1945,5,234.0],[1945,6,1210.0],[1945,7,1.0],[1946,1,46.0],[1946,2,5.0],[1946,6,1.0],[1946,7,51.0],[1947,7,2.0],[1948,0,1.0],[1948,2,1.0],[1948,3,3.0],[1948,4,2.0],[1948,6,1.0],[1948,7,1.0],[1949,0,120.0],[1949,2,6.0],[1949,3,95.0],[1949,4,1.0],[1949,6,1.0],[1949,7,1.0],[1950,0,1.0],[1950,1,1.0],[1950,3,1.0],[1951,2,2.0],[1952,0,48.0],[1952,2,4.0],[1952,3,27.0],[1952,6,1.0],[1953,0,7.0],[1953,2,29.0],[1953,3,10.0],[1953,4,11.0],[1953,5,20.0],[1953,6,15.0],[1954,2,2.0],[1954,4,1.0],[1955,6,3.0],[1956,0,3.0],[1956,2,4.0],[1956,4,1.0],[1956,6,6.0],[1956,7,1.0],[1957,0,29.0],[1957,1,5.0],[1957,2,53.0],[1957,3,34.0],[1957,4,95.0],[1957,5,22.0],[1957,6,123.0],[1957,7,14.0],[1958,3,2.0],[1959,2,1.0],[1959,4,1.0],[1960,0,2.0],[1960,3,1.0],[1961,0,1.0],[1961,7,1.0],[1962,0,1.0],[1962,1,1.0],[1962,2,1.0],[1962,3,2.0],[1963,2,66.0],[1963,5,20.0],[1964,0,925.0],[1964,1,63.0],[1964,2,266.0],[1964,3,604.0],[1964,4,45.0],[1964,5,137.0],[1964,6,43.0],[1964,7,761.0],[1965,4,27.0],[1965,6,36.0],[1966,2,1.0],[1966,5,1.0],[1967,3,6.0],[1968,0,18.0],[1968,3,11.0],[1968,7,1.0],[1969,7,2.0],[1970,2,4.0],[1970,5,3.0],[1971,2,1.0],[1971,5,1.0],[1972,0,1.0],[1972,2,9.0],[1972,3,2.0],[1972,5,1.0],[1973,4,7.0],[1973,6,13.0],[1974,0,2.0],[1974,1,253.0],[1974,7,285.0],[1975,0,7.0],[1975,2,1.0],[1975,3,4.0],[1976,1,2.0],[1976,4,1.0],[1977,2,3.0],[1977,5,1.0],[1978,0,2.0],[1978,1,2.0],[1978,7,1.0],[1979,0,2.0],[1979,1,860.0],[1979,2,3.0],[1979,5,2.0],[1979,7,728.0],[1980,1,11.0],[1980,2,2.0],[1980,4,2.0],[1980,5,1.0],[1980,6,1.0],[1980,7,12.0],[1981,0,1.0],[1981,1,1.0],[1981,2,9.0],[1981,3,8.0],[1981,4,2.0],[1981,5,4.0],[1982,4,4.0],[1983,2,5.0],[1984,1,13.0],[1984,7,9.0],[1985,2,3.0],[1985,4,3.0],[1985,5,1.0],[1985,6,2.0],[1985,7,2.0],[1986,0,2.0],[1987,0,3.0],[1987,2,7.0],[1987,3,12.0],[1987,5,6.0],[1988,0,1.0],[1988,3,1.0],[1989,0,341.0],[1989,2,48.0],[1989,3,225.0],[1989,4,265.0],[1989,5,11.0],[1989,6,359.0],[1990,0,4.0],[1990,3,4.0],[1991,0,1.0],[1991,4,1.0],[1992,4,1.0],[1992,5,1.0],[1993,0,1.0],[1993,2,20.0],[1993,4,3.0],[1993,5,13.0],[1993,6,9.0],[1994,2,1.0],[1994,4,1.0],[1994,6,1.0],[1995,0,145.0],[1995,1,11.0],[1995,2,5.0],[1995,3,151.0],[1995,5,1.0],[1995,7,11.0],[1996,4,2.0],[1997,0,5.0],[1997,3,1.0],[1997,6,2.0],[1998,0,3.0],[1999,7,2.0],[2000,3,1.0],[2000,6,3.0],[2001,0,2.0],[2001,3,3.0],[2002,0,26.0],[2002,1,3.0],[2002,2,4.0],[2002,3,26.0],[2002,5,1.0],[2002,7,5.0],[2003,2,1.0],[2003,5,2.0],[2004,2,3.0],[2004,3,1.0],[2005,0,5.0],[2005,3,1.0],[2005,7,1.0],[2006,2,2.0],[2006,3,1.0],[2006,4,3.0],[2006,6,18.0],[2006,7,1.0],[2007,2,5.0],[2008,0,67.0],[2008,2,74.0],[2008,3,101.0],[2008,4,1.0],[2008,5,28.0],[2008,7,1.0],[2009,4,2.0],[2010,1,7.0],[2010,7,3.0],[2011,7,2.0],[2012,0,3.0],[2012,2,3.0],[2013,0,2.0],[2013,2,1.0],[2013,4,2.0],[2013,6,2.0],[2014,0,2.0],[2014,2,1.0],[2014,3,3.0],[2015,2,3.0],[2015,3,2.0],[2016,2,2.0],[2016,7,1.0],[2017,0,5.0],[2017,3,5.0],[2017,6,1.0],[2018,0,7.0],[2018,2,24.0],[2018,3,5.0],[2018,4,32.0],[2018,5,7.0],[2018,6,60.0],[2019,0,4.0],[2019,3,4.0],[2020,3,2.0],[2021,0,8.0],[2021,2,2.0],[2021,3,3.0],[2021,5,2.0],[2022,0,20.0],[2022,1,3.0],[2022,2,7.0],[2022,3,13.0],[2022,4,1.0],[2022,5,6.0],[2022,7,4.0],[2023,3,1.0],[2023,7,1.0],[2024,1,1.0],[2024,2,1.0],[2024,3,3.0],[2024,5,1.0],[2024,6,1.0],[2025,3,1.0],[2025,6,1.0],[2026,0,169.0],[2026,1,1.0],[2026,2,26.0],[2026,3,121.0],[2026,4,3.0],[2026,5,7.0],[2026,6,6.0],[2026,7,5.0],[2027,4,1.0],[2027,5,1.0],[2028,0,21.0],[2028,1,2.0],[2028,2,56.0],[2028,3,9.0],[2028,4,6.0],[2028,5,28.0],[2028,6,9.0],[2028,7,2.0],[2029,2,1.0],[2029,5,2.0],[2030,0,1.0],[2030,3,2.0],[2031,0,7.0],[2031,3,7.0],[2031,4,2.0],[2031,6,1.0],[2032,0,6.0],[2032,1,2.0],[2032,2,2.0],[2032,3,8.0],[2032,4,7.0],[2032,5,1.0],[2032,6,12.0],[2032,7,1.0],[2033,0,51.0],[2033,2,4.0],[2033,3,48.0],[2033,6,5.0],[2034,0,9.0],[2034,2,5.0],[2034,3,7.0],[2034,4,1.0],[2034,5,2.0],[2034,6,1.0],[2035,2,1.0],[2035,3,1.0],[2036,2,1.0],[2036,3,1.0],[2036,5,2.0],[2037,0,1.0],[2037,2,3.0],[2037,5,1.0],[2038,0,3.0],[2038,3,1.0],[2038,7,1.0],[2039,0,1.0],[2039,3,1.0],[2039,5,2.0],[2040,2,1.0],[2040,3,2.0],[2040,4,2.0],[2040,5,1.0],[2040,6,2.0],[2041,0,1.0],[2041,3,1.0],[2042,0,5.0],[2042,3,5.0],[2042,5,1.0],[2043,0,7.0],[2043,2,2.0],[2043,3,10.0],[2044,0,9.0],[2044,1,25.0],[2044,2,53.0],[2044,3,8.0],[2044,4,5.0],[2044,5,30.0],[2044,6,10.0],[2044,7,19.0],[2045,0,1.0],[2045,2,1.0],[2046,2,1.0],[2046,5,2.0],[2047,0,3.0],[2047,3,7.0],[2048,0,17.0],[2048,1,81.0],[2048,2,9.0],[2048,3,18.0],[2048,4,2.0],[2048,5,2.0],[2048,7,74.0],[2049,0,3.0],[2049,5,1.0],[2050,0,6.0],[2050,1,417.0],[2050,2,1.0],[2050,3,5.0],[2050,4,1.0],[2050,5,1.0],[2050,6,1.0],[2050,7,510.0],[2051,1,7.0],[2051,4,2.0],[2051,6,1.0],[2051,7,5.0],[2052,2,2.0],[2053,0,2.0],[2053,2,1.0],[2053,3,1.0],[2054,2,2.0],[2055,0,64.0],[2055,2,1.0],[2055,3,64.0],[2055,4,1.0],[2055,6,1.0],[2056,0,2.0],[2056,2,10.0],[2056,5,4.0],[2057,0,3.0],[2057,3,1.0],[2058,5,2.0],[2059,0,1.0],[2059,1,17.0],[2059,3,1.0],[2059,7,19.0],[2060,3,2.0],[2061,0,1.0],[2061,4,1.0],[2062,0,4.0],[2063,2,3.0],[2063,4,6.0],[2063,6,4.0],[2064,3,2.0],[2065,0,1.0],[2065,2,2.0],[2066,0,3.0],[2066,3,1.0],[2066,4,1.0],[2066,7,2.0],[2067,0,1.0],[2067,2,1.0],[2067,3,1.0],[2068,0,11.0],[2068,2,3.0],[2068,3,13.0],[2068,4,1.0],[2069,1,77.0],[2069,2,2.0],[2069,3,1.0],[2069,4,1.0],[2069,7,83.0],[2070,0,13.0],[2070,2,89.0],[2070,3,13.0],[2070,5,28.0],[2071,0,1.0],[2071,1,1.0],[2071,2,1.0],[2071,3,2.0],[2072,0,1.0],[2072,3,1.0],[2072,7,1.0],[2073,3,1.0],[2073,4,1.0],[2074,2,2.0],[2075,2,2.0],[2076,2,4.0],[2076,5,1.0],[2077,0,11.0],[2077,2,2.0],[2077,3,3.0],[2077,4,3.0],[2077,5,2.0],[2077,6,3.0],[2078,6,3.0],[2079,0,216.0],[2079,2,7.0],[2079,3,167.0],[2080,2,142.0],[2080,4,44.0],[2080,5,53.0],[2080,6,86.0],[2081,0,2.0],[2081,3,2.0],[2082,1,1.0],[2082,2,2.0],[2082,4,10.0],[2082,5,1.0],[2082,6,12.0],[2083,0,1.0],[2083,2,2.0],[2084,0,2.0],[2085,0,24.0],[2085,2,9.0],[2085,3,8.0],[2085,4,3.0],[2085,5,4.0],[2085,6,4.0],[2086,0,1.0],[2086,3,2.0],[2087,1,1.0],[2087,2,1.0],[2087,4,1.0],[2088,0,3.0],[2088,2,1.0],[2088,3,11.0],[2088,6,1.0],[2088,7,1.0],[2089,1,11.0],[2089,2,2.0],[2089,7,7.0],[2090,0,2.0],[2090,1,1.0],[2090,2,1.0],[2090,3,4.0],[2090,7,1.0],[2091,2,1.0],[2091,3,1.0],[2092,0,2.0],[2093,2,9.0],[2093,5,5.0],[2094,0,1.0],[2094,2,24.0],[2094,4,2.0],[2094,5,10.0],[2094,6,2.0],[2095,4,7.0],[2095,6,4.0],[2096,0,2.0],[2096,1,1.0],[2096,2,1.0],[2096,4,1.0],[2097,0,2.0],[2097,2,208.0],[2097,3,3.0],[2097,4,87.0],[2097,5,107.0],[2097,6,94.0],[2097,7,7.0],[2098,0,1.0],[2098,5,1.0],[2099,0,7.0],[2099,3,8.0],[2099,4,1.0],[2100,0,3.0],[2100,4,1.0],[2101,0,6.0],[2101,3,5.0],[2102,0,1.0],[2102,4,1.0],[2102,6,1.0],[2103,0,2.0],[2103,1,1.0],[2103,2,91.0],[2103,3,4.0],[2103,4,5.0],[2103,5,40.0],[2103,6,9.0],[2103,7,29.0],[2104,0,1.0],[2104,3,1.0],[2104,7,1.0],[2105,0,1.0],[2105,3,1.0],[2106,0,6.0],[2106,2,29.0],[2106,3,4.0],[2106,5,19.0],[2107,0,1.0],[2107,2,18.0],[2107,3,1.0],[2107,4,2.0],[2107,5,8.0],[2107,6,5.0],[2107,7,2.0],[2108,1,3.0],[2108,4,1.0],[2108,6,1.0],[2109,0,1.0],[2109,2,1.0],[2109,3,1.0],[2110,0,1.0],[2110,3,1.0],[2111,2,2.0],[2111,5,1.0],[2112,3,2.0],[2113,2,3.0],[2113,3,2.0],[2113,5,1.0],[2114,0,1.0],[2114,2,5.0],[2115,4,1.0],[2115,6,1.0],[2116,0,1.0],[2116,2,1.0],[2117,2,2.0],[2118,0,1.0],[2118,1,1.0],[2118,2,1.0],[2118,3,2.0],[2118,4,1.0],[2119,0,335.0],[2119,1,269.0],[2119,2,2062.0],[2119,3,284.0],[2119,4,315.0],[2119,5,865.0],[2119,6,406.0],[2119,7,300.0],[2120,0,15.0],[2120,2,4.0],[2120,3,11.0],[2120,5,1.0],[2121,0,1.0],[2121,1,1.0],[2121,2,1.0],[2121,3,4.0],[2121,6,1.0],[2121,7,1.0],[2122,2,2.0],[2122,3,1.0],[2123,2,1.0],[2123,6,1.0],[2124,2,3.0],[2124,5,3.0],[2125,0,16.0],[2125,2,3.0],[2125,3,27.0],[2125,4,3.0],[2125,5,2.0],[2125,7,4.0],[2126,0,1.0],[2126,2,1.0],[2127,0,2.0],[2127,3,1.0],[2128,2,54.0],[2128,4,11.0],[2128,5,38.0],[2128,6,3.0],[2129,4,1.0],[2129,6,2.0],[2130,2,2.0],[2130,4,3.0],[2130,6,2.0],[2131,0,1.0],[2131,2,1.0],[2132,2,4.0],[2133,0,2.0],[2133,3,1.0],[2134,7,2.0],[2135,6,4.0],[2136,6,2.0],[2137,4,2.0],[2137,7,1.0],[2138,0,1.0],[2138,2,1.0],[2139,2,251.0],[2139,4,11.0],[2139,5,109.0],[2139,6,15.0],[2140,0,2.0],[2140,2,1.0],[2140,4,1.0],[2141,2,2.0],[2141,5,1.0],[2142,6,2.0],[2143,0,188.0],[2143,1,34.0],[2143,2,1682.0],[2143,3,225.0],[2143,4,1338.0],[2143,5,580.0],[2143,6,1479.0],[2143,7,70.0],[2144,2,1.0],[2144,3,1.0],[2145,0,1.0],[2145,2,1.0],[2145,4,1.0],[2146,0,2.0],[2146,1,3.0],[2146,2,3.0],[2146,4,1.0],[2146,6,1.0],[2146,7,2.0],[2147,0,2.0],[2147,2,9.0],[2147,3,3.0],[2147,4,4.0],[2147,6,3.0],[2148,0,5.0],[2148,3,14.0],[2148,4,2.0],[2148,6,1.0],[2149,1,53.0],[2149,2,2.0],[2149,3,2.0],[2149,4,1.0],[2149,5,2.0],[2149,7,83.0],[2150,0,1.0],[2150,1,2.0],[2150,2,1.0],[2150,3,1.0],[2151,2,1.0],[2151,5,1.0],[2152,0,1.0],[2152,2,1.0],[2152,4,1.0],[2152,6,1.0],[2153,0,69.0],[2153,1,15.0],[2153,2,43.0],[2153,3,64.0],[2153,4,32.0],[2153,5,16.0],[2153,6,38.0],[2153,7,20.0],[2154,0,1.0],[2154,2,1.0],[2155,2,298.0],[2155,4,164.0],[2155,5,136.0],[2155,6,118.0],[2156,0,3.0],[2156,2,60.0],[2156,3,4.0],[2156,4,4.0],[2156,5,33.0],[2156,6,2.0],[2156,7,2.0],[2157,0,3.0],[2157,3,3.0],[2157,5,1.0],[2157,6,1.0],[2158,0,7.0],[2158,2,8.0],[2158,3,7.0],[2158,4,2.0],[2158,5,1.0],[2158,6,4.0],[2158,7,1.0],[2159,2,1.0],[2159,5,1.0],[2159,6,1.0],[2160,0,1.0],[2160,5,1.0],[2161,0,98.0],[2161,2,1649.0],[2161,3,52.0],[2161,4,124.0],[2161,5,683.0],[2161,6,166.0],[2161,7,9.0],[2162,0,18.0],[2162,2,307.0],[2162,3,39.0],[2162,4,82.0],[2162,5,179.0],[2162,6,118.0],[2163,4,1.0],[2163,6,1.0],[2164,2,5.0],[2164,3,1.0],[2164,5,2.0],[2165,2,13.0],[2165,5,3.0],[2166,1,1.0],[2166,4,1.0],[2166,6,4.0],[2167,0,1.0],[2167,2,3.0],[2167,3,1.0],[2167,5,4.0],[2168,0,1.0],[2168,1,1.0],[2169,0,1.0],[2169,3,3.0],[2170,4,1.0],[2170,6,1.0],[2171,0,12.0],[2171,1,342.0],[2171,2,43.0],[2171,3,13.0],[2171,4,16.0],[2171,5,22.0],[2171,6,18.0],[2171,7,344.0],[2172,3,1.0],[2172,6,1.0],[2173,0,4.0],[2173,3,2.0],[2173,4,1.0],[2173,6,1.0],[2174,2,3.0],[2174,5,2.0],[2175,5,2.0],[2176,0,1.0],[2176,2,1.0],[2176,3,1.0],[2177,2,1.0],[2177,3,1.0],[2178,2,2.0],[2178,7,1.0],[2179,4,5.0],[2179,6,7.0],[2180,0,1.0],[2180,2,1.0],[2180,6,1.0],[2181,2,2.0],[2181,4,1.0],[2181,5,1.0],[2181,6,1.0],[2182,0,21.0],[2182,2,4.0],[2182,3,33.0],[2182,5,3.0],[2182,6,2.0],[2183,0,1.0],[2183,3,1.0],[2184,0,1.0],[2184,1,35.0],[2184,2,3.0],[2184,3,2.0],[2184,5,1.0],[2184,6,1.0],[2184,7,49.0],[2185,2,3.0],[2185,5,1.0],[2186,5,2.0],[2187,0,2.0],[2187,1,6.0],[2187,3,4.0],[2187,7,6.0],[2188,1,2.0],[2189,0,2.0],[2189,2,5.0],[2189,3,2.0],[2189,4,1.0],[2189,6,3.0],[2190,0,1.0],[2190,2,1.0],[2190,5,2.0],[2190,7,1.0],[2191,0,4.0],[2191,1,1.0],[2191,3,10.0],[2192,1,1.0],[2192,4,1.0],[2192,6,2.0],[2193,0,1.0],[2193,2,2.0],[2194,0,31.0],[2194,1,15.0],[2194,3,34.0],[2194,7,12.0],[2195,2,1.0],[2195,5,1.0],[2196,3,2.0],[2197,4,4.0],[2197,6,3.0],[2198,1,2.0],[2199,2,2.0],[2199,5,1.0],[2200,0,1.0],[2200,2,1.0],[2200,7,1.0],[2201,0,3.0],[2201,3,2.0],[2201,4,1.0],[2201,6,2.0],[2202,0,4.0],[2202,1,2.0],[2202,2,6.0],[2202,3,4.0],[2202,4,10.0],[2202,5,3.0],[2202,6,13.0],[2202,7,1.0],[2203,3,1.0],[2203,4,1.0],[2204,0,2.0],[2204,2,7.0],[2204,5,4.0],[2205,2,1.0],[2205,5,1.0],[2205,6,2.0],[2205,7,1.0],[2206,0,1.0],[2206,2,8.0],[2206,4,1.0],[2206,5,3.0],[2207,0,6.0],[2207,2,1.0],[2207,3,4.0],[2207,5,1.0],[2208,0,1.0],[2208,3,1.0],[2209,2,2.0],[2209,3,1.0],[2210,0,5.0],[2210,2,9.0],[2210,3,3.0],[2210,4,4.0],[2210,5,2.0],[2211,1,3.0],[2211,7,9.0],[2212,0,1.0],[2212,1,1.0],[2213,0,8.0],[2213,2,9.0],[2213,3,11.0],[2213,4,5.0],[2213,5,1.0],[2213,6,6.0],[2213,7,1.0],[2214,0,1.0],[2214,2,3.0],[2214,3,2.0],[2214,4,1.0],[2214,6,1.0],[2215,0,3.0],[2215,3,3.0],[2215,7,1.0],[2216,5,1.0],[2216,7,1.0],[2217,0,1.0],[2217,3,1.0],[2217,6,1.0],[2218,0,1.0],[2218,1,1.0],[2218,2,2.0],[2218,3,3.0],[2218,5,2.0],[2219,0,2.0],[2219,3,1.0],[2220,1,1.0],[2220,2,24.0],[2220,3,1.0],[2220,5,12.0],[2221,0,8.0],[2221,1,31.0],[2221,2,4.0],[2221,3,6.0],[2221,5,2.0],[2221,7,39.0],[2222,2,17.0],[2222,4,9.0],[2222,5,6.0],[2222,6,10.0],[2223,4,1.0],[2223,6,1.0],[2224,0,1.0],[2224,5,1.0],[2225,2,1.0],[2225,6,1.0],[2226,4,2.0],[2226,6,1.0],[2226,7,1.0],[2227,0,2.0],[2227,3,6.0],[2228,4,2.0],[2229,1,3.0],[2229,2,14.0],[2229,3,1.0],[2229,4,2.0],[2229,5,8.0],[2229,6,3.0],[2229,7,5.0],[2230,2,1.0],[2230,6,1.0],[2231,0,3.0],[2231,2,1.0],[2231,3,4.0],[2231,4,2.0],[2231,5,1.0],[2231,6,7.0],[2232,2,3.0],[2232,3,1.0],[2232,5,2.0],[2233,2,1.0],[2233,4,1.0],[2233,7,1.0],[2234,2,1.0],[2234,3,2.0],[2235,0,1.0],[2235,3,1.0],[2236,3,1.0],[2236,4,1.0],[2236,5,1.0],[2236,6,1.0],[2237,0,58.0],[2237,1,1.0],[2237,2,284.0],[2237,3,70.0],[2237,4,159.0],[2237,5,123.0],[2237,6,190.0],[2237,7,9.0],[2238,2,2.0],[2239,0,1.0],[2239,2,5.0],[2239,3,2.0],[2239,4,1.0],[2239,5,5.0],[2239,6,1.0],[2239,7,3.0],[2240,3,1.0],[2240,4,3.0],[2240,6,4.0],[2241,0,1.0],[2241,2,1.0],[2241,3,1.0],[2242,6,2.0],[2243,0,2.0],[2244,0,1.0],[2244,2,1.0],[2245,2,1.0],[2245,5,2.0],[2246,0,30.0],[2246,2,33.0],[2246,3,22.0],[2246,4,3.0],[2246,5,22.0],[2247,0,2.0],[2247,3,2.0],[2248,3,3.0],[2249,0,4.0],[2249,1,2.0],[2249,2,4.0],[2249,3,1.0],[2249,5,2.0],[2249,7,10.0],[2250,2,1.0],[2250,6,1.0],[2251,0,1.0],[2251,1,1.0],[2251,3,3.0],[2251,7,2.0],[2252,0,9.0],[2252,2,25.0],[2252,3,9.0],[2252,4,17.0],[2252,5,10.0],[2252,6,17.0],[2252,7,3.0],[2253,0,4.0],[2253,2,1.0],[2253,3,1.0],[2253,4,3.0],[2254,0,2.0],[2254,2,3.0],[2254,3,9.0],[2254,4,7.0],[2254,5,3.0],[2254,6,3.0],[2254,7,2.0],[2255,0,14.0],[2255,3,9.0],[2256,0,1.0],[2256,2,2.0],[2257,0,6.0],[2257,3,7.0],[2257,5,1.0],[2257,6,1.0],[2258,0,1.0],[2258,3,1.0],[2258,4,1.0],[2259,2,10.0],[2259,5,1.0],[2260,2,4.0],[2260,3,1.0],[2260,5,4.0],[2261,3,2.0],[2261,6,1.0],[2262,0,2.0],[2262,2,2.0],[2262,3,3.0],[2262,5,1.0],[2263,0,3.0],[2263,3,1.0],[2264,0,8.0],[2264,2,11.0],[2264,3,3.0],[2264,4,2.0],[2264,5,3.0],[2264,6,2.0],[2265,2,2.0],[2265,6,1.0],[2266,0,1.0],[2266,1,1.0],[2267,0,1.0],[2267,3,2.0],[2268,1,2.0],[2268,3,1.0],[2269,0,1.0],[2269,2,1.0],[2270,0,119.0],[2270,2,1.0],[2270,3,139.0],[2271,0,1.0],[2271,2,1.0],[2272,2,4.0],[2272,3,1.0],[2273,0,75.0],[2273,2,468.0],[2273,3,44.0],[2273,4,54.0],[2273,5,213.0],[2273,6,56.0],[2274,2,2.0],[2275,1,1.0],[2275,5,1.0],[2275,6,1.0],[2275,7,1.0],[2276,2,7.0],[2276,5,2.0],[2277,2,2.0],[2278,2,2.0],[2279,2,4.0],[2280,0,25.0],[2280,2,4.0],[2280,3,28.0],[2281,1,3.0],[2282,0,2.0],[2282,2,2.0],[2282,3,2.0],[2282,4,3.0],[2282,6,3.0],[2283,0,5.0],[2283,2,2.0],[2283,3,2.0],[2284,0,13.0],[2284,2,19.0],[2284,3,8.0],[2284,5,8.0],[2285,0,7.0],[2285,1,1.0],[2285,3,13.0],[2285,7,1.0],[2286,2,1.0],[2286,3,1.0],[2287,0,6.0],[2287,2,4.0],[2287,3,6.0],[2287,5,1.0],[2288,2,42.0],[2288,4,12.0],[2288,5,7.0],[2288,6,14.0],[2289,0,2.0],[2289,2,4.0],[2289,3,3.0],[2289,5,1.0],[2290,2,4.0],[2291,1,1.0],[2291,2,14.0],[2291,3,2.0],[2291,4,10.0],[2291,5,6.0],[2291,6,25.0],[2291,7,5.0],[2292,0,103.0],[2292,2,15.0],[2292,3,95.0],[2292,4,14.0],[2292,5,4.0],[2292,6,20.0],[2293,0,40.0],[2293,2,9.0],[2293,3,26.0],[2293,4,3.0],[2293,5,2.0],[2293,6,8.0],[2294,1,1.0],[2294,6,1.0],[2294,7,3.0],[2295,2,1.0],[2295,4,1.0],[2295,5,2.0],[2295,6,2.0],[2296,0,2.0],[2296,3,1.0],[2297,0,4.0],[2297,1,1.0],[2297,3,2.0],[2297,4,4.0],[2297,6,3.0],[2298,0,1.0],[2298,2,1.0],[2298,3,1.0],[2298,5,2.0],[2299,2,20.0],[2299,5,7.0],[2300,1,1.0],[2300,2,2.0],[2300,6,1.0],[2301,0,1.0],[2301,1,5.0],[2301,2,1.0],[2301,3,3.0],[2301,5,1.0],[2301,6,1.0],[2301,7,6.0],[2302,2,2.0],[2303,2,2.0],[2304,0,11.0],[2304,2,7.0],[2304,3,2.0],[2304,4,1.0],[2304,5,1.0],[2304,6,2.0],[2305,4,3.0],[2305,5,3.0],[2305,6,2.0],[2306,2,2.0],[2307,0,5.0],[2307,3,2.0],[2307,7,1.0],[2308,2,2.0],[2308,5,1.0],[2309,2,19.0],[2309,5,11.0],[2310,0,31.0],[2310,1,1194.0],[2310,2,34.0],[2310,3,43.0],[2310,4,14.0],[2310,5,29.0],[2310,6,8.0],[2310,7,1184.0],[2311,1,3.0],[2311,2,3.0],[2311,5,1.0],[2311,7,1.0],[2312,0,2.0],[2312,3,1.0],[2313,2,13.0],[2313,3,1.0],[2313,5,5.0],[2314,0,3.0],[2314,3,3.0],[2315,0,1.0],[2315,1,1.0],[2316,0,563.0],[2316,2,166.0],[2316,3,401.0],[2316,5,61.0],[2317,0,29.0],[2317,1,2.0],[2317,2,14.0],[2317,3,38.0],[2317,4,2.0],[2317,5,3.0],[2318,0,40.0],[2318,1,1.0],[2318,2,6.0],[2318,3,26.0],[2318,5,1.0],[2319,2,1.0],[2319,3,1.0],[2319,4,2.0],[2319,6,3.0],[2320,3,1.0],[2320,6,1.0],[2321,0,2.0],[2321,1,1.0],[2321,2,82.0],[2321,3,2.0],[2321,4,84.0],[2321,5,17.0],[2321,6,140.0],[2322,3,1.0],[2322,4,1.0],[2323,0,7.0],[2323,3,12.0],[2324,0,2.0],[2324,3,2.0],[2325,0,3.0],[2325,3,3.0],[2326,0,41.0],[2326,1,1.0],[2326,2,174.0],[2326,3,61.0],[2326,5,78.0],[2327,1,4.0],[2327,3,1.0],[2327,7,3.0],[2328,3,1.0],[2328,6,2.0],[2329,3,1.0],[2329,7,1.0],[2330,2,3.0],[2330,5,1.0],[2331,0,1.0],[2331,5,1.0],[2332,0,1.0],[2332,6,1.0],[2333,2,6.0],[2333,4,1.0],[2333,5,1.0],[2334,1,1.0],[2334,7,2.0],[2335,2,3.0],[2335,4,15.0],[2335,5,2.0],[2335,6,14.0],[2336,0,26.0],[2336,1,170.0],[2336,2,142.0],[2336,3,23.0],[2336,4,33.0],[2336,5,46.0],[2336,6,27.0],[2336,7,205.0],[2337,0,534.0],[2337,1,1.0],[2337,2,1408.0],[2337,3,417.0],[2337,4,276.0],[2337,5,542.0],[2337,6,303.0],[2337,7,56.0],[2338,1,1.0],[2338,3,1.0],[2339,0,49.0],[2339,2,1.0],[2339,3,52.0],[2339,5,2.0],[2340,1,10.0],[2340,7,6.0],[2341,2,1.0],[2341,5,1.0],[2342,0,1.0],[2342,3,1.0],[2343,0,7.0],[2343,2,6.0],[2343,3,12.0],[2344,2,2.0],[2344,5,1.0],[2345,2,2.0],[2346,3,2.0],[2347,0,3.0],[2347,2,6.0],[2347,3,1.0],[2347,5,1.0],[2348,2,26.0],[2348,4,4.0],[2348,5,19.0],[2348,6,5.0],[2349,0,14.0],[2349,3,3.0],[2350,6,2.0],[2351,0,3.0],[2351,3,1.0],[2352,3,2.0],[2353,0,5.0],[2353,3,1.0],[2354,2,7.0],[2354,5,5.0],[2355,2,1.0],[2355,4,1.0],[2355,6,2.0],[2356,0,9.0],[2356,1,40.0],[2356,2,2.0],[2356,3,10.0],[2356,4,1.0],[2356,5,1.0],[2356,7,51.0],[2357,0,15.0],[2357,2,3.0],[2357,3,17.0],[2357,4,1.0],[2357,5,1.0],[2358,0,1.0],[2358,3,1.0],[2359,3,1.0],[2359,4,1.0],[2359,6,1.0],[2360,0,6.0],[2360,3,1.0],[2361,3,4.0],[2362,0,1.0],[2362,1,1.0],[2362,2,1.0],[2362,3,1.0],[2363,0,2.0],[2363,3,1.0],[2364,1,2.0],[2364,2,59.0],[2364,4,8.0],[2364,5,31.0],[2364,6,10.0],[2364,7,6.0],[2365,2,12.0],[2365,4,7.0],[2365,5,3.0],[2365,6,16.0],[2366,3,2.0],[2367,0,16.0],[2367,2,5.0],[2367,3,12.0],[2367,4,6.0],[2367,6,6.0],[2368,2,4.0],[2368,3,1.0],[2368,5,2.0],[2369,2,2.0],[2369,5,1.0],[2370,0,2.0],[2370,2,3.0],[2370,7,2.0],[2371,2,2.0],[2372,0,18.0],[2372,1,16.0],[2372,2,443.0],[2372,3,15.0],[2372,4,283.0],[2372,5,195.0],[2372,6,283.0],[2372,7,24.0],[2373,0,195.0],[2373,1,1.0],[2373,2,1206.0],[2373,3,230.0],[2373,4,1987.0],[2373,5,540.0],[2373,6,2966.0],[2374,1,1.0],[2374,2,482.0],[2374,4,184.0],[2374,5,952.0],[2374,6,505.0],[2374,7,1.0],[2375,0,1.0],[2375,3,1.0],[2376,0,389.0],[2376,1,2.0],[2376,2,1871.0],[2376,3,217.0],[2376,4,238.0],[2376,5,841.0],[2376,6,239.0],[2376,7,10.0],[2377,2,8.0],[2377,4,2.0],[2377,5,1.0],[2377,6,1.0],[2378,2,3.0],[2378,5,6.0],[2378,6,1.0],[2379,2,2.0],[2379,5,1.0],[2380,0,7.0],[2380,2,3.0],[2380,3,4.0],[2380,4,6.0],[2380,5,1.0],[2380,6,4.0],[2381,0,1.0],[2381,2,1.0],[2381,5,1.0],[2382,0,13.0],[2382,1,151.0],[2382,2,143.0],[2382,3,8.0],[2382,4,162.0],[2382,5,61.0],[2382,6,180.0],[2382,7,191.0],[2383,0,5.0],[2383,3,6.0],[2383,6,1.0],[2384,0,2.0],[2385,0,6546.0],[2385,1,12.0],[2385,2,2816.0],[2385,3,6911.0],[2385,4,1849.0],[2385,5,1103.0],[2385,6,2040.0],[2385,7,241.0],[2386,0,1.0],[2386,3,3.0],[2387,0,7.0],[2387,1,3.0],[2387,2,739.0],[2387,3,7.0],[2387,4,1832.0],[2387,5,211.0],[2387,6,2518.0],[2387,7,74.0],[2388,2,1.0],[2388,7,2.0],[2389,2,3.0],[2390,1,1.0],[2390,2,12.0],[2390,4,12.0],[2390,6,13.0],[2391,0,3.0],[2391,1,2.0],[2391,3,1.0],[2391,4,10.0],[2391,6,8.0],[2392,0,8.0],[2392,1,3.0],[2392,2,5.0],[2392,3,4.0],[2392,5,1.0],[2392,7,1.0],[2393,0,3.0],[2393,3,3.0],[2394,0,1.0],[2394,3,2.0],[2394,6,1.0],[2395,0,4.0],[2395,3,7.0],[2396,1,5.0],[2396,2,9.0],[2396,4,7.0],[2396,5,7.0],[2396,6,10.0],[2396,7,6.0],[2397,0,17.0],[2397,3,19.0],[2397,7,1.0],[2398,0,3.0],[2398,3,1.0],[2399,2,10.0],[2399,4,1.0],[2399,5,2.0],[2400,2,2.0],[2400,4,5.0],[2400,5,2.0],[2400,6,13.0],[2400,7,1.0],[2401,0,9.0],[2401,3,13.0],[2402,0,3.0],[2402,2,36.0],[2402,3,1.0],[2402,4,11.0],[2402,5,37.0],[2402,6,10.0],[2403,0,2060.0],[2403,1,8965.0],[2403,2,1105.0],[2403,3,2498.0],[2403,4,336.0],[2403,5,607.0],[2403,6,250.0],[2403,7,9719.0],[2404,2,8.0],[2404,4,17.0],[2404,5,4.0],[2404,6,17.0],[2405,0,1.0],[2405,3,1.0],[2406,2,1.0],[2406,6,1.0],[2407,2,1.0],[2407,5,1.0],[2408,2,2.0],[2409,0,1.0],[2409,2,1.0],[2409,3,2.0],[2410,3,2.0],[2411,0,1.0],[2411,1,6.0],[2411,2,3.0],[2411,3,2.0],[2411,6,1.0],[2411,7,14.0],[2412,4,7.0],[2412,5,1.0],[2412,6,5.0],[2413,0,17.0],[2413,3,19.0],[2414,2,2.0],[2415,2,2.0],[2415,4,3.0],[2415,6,1.0],[2416,2,1.0],[2416,3,1.0],[2416,7,2.0],[2417,0,3.0],[2417,3,2.0],[2418,1,6.0],[2418,2,3.0],[2418,4,1.0],[2418,5,2.0],[2418,6,3.0],[2419,0,1.0],[2419,2,1.0],[2420,0,22.0],[2420,3,22.0],[2421,1,1.0],[2421,3,1.0],[2422,0,152.0],[2422,2,30.0],[2422,3,174.0],[2422,4,24.0],[2422,5,15.0],[2422,6,52.0],[2423,0,227.0],[2423,2,1.0],[2423,3,137.0],[2424,0,2.0],[2424,2,2.0],[2424,3,2.0],[2425,0,4.0],[2425,1,6.0],[2425,2,77.0],[2425,3,4.0],[2425,4,8.0],[2425,5,23.0],[2425,6,18.0],[2425,7,5.0],[2426,0,7.0],[2426,3,8.0],[2427,0,36.0],[2427,1,69.0],[2427,2,81.0],[2427,3,44.0],[2427,4,3.0],[2427,5,22.0],[2427,6,18.0],[2427,7,71.0],[2428,0,2.0],[2428,2,863.0],[2428,3,4.0],[2428,4,447.0],[2428,5,335.0],[2428,6,507.0],[2429,0,54.0],[2429,1,2.0],[2429,2,9.0],[2429,3,40.0],[2429,4,22.0],[2429,5,4.0],[2429,6,57.0],[2429,7,5.0],[2430,0,1334.0],[2430,2,2.0],[2430,3,1597.0],[2430,4,24.0],[2430,5,3.0],[2430,6,37.0],[2431,0,3406.0],[2431,2,614.0],[2431,3,3574.0],[2431,4,884.0],[2431,5,301.0],[2431,6,982.0],[2432,0,168.0],[2432,2,1950.0],[2432,3,192.0],[2432,4,378.0],[2432,5,634.0],[2432,6,488.0],[2433,0,317.0],[2433,2,693.0],[2433,3,212.0],[2433,4,70.0],[2433,5,336.0],[2433,6,111.0],[2433,7,1.0],[2434,0,428.0],[2434,2,178.0],[2434,3,396.0],[2434,4,92.0],[2434,5,89.0],[2434,6,129.0],[2434,7,5.0],[2435,0,2.0],[2435,2,40.0],[2435,3,1.0],[2435,4,3.0],[2435,5,9.0],[2435,6,3.0],[2436,0,16.0],[2436,2,96.0],[2436,3,22.0],[2436,4,11.0],[2436,5,37.0],[2436,6,8.0],[2437,0,1.0],[2437,2,7.0],[2437,4,2.0],[2437,5,2.0],[2437,6,3.0],[2438,2,288.0],[2438,4,60.0],[2438,5,111.0],[2438,6,54.0],[2439,0,1.0],[2439,1,9.0],[2439,2,14.0],[2439,3,4.0],[2439,4,6.0],[2439,5,8.0],[2439,6,9.0],[2439,7,8.0],[2440,2,148.0],[2440,4,39.0],[2440,5,72.0],[2440,6,118.0],[2441,0,38.0],[2441,2,248.0],[2441,3,31.0],[2441,4,80.0],[2441,5,112.0],[2441,6,104.0],[2442,2,24.0],[2442,4,2.0],[2442,5,14.0],[2442,6,10.0],[2443,0,3.0],[2443,1,2.0],[2443,2,47.0],[2443,3,2.0],[2443,4,29.0],[2443,5,17.0],[2443,6,41.0],[2443,7,4.0],[2444,0,26.0],[2444,1,11.0],[2444,2,143.0],[2444,3,43.0],[2444,4,39.0],[2444,5,58.0],[2444,6,51.0],[2444,7,31.0],[2445,0,30.0],[2445,1,1.0],[2445,2,36.0],[2445,3,31.0],[2445,4,22.0],[2445,5,9.0],[2445,6,49.0],[2445,7,10.0],[2446,2,5.0],[2446,5,3.0],[2447,0,3.0],[2447,2,4.0],[2447,3,2.0],[2447,4,1.0],[2447,6,1.0],[2448,0,4.0],[2448,2,109.0],[2448,3,6.0],[2448,4,6.0],[2448,5,43.0],[2448,6,12.0],[2449,0,9.0],[2449,2,27.0],[2449,3,10.0],[2449,4,2.0],[2449,5,15.0],[2449,6,3.0],[2449,7,2.0],[2450,2,346.0],[2450,4,177.0],[2450,5,145.0],[2450,6,190.0],[2451,0,6.0],[2451,1,25.0],[2451,2,90.0],[2451,3,4.0],[2451,4,27.0],[2451,5,35.0],[2451,6,61.0],[2451,7,26.0],[2452,2,1.0],[2452,4,1.0],[2452,5,2.0],[2452,6,1.0],[2453,2,734.0],[2453,4,5.0],[2453,5,292.0],[2453,6,4.0],[2454,0,38.0],[2454,1,55.0],[2454,2,73.0],[2454,3,29.0],[2454,4,6.0],[2454,5,31.0],[2454,6,20.0],[2454,7,58.0],[2455,0,237.0],[2455,2,1.0],[2455,3,185.0],[2455,5,1.0],[2456,0,4.0],[2456,3,3.0],[2457,0,32.0],[2457,3,35.0],[2458,0,19.0],[2458,2,122.0],[2458,3,21.0],[2458,4,1.0],[2458,5,44.0],[2458,6,5.0],[2458,7,1.0],[2459,0,5.0],[2459,3,8.0],[2460,0,63.0],[2460,1,108.0],[2460,2,123.0],[2460,3,83.0],[2460,4,50.0],[2460,5,47.0],[2460,6,68.0],[2460,7,162.0],[2461,0,7.0],[2461,1,10.0],[2461,2,18.0],[2461,3,13.0],[2461,4,2.0],[2461,5,10.0],[2461,6,5.0],[2461,7,34.0],[2462,2,1.0],[2462,5,1.0],[2462,7,1.0],[2463,2,2.0],[2463,5,2.0],[2464,0,31.0],[2464,2,1.0],[2464,3,46.0],[2464,4,2.0],[2464,5,2.0],[2464,6,4.0],[2464,7,5.0],[2465,0,291.0],[2465,2,3741.0],[2465,3,474.0],[2465,4,2136.0],[2465,5,1177.0],[2465,6,1755.0],[2465,7,1.0],[2466,0,1.0],[2466,3,2.0],[2467,0,249.0],[2467,2,684.0],[2467,3,330.0],[2467,4,275.0],[2467,5,326.0],[2467,6,361.0],[2468,0,5.0],[2468,2,6.0],[2468,3,1.0],[2468,4,4.0],[2468,5,1.0],[2468,6,12.0],[2469,0,58.0],[2469,2,64.0],[2469,3,35.0],[2469,4,7.0],[2469,5,23.0],[2469,6,16.0],[2470,0,20.0],[2470,2,9.0],[2470,3,8.0],[2470,5,4.0],[2471,0,1.0],[2471,1,3.0],[2471,2,12.0],[2471,3,1.0],[2471,5,3.0],[2471,6,1.0],[2471,7,4.0],[2472,0,57.0],[2472,2,2.0],[2472,3,55.0],[2472,6,1.0],[2473,0,269.0],[2473,1,2.0],[2473,2,312.0],[2473,3,279.0],[2473,4,40.0],[2473,5,118.0],[2473,6,120.0],[2473,7,20.0],[2474,0,25.0],[2474,1,73.0],[2474,2,184.0],[2474,3,33.0],[2474,4,32.0],[2474,5,82.0],[2474,6,77.0],[2474,7,93.0],[2475,0,2.0],[2475,2,2.0],[2475,3,1.0],[2475,7,2.0],[2476,0,36.0],[2476,2,328.0],[2476,3,56.0],[2476,4,24.0],[2476,5,90.0],[2476,6,28.0],[2476,7,2.0],[2477,0,1.0],[2477,1,5.0],[2477,5,1.0],[2477,7,10.0],[2478,0,82.0],[2478,2,57.0],[2478,3,79.0],[2478,4,13.0],[2478,5,14.0],[2478,6,19.0],[2478,7,4.0],[2479,2,25.0],[2479,3,1.0],[2479,4,5.0],[2479,5,8.0],[2479,6,7.0],[2480,2,146.0],[2480,4,12.0],[2480,5,67.0],[2480,6,21.0],[2481,5,1.0],[2481,6,1.0],[2482,2,35.0],[2482,4,5.0],[2482,5,17.0],[2482,6,10.0],[2483,0,71.0],[2483,1,1.0],[2483,2,56.0],[2483,3,80.0],[2483,4,25.0],[2483,5,20.0],[2483,6,44.0],[2483,7,3.0],[2484,2,8.0],[2484,5,2.0],[2485,2,99.0],[2485,4,1.0],[2485,5,22.0],[2485,6,2.0],[2486,1,4.0],[2486,2,1236.0],[2486,3,1.0],[2486,5,519.0],[2486,7,2.0],[2487,0,302.0],[2487,2,667.0],[2487,3,295.0],[2487,4,86.0],[2487,5,299.0],[2487,6,83.0],[2488,2,321.0],[2488,4,19.0],[2488,5,120.0],[2488,6,23.0],[2489,0,12.0],[2489,1,1.0],[2489,2,366.0],[2489,3,17.0],[2489,4,364.0],[2489,5,140.0],[2489,6,578.0],[2490,0,134.0],[2490,1,36.0],[2490,2,327.0],[2490,3,119.0],[2490,4,59.0],[2490,5,100.0],[2490,6,91.0],[2490,7,56.0],[2491,2,25.0],[2491,4,48.0],[2491,5,10.0],[2491,6,80.0],[2491,7,7.0],[2492,2,110.0],[2492,4,1.0],[2492,5,47.0],[2492,6,5.0],[2493,2,9.0],[2493,5,3.0],[2493,6,1.0],[2494,1,1.0],[2494,2,64.0],[2494,5,29.0],[2495,0,200.0],[2495,2,287.0],[2495,3,170.0],[2495,4,52.0],[2495,5,113.0],[2495,6,96.0],[2495,7,35.0],[2496,2,11.0],[2496,4,1.0],[2496,5,6.0],[2496,6,2.0],[2497,2,11.0],[2497,5,4.0],[2498,2,30.0],[2498,4,3.0],[2498,5,5.0],[2498,6,8.0],[2499,2,12.0],[2499,4,1.0],[2499,5,2.0],[2499,6,1.0],[2500,1,4.0],[2500,7,12.0],[2501,0,15.0],[2501,1,96.0],[2501,2,11.0],[2501,3,13.0],[2501,4,2.0],[2501,5,5.0],[2501,6,3.0],[2501,7,97.0],[2502,1,15.0],[2502,2,10.0],[2502,4,1.0],[2502,5,4.0],[2502,7,22.0],[2503,0,4.0],[2503,1,17.0],[2503,2,7.0],[2503,3,2.0],[2503,4,2.0],[2503,5,2.0],[2503,6,3.0],[2503,7,19.0],[2504,7,2.0],[2505,0,12.0],[2505,1,7.0],[2505,2,6.0],[2505,3,8.0],[2505,4,1.0],[2505,5,4.0],[2505,6,2.0],[2505,7,10.0],[2506,0,2.0],[2506,1,1.0],[2506,2,1.0],[2506,3,1.0],[2506,4,896.0],[2506,6,1299.0],[2506,7,2.0],[2507,4,2.0],[2507,6,1.0],[2508,0,193.0],[2508,1,32.0],[2508,2,168.0],[2508,3,241.0],[2508,4,63.0],[2508,5,58.0],[2508,6,101.0],[2508,7,79.0],[2509,0,2.0],[2509,3,1.0],[2509,7,1.0],[2510,0,1.0],[2510,1,4.0],[2510,3,2.0],[2510,4,7.0],[2510,6,2.0],[2510,7,2.0],[2511,0,13.0],[2511,1,42.0],[2511,2,43.0],[2511,3,7.0],[2511,4,8.0],[2511,5,11.0],[2511,6,9.0],[2511,7,48.0],[2512,0,2.0],[2512,1,11.0],[2512,7,10.0],[2513,0,2.0],[2513,2,1.0],[2513,3,1.0],[2513,7,3.0],[2514,0,6.0],[2514,1,14.0],[2514,3,3.0],[2514,7,9.0],[2515,1,1.0],[2515,2,1.0],[2515,5,1.0],[2516,0,8.0],[2516,2,67.0],[2516,3,19.0],[2516,4,46.0],[2516,5,44.0],[2516,6,33.0],[2517,0,17.0],[2517,1,201.0],[2517,2,21.0],[2517,3,32.0],[2517,4,1.0],[2517,5,5.0],[2517,6,2.0],[2517,7,251.0],[2518,1,107.0],[2518,2,2.0],[2518,5,1.0],[2518,7,143.0],[2519,0,12.0],[2519,1,174.0],[2519,2,2.0],[2519,3,6.0],[2519,7,163.0],[2520,0,64.0],[2520,1,1.0],[2520,2,44.0],[2520,3,104.0],[2520,4,17.0],[2520,5,11.0],[2520,6,36.0],[2520,7,5.0],[2521,2,442.0],[2521,4,63.0],[2521,5,266.0],[2521,6,53.0],[2522,2,1.0],[2522,5,1.0],[2522,6,1.0],[2523,0,2.0],[2523,2,108.0],[2523,3,4.0],[2523,4,36.0],[2523,5,18.0],[2523,6,60.0],[2524,0,111.0],[2524,2,302.0],[2524,3,92.0],[2524,4,60.0],[2524,5,141.0],[2524,6,62.0],[2524,7,7.0],[2525,0,3.0],[2525,1,1.0],[2525,2,45.0],[2525,3,2.0],[2525,4,10.0],[2525,5,13.0],[2525,6,20.0],[2526,0,3.0],[2526,2,8.0],[2526,3,2.0],[2526,5,1.0],[2527,0,3.0],[2527,2,3.0],[2527,3,1.0],[2527,4,2.0],[2527,5,1.0],[2527,6,1.0],[2528,0,49.0],[2528,1,15.0],[2528,2,103.0],[2528,3,33.0],[2528,4,16.0],[2528,5,46.0],[2528,6,25.0],[2528,7,31.0],[2529,0,1.0],[2529,1,6.0],[2529,2,28.0],[2529,4,7.0],[2529,5,8.0],[2529,6,10.0],[2529,7,3.0],[2530,0,1.0],[2530,2,4.0],[2530,3,2.0],[2531,2,1.0],[2531,3,1.0],[2532,3,3.0],[2533,0,4.0],[2533,3,1.0],[2534,4,1.0],[2534,6,1.0],[2535,2,2.0],[2536,2,2.0],[2537,2,2.0],[2537,4,1.0],[2538,0,2.0],[2538,2,1.0],[2539,0,17.0],[2540,2,2.0],[2541,1,2.0],[2541,2,1.0],[2541,4,1.0],[2541,7,2.0],[2542,4,1.0],[2542,6,1.0],[2543,2,3.0],[2543,4,1.0],[2543,5,1.0],[2544,0,1.0],[2544,3,2.0],[2545,0,1.0],[2545,2,6.0],[2545,3,1.0],[2546,0,1.0],[2546,3,1.0],[2547,0,2.0],[2547,3,1.0],[2548,0,3.0],[2548,3,1.0],[2549,2,1.0],[2549,5,1.0],[2550,3,1.0],[2550,4,2.0],[2550,5,1.0],[2550,6,1.0],[2551,0,1.0],[2551,2,1.0],[2551,3,3.0],[2551,4,1.0],[2551,6,7.0],[2552,0,1.0],[2552,4,2.0],[2552,6,1.0],[2553,2,2.0],[2553,4,1.0],[2553,5,1.0],[2554,2,1.0],[2554,4,1.0],[2554,6,2.0],[2555,2,2.0],[2556,3,2.0],[2556,6,1.0],[2557,0,1.0],[2557,6,1.0],[2558,2,1.0],[2558,6,1.0],[2559,1,1.0],[2559,6,1.0],[2560,2,1.0],[2560,6,1.0],[2561,2,12.0],[2561,6,6.0],[2562,2,1.0],[2562,5,1.0],[2563,0,1.0],[2563,3,1.0],[2564,3,2.0],[2565,2,2.0],[2565,5,1.0],[2566,0,1.0],[2566,2,5.0],[2566,3,1.0],[2567,4,1.0],[2567,5,1.0],[2567,6,1.0],[2568,1,7.0],[2568,7,10.0],[2569,2,3.0],[2570,0,1.0],[2570,2,6.0],[2570,3,3.0],[2570,4,6.0],[2570,5,6.0],[2570,6,7.0],[2571,4,8.0],[2571,6,6.0],[2572,4,4.0],[2573,2,1.0],[2573,4,3.0],[2573,7,4.0],[2574,0,1.0],[2574,3,1.0],[2575,2,2.0],[2576,0,2.0],[2576,2,1.0],[2577,0,2.0],[2577,3,1.0],[2578,0,2.0],[2578,2,3.0],[2579,0,4.0],[2579,2,1.0],[2579,3,1.0],[2579,5,1.0],[2580,5,1.0],[2580,6,1.0],[2581,6,2.0],[2582,0,1.0],[2582,3,3.0],[2583,3,3.0],[2584,0,3.0],[2584,3,4.0],[2585,0,1.0],[2585,2,8.0],[2585,3,1.0],[2585,4,2.0],[2585,5,7.0],[2585,6,2.0],[2586,4,42.0],[2586,6,29.0],[2587,0,39.0],[2587,1,2.0],[2587,2,10.0],[2587,3,46.0],[2587,4,25.0],[2587,5,2.0],[2587,6,52.0],[2587,7,18.0],[2588,0,5.0],[2588,1,65.0],[2588,2,19.0],[2588,3,2.0],[2588,4,1.0],[2588,5,11.0],[2588,6,2.0],[2588,7,60.0],[2589,0,1.0],[2589,2,48.0],[2589,3,1.0],[2589,4,14.0],[2589,5,26.0],[2589,6,11.0],[2590,0,4.0],[2590,1,5.0],[2590,2,102.0],[2590,3,7.0],[2590,4,31.0],[2590,5,61.0],[2590,6,45.0],[2590,7,11.0],[2591,0,11.0],[2591,2,3.0],[2591,3,23.0],[2591,4,16.0],[2591,6,2.0],[2592,0,73.0],[2592,1,6.0],[2592,2,85.0],[2592,3,54.0],[2592,4,11.0],[2592,5,39.0],[2592,6,16.0],[2592,7,3.0],[2593,0,20.0],[2593,2,17.0],[2593,3,12.0],[2593,5,4.0],[2593,6,1.0],[2594,1,33.0],[2594,2,1.0],[2594,3,2.0],[2594,4,4.0],[2594,5,2.0],[2594,6,3.0],[2594,7,55.0],[2595,0,17.0],[2595,3,25.0],[2596,0,1.0],[2596,2,1.0],[2597,0,2.0],[2598,0,7.0],[2598,3,2.0],[2598,5,1.0],[2599,2,1.0],[2599,3,1.0],[2599,5,2.0],[2599,7,1.0],[2600,2,2.0],[2600,5,3.0],[2601,5,2.0],[2602,5,1.0],[2602,7,1.0],[2603,2,3.0],[2603,5,1.0],[2603,6,1.0],[2604,5,1.0],[2604,6,1.0],[2605,2,1.0],[2605,5,1.0],[2606,2,5.0],[2606,5,1.0],[2606,6,2.0],[2607,2,3.0],[2607,4,1.0],[2608,1,11.0],[2608,7,7.0],[2609,0,2.0],[2609,3,4.0],[2610,1,4.0],[2610,2,1.0],[2610,3,2.0],[2610,7,3.0],[2611,4,2.0],[2611,6,1.0],[2612,7,2.0],[2613,7,2.0],[2614,7,2.0],[2615,2,4.0],[2615,6,1.0],[2616,0,2.0],[2617,0,1.0],[2617,6,1.0],[2618,6,2.0],[2619,2,1.0],[2619,6,2.0],[2620,2,1.0],[2620,6,1.0],[2621,2,1.0],[2621,5,1.0],[2622,2,6.0],[2623,2,5.0],[2623,5,1.0],[2624,2,1.0],[2624,4,1.0],[2624,6,3.0],[2625,2,4.0],[2625,4,1.0],[2625,6,5.0],[2626,2,3.0],[2626,5,3.0],[2627,1,5.0],[2627,7,2.0],[2628,1,1.0],[2628,2,1.0],[2628,5,1.0],[2629,0,2.0],[2629,3,2.0],[2629,4,1.0],[2629,6,4.0],[2630,0,1.0],[2630,2,2.0],[2630,5,1.0],[2631,0,2.0],[2631,2,1.0],[2631,3,8.0],[2631,5,1.0],[2631,6,2.0],[2631,7,2.0],[2632,0,2.0],[2633,2,1.0],[2633,3,1.0],[2634,2,1.0],[2634,5,1.0],[2634,6,2.0],[2635,2,2.0],[2636,2,3.0],[2637,0,2.0],[2638,2,4.0],[2639,0,2.0],[2640,3,2.0],[2641,0,1.0],[2641,3,1.0],[2642,2,1.0],[2642,3,1.0],[2643,6,2.0],[2644,6,4.0],[2645,1,1.0],[2645,4,1.0],[2645,6,2.0],[2645,7,1.0],[2646,4,2.0],[2646,6,7.0],[2647,3,1.0],[2647,6,2.0],[2648,6,3.0],[2649,0,3.0],[2650,0,2.0],[2650,3,1.0],[2651,0,2.0],[2652,2,1.0],[2652,3,1.0],[2652,6,1.0],[2653,6,2.0],[2654,2,1.0],[2654,6,1.0],[2655,2,13.0],[2656,0,2.0],[2656,3,1.0],[2657,0,2.0],[2657,3,4.0],[2658,2,2.0],[2658,3,1.0],[2659,2,3.0],[2660,2,2.0],[2661,2,2.0],[2662,2,3.0],[2663,2,2.0],[2664,2,2.0],[2665,2,2.0],[2666,0,1.0],[2666,2,2.0],[2667,2,1.0],[2667,6,1.0],[2668,0,1.0],[2668,6,1.0],[2669,2,3.0],[2669,4,1.0],[2669,5,1.0],[2669,6,2.0],[2670,2,4.0],[2670,4,6.0],[2670,6,7.0],[2671,2,1.0],[2671,6,1.0],[2672,2,4.0],[2672,5,2.0],[2672,6,2.0],[2673,7,2.0],[2674,0,2.0],[2674,3,3.0],[2674,6,1.0],[2675,2,3.0],[2675,5,1.0],[2676,4,1.0],[2676,6,1.0],[2677,4,1.0],[2677,6,1.0],[2678,4,1.0],[2678,5,1.0],[2678,6,3.0],[2679,3,1.0],[2679,4,1.0],[2680,2,3.0],[2680,4,2.0],[2680,5,1.0],[2680,6,1.0],[2681,0,1.0],[2681,3,1.0],[2682,2,1.0],[2682,3,1.0],[2683,2,1.0],[2683,5,1.0],[2684,2,1.0],[2684,5,1.0],[2685,2,1.0],[2685,5,1.0],[2686,2,2.0],[2687,0,3.0],[2687,3,2.0],[2688,0,2.0],[2688,3,1.0],[2689,0,1.0],[2689,2,1.0],[2689,3,2.0],[2690,0,1.0],[2690,3,6.0],[2691,0,1.0],[2691,3,1.0],[2692,3,2.0],[2693,0,3.0],[2693,3,2.0],[2694,6,2.0],[2695,3,1.0],[2695,6,1.0],[2696,6,2.0],[2697,0,1.0],[2697,6,2.0],[2698,1,2.0],[2698,2,2.0],[2698,4,2.0],[2698,5,2.0],[2698,6,1.0],[2698,7,1.0],[2699,6,2.0],[2700,0,1.0],[2700,2,3.0],[2700,3,1.0],[2701,2,2.0],[2702,2,2.0],[2702,6,1.0],[2703,1,1.0],[2703,3,1.0],[2703,7,3.0],[2704,7,2.0],[2705,3,1.0],[2705,7,1.0],[2706,7,2.0],[2707,2,2.0],[2708,2,3.0],[2709,7,2.0],[2710,6,3.0],[2711,0,1.0],[2711,1,3.0],[2712,1,8.0],[2713,1,1.0],[2713,7,1.0],[2714,3,1.0],[2714,7,1.0],[2715,2,2.0],[2715,7,1.0],[2716,1,2.0],[2716,7,1.0],[2717,2,2.0],[2717,5,1.0],[2718,2,1.0],[2718,5,1.0],[2718,6,1.0],[2719,0,2.0],[2719,5,1.0],[2720,2,2.0],[2720,5,3.0],[2721,2,2.0],[2721,5,1.0],[2722,3,2.0],[2722,5,2.0],[2723,2,2.0],[2723,5,1.0],[2724,2,2.0],[2724,5,1.0],[2725,2,3.0],[2726,2,10.0],[2727,2,3.0],[2728,0,6.0],[2728,2,1.0],[2728,3,7.0],[2728,6,1.0],[2729,1,2.0],[2729,2,2.0],[2729,4,2.0],[2729,5,1.0],[2729,6,2.0],[2729,7,7.0],[2730,4,8.0],[2730,6,10.0],[2731,0,57.0],[2731,2,7.0],[2731,3,43.0],[2731,4,19.0],[2731,5,2.0],[2731,6,45.0],[2731,7,5.0],[2732,0,3.0],[2732,2,18.0],[2732,4,2.0],[2732,5,5.0],[2732,6,6.0],[2733,2,8.0],[2733,4,1.0],[2733,5,8.0],[2733,6,3.0],[2734,1,33.0],[2734,7,34.0],[2735,2,10.0],[2735,4,18.0],[2735,5,7.0],[2735,6,24.0],[2735,7,5.0],[2736,2,22.0],[2736,4,1.0],[2736,5,8.0],[2736,6,3.0],[2737,0,4.0],[2737,2,20.0],[2737,3,3.0],[2737,4,1.0],[2737,5,10.0],[2737,6,4.0],[2738,1,3.0],[2738,7,2.0],[2739,1,2.0],[2739,7,3.0],[2740,1,1.0],[2740,7,1.0],[2741,1,1.0],[2741,2,1.0],[2741,7,1.0],[2742,1,7.0],[2742,7,6.0],[2743,3,1.0],[2743,7,2.0],[2744,0,1.0],[2744,1,2.0],[2744,2,1.0],[2745,1,3.0],[2745,7,4.0],[2746,1,2.0],[2747,1,2.0],[2748,1,2.0],[2749,5,2.0],[2750,2,2.0],[2750,5,1.0],[2751,2,1.0],[2751,5,2.0],[2751,6,1.0],[2752,3,1.0],[2752,5,1.0],[2753,2,3.0],[2753,5,2.0],[2754,0,2.0],[2754,2,1.0],[2754,3,6.0],[2755,0,1.0],[2755,3,1.0],[2756,7,2.0],[2757,2,3.0],[2757,4,1.0],[2757,5,2.0],[2757,6,1.0],[2757,7,1.0],[2758,1,3.0],[2758,7,6.0],[2759,2,1.0],[2759,4,2.0],[2759,6,6.0],[2760,0,1.0],[2760,2,1.0],[2760,4,1.0],[2760,6,1.0],[2761,2,2.0],[2762,2,3.0],[2762,4,2.0],[2762,6,1.0],[2763,1,1.0],[2763,7,2.0],[2764,3,2.0],[2765,3,2.0],[2766,0,1.0],[2766,2,2.0],[2766,3,1.0],[2766,5,2.0],[2767,4,2.0],[2768,5,2.0],[2769,5,1.0],[2769,6,1.0],[2770,0,1.0],[2770,2,4.0],[2770,3,2.0],[2770,4,1.0],[2770,5,2.0],[2770,6,1.0],[2771,1,2.0],[2771,3,1.0],[2771,4,1.0],[2771,6,2.0],[2771,7,2.0],[2772,2,1.0],[2772,5,2.0],[2773,2,6.0],[2773,5,4.0],[2774,4,2.0],[2775,1,1.0],[2775,4,1.0],[2775,7,2.0],[2776,0,1.0],[2776,2,9.0],[2776,4,4.0],[2776,5,4.0],[2776,6,2.0],[2777,0,1.0],[2777,2,1.0],[2777,3,2.0],[2778,3,2.0],[2779,0,6.0],[2779,3,6.0],[2780,0,1.0],[2780,3,1.0],[2781,0,1.0],[2781,2,1.0],[2781,3,1.0],[2781,5,1.0],[2781,6,2.0],[2781,7,1.0],[2782,2,1.0],[2782,5,1.0],[2782,6,1.0],[2783,5,1.0],[2783,6,2.0],[2784,2,2.0],[2785,2,2.0],[2785,5,3.0],[2785,6,1.0],[2786,2,6.0],[2786,5,2.0],[2787,2,2.0],[2787,5,1.0],[2788,2,2.0],[2789,0,2.0],[2789,3,2.0],[2789,4,2.0],[2789,7,7.0],[2790,2,12.0],[2790,5,3.0],[2791,0,3.0],[2791,2,11.0],[2791,3,6.0],[2791,4,3.0],[2791,5,7.0],[2791,6,5.0],[2792,2,1.0],[2792,4,3.0],[2792,5,4.0],[2792,6,2.0],[2793,2,13.0],[2793,4,3.0],[2793,5,2.0],[2793,6,3.0],[2794,0,1.0],[2794,2,9.0],[2794,4,7.0],[2794,5,4.0],[2794,6,5.0],[2795,1,6.0],[2795,5,1.0],[2795,7,10.0],[2796,2,10.0],[2796,5,1.0],[2797,0,2.0],[2797,1,3.0],[2797,2,4.0],[2797,3,3.0],[2797,4,3.0],[2797,5,5.0],[2797,6,4.0],[2797,7,5.0],[2798,2,7.0],[2798,5,2.0],[2799,3,2.0],[2800,3,1.0],[2800,4,1.0],[2801,2,1.0],[2801,4,1.0],[2802,2,2.0],[2803,2,2.0],[2804,0,1.0],[2804,3,1.0],[2805,0,2.0],[2805,3,3.0],[2806,0,2.0],[2806,3,2.0],[2807,3,2.0],[2808,0,1.0],[2808,1,4.0],[2808,2,1.0],[2808,4,1.0],[2808,5,1.0],[2808,7,6.0],[2809,5,4.0],[2810,1,3.0],[2810,7,4.0],[2811,2,2.0],[2811,5,1.0],[2812,0,3.0],[2812,2,4.0],[2812,3,1.0],[2812,4,1.0],[2812,5,4.0],[2812,6,1.0],[2813,0,7.0],[2813,3,6.0],[2813,7,1.0],[2814,2,2.0],[2814,4,3.0],[2814,6,2.0],[2815,2,4.0],[2815,5,1.0],[2816,2,9.0],[2816,4,9.0],[2816,5,2.0],[2816,6,11.0],[2816,7,1.0],[2817,2,1.0],[2817,5,2.0],[2817,6,3.0],[2818,0,5.0],[2818,3,8.0],[2819,0,2.0],[2819,2,1.0],[2819,3,2.0],[2819,6,1.0],[2820,4,1.0],[2820,6,2.0],[2821,4,1.0],[2821,6,2.0],[2822,4,1.0],[2822,6,2.0],[2823,2,1.0],[2823,4,1.0],[2824,6,2.0],[2825,2,3.0],[2825,6,1.0],[2826,2,1.0],[2826,6,1.0],[2827,0,1.0],[2827,2,3.0],[2827,3,1.0],[2827,5,1.0],[2828,0,1.0],[2828,5,1.0],[2828,6,1.0],[2828,7,1.0],[2829,2,1.0],[2829,5,1.0],[2830,2,6.0],[2830,4,1.0],[2830,5,2.0],[2831,2,2.0],[2831,5,1.0],[2832,2,3.0],[2832,5,1.0],[2833,2,7.0],[2834,2,2.0],[2835,2,1.0],[2835,4,1.0],[2835,6,1.0],[2836,3,1.0],[2836,4,1.0],[2837,0,1.0],[2837,3,1.0],[2837,4,1.0],[2837,6,2.0],[2838,4,2.0],[2838,6,1.0],[2839,2,2.0],[2839,3,2.0],[2839,5,1.0],[2839,6,3.0],[2840,2,5.0],[2840,5,1.0],[2840,7,2.0],[2841,2,2.0],[2841,5,1.0],[2842,0,1.0],[2842,2,4.0],[2842,5,2.0],[2843,0,1.0],[2843,2,1.0],[2844,0,2.0],[2844,3,4.0],[2845,2,2.0],[2846,2,2.0],[2847,2,4.0],[2848,2,5.0],[2848,3,1.0],[2848,5,1.0],[2849,3,1.0],[2849,6,1.0],[2850,2,1.0],[2850,6,1.0],[2851,3,1.0],[2851,6,1.0],[2852,2,3.0],[2852,3,1.0],[2852,6,1.0],[2853,1,1.0],[2853,7,2.0],[2854,1,5.0],[2854,7,2.0],[2855,1,2.0],[2855,7,2.0],[2856,1,1.0],[2856,7,3.0],[2857,1,1.0],[2857,2,1.0],[2857,3,1.0],[2858,3,2.0],[2859,1,2.0],[2860,3,2.0],[2861,2,4.0],[2862,2,2.0],[2863,2,3.0],[2864,2,2.0],[2865,2,3.0],[2866,2,3.0],[2867,0,16.0],[2867,2,6.0],[2867,3,16.0],[2867,6,2.0],[2868,2,2.0],[2869,2,1.0],[2869,4,1.0],[2869,6,1.0],[2870,2,1.0],[2870,5,1.0],[2871,0,2.0],[2871,3,1.0],[2872,2,9.0],[2872,3,1.0],[2872,4,4.0],[2872,5,4.0],[2873,0,1.0],[2873,4,1.0],[2873,6,2.0],[2874,2,26.0],[2874,3,1.0],[2874,4,1.0],[2874,5,8.0],[2874,6,7.0],[2875,3,2.0],[2875,6,2.0],[2876,5,1.0],[2876,6,1.0],[2876,7,2.0],[2877,2,4.0],[2878,2,9.0],[2878,5,2.0],[2878,6,4.0],[2879,2,8.0],[2879,5,3.0],[2879,6,1.0],[2880,0,3.0],[2880,3,1.0],[2880,7,1.0],[2881,1,1.0],[2881,7,2.0],[2882,0,1.0],[2882,3,3.0],[2883,1,8.0],[2883,7,5.0],[2884,0,4.0],[2884,2,1.0],[2884,3,4.0],[2885,1,4.0],[2885,7,1.0],[2886,4,1.0],[2886,6,1.0],[2887,0,3.0],[2887,2,1.0],[2887,3,3.0],[2887,6,3.0],[2887,7,1.0],[2888,0,1.0],[2888,2,1.0],[2888,6,1.0],[2889,2,1.0],[2889,6,1.0],[2890,2,1.0],[2890,6,1.0],[2891,6,2.0],[2892,2,1.0],[2892,6,2.0],[2893,2,2.0],[2893,6,4.0],[2894,2,3.0],[2895,0,2.0],[2895,2,2.0],[2895,3,3.0],[2896,2,1.0],[2896,3,1.0],[2897,0,1.0],[2897,3,1.0],[2898,3,3.0],[2899,6,2.0],[2900,3,4.0],[2901,2,2.0],[2902,3,5.0],[2903,0,1.0],[2903,3,1.0],[2904,3,2.0],[2905,0,1.0],[2905,3,1.0],[2906,3,2.0],[2907,4,1.0],[2907,6,1.0],[2908,2,1.0],[2908,6,1.0],[2909,2,1.0],[2909,4,1.0],[2910,0,2.0],[2910,2,1.0],[2910,4,1.0],[2910,6,1.0],[2911,4,1.0],[2911,6,2.0],[2912,4,1.0],[2912,5,1.0],[2912,6,1.0],[2913,3,2.0],[2913,4,1.0],[2914,4,1.0],[2914,6,1.0],[2915,0,4.0],[2915,3,8.0],[2915,4,5.0],[2915,5,2.0],[2915,6,10.0],[2915,7,2.0],[2916,2,2.0],[2917,0,2.0],[2918,0,1.0],[2918,2,1.0],[2919,1,2.0],[2919,3,1.0],[2920,1,2.0],[2921,2,4.0],[2921,4,3.0],[2921,7,1.0],[2922,4,1.0],[2922,6,3.0],[2923,7,2.0],[2924,2,1.0],[2924,4,1.0],[2925,7,2.0],[2926,1,3.0],[2926,7,1.0],[2927,0,1.0],[2927,2,1.0],[2927,4,1.0],[2928,4,2.0],[2929,1,2.0],[2929,7,4.0],[2930,4,1.0],[2930,6,1.0],[2931,2,1.0],[2931,5,2.0],[2932,2,1.0],[2932,3,1.0],[2932,5,1.0],[2932,6,2.0],[2933,2,1.0],[2933,4,2.0],[2934,2,7.0],[2934,4,11.0],[2934,5,1.0],[2934,6,12.0],[2935,2,6.0],[2935,3,2.0],[2935,6,1.0],[2936,0,2.0],[2936,2,5.0],[2936,3,4.0],[2936,4,5.0],[2936,6,5.0],[2937,2,1.0],[2937,4,1.0],[2937,5,2.0],[2938,4,2.0],[2938,6,3.0],[2939,2,4.0],[2940,1,2.0],[2940,7,1.0],[2941,1,4.0],[2941,7,1.0],[2942,1,16.0],[2942,7,14.0],[2943,1,4.0],[2943,7,1.0],[2944,2,2.0],[2945,1,2.0],[2945,7,1.0],[2946,0,1.0],[2946,6,1.0],[2947,2,2.0],[2947,5,1.0],[2948,0,1.0],[2948,3,1.0],[2948,7,3.0],[2949,2,2.0],[2949,5,1.0],[2950,2,1.0],[2950,3,1.0],[2950,5,1.0],[2951,1,1.0],[2951,7,3.0],[2952,2,2.0],[2952,5,1.0],[2953,2,2.0],[2953,5,1.0],[2954,1,1.0],[2954,2,2.0],[2954,3,1.0],[2954,7,1.0],[2955,7,2.0],[2956,1,1.0],[2956,7,3.0],[2957,7,2.0],[2958,1,1.0],[2958,7,1.0],[2959,1,3.0],[2960,6,2.0],[2961,1,1.0],[2961,3,1.0],[2961,7,1.0],[2962,0,1.0],[2962,3,3.0],[2962,7,1.0],[2963,1,2.0],[2963,7,1.0],[2964,1,1.0],[2964,7,1.0],[2965,2,2.0],[2966,3,4.0],[2967,0,5.0],[2967,2,2.0],[2967,3,5.0],[2968,2,1.0],[2968,3,1.0],[2969,0,3.0],[2969,3,8.0],[2970,3,2.0],[2971,2,2.0],[2971,3,2.0],[2972,0,2.0],[2972,3,1.0],[2973,1,2.0],[2974,0,1.0],[2974,2,1.0],[2975,0,1.0],[2975,2,1.0],[2976,2,1.0],[2976,5,1.0],[2977,2,3.0],[2978,2,2.0],[2979,2,2.0],[2980,2,3.0],[2981,2,2.0],[2982,2,1.0],[2982,4,1.0],[2982,5,1.0],[2982,6,1.0],[2983,2,1.0],[2983,4,1.0],[2984,4,1.0],[2984,6,1.0],[2985,2,1.0],[2985,4,1.0],[2985,5,1.0],[2986,3,1.0],[2986,4,1.0],[2987,2,1.0],[2987,4,1.0],[2987,5,1.0],[2988,0,29.0],[2988,1,1.0],[2988,2,17.0],[2988,3,36.0],[2988,4,7.0],[2988,5,14.0],[2988,6,17.0],[2988,7,3.0],[2989,0,2.0],[2989,2,1.0],[2989,3,1.0],[2990,0,1.0],[2990,3,1.0],[2991,0,1.0],[2991,3,1.0],[2992,2,2.0],[2992,3,1.0],[2993,0,2.0],[2993,3,1.0],[2994,2,5.0],[2994,4,1.0],[2994,5,1.0],[2994,6,6.0],[2995,0,1.0],[2995,2,2.0],[2995,3,1.0],[2995,4,1.0],[2995,6,1.0],[2996,0,1.0],[2996,2,5.0],[2996,5,2.0],[2996,6,1.0],[2997,1,4.0],[2997,7,3.0],[2998,2,6.0],[2998,6,1.0],[2999,1,2.0],[2999,2,1.0],[2999,5,2.0],[2999,6,1.0],[2999,7,9.0],[3000,0,6.0],[3000,2,1.0],[3000,3,8.0],[3001,0,1.0],[3001,2,6.0],[3001,3,1.0],[3001,5,2.0],[3001,6,1.0],[3002,0,2.0],[3002,2,2.0],[3002,3,4.0],[3003,0,1.0],[3003,3,1.0],[3004,2,1.0],[3004,3,1.0],[3005,2,2.0],[3006,0,3.0],[3007,0,2.0],[3007,2,1.0],[3008,2,1.0],[3008,6,1.0],[3009,0,1.0],[3009,3,3.0],[3009,6,2.0],[3010,2,3.0],[3011,0,1.0],[3011,3,1.0],[3012,0,1.0],[3012,3,4.0],[3013,1,1.0],[3013,7,2.0],[3014,2,6.0],[3015,2,7.0],[3015,5,2.0],[3015,6,1.0],[3016,0,1.0],[3016,6,1.0],[3016,7,1.0],[3017,2,2.0],[3018,0,1.0],[3018,1,1.0],[3018,2,1.0],[3018,3,1.0],[3018,5,2.0],[3018,7,1.0],[3019,4,1.0],[3019,5,1.0],[3019,6,2.0],[3020,0,3.0],[3020,3,3.0],[3020,6,1.0],[3021,2,2.0],[3021,3,1.0],[3021,5,1.0],[3021,6,1.0],[3022,0,1.0],[3022,1,6.0],[3022,2,5.0],[3022,7,4.0],[3023,3,1.0],[3023,4,3.0],[3023,5,1.0],[3024,2,10.0],[3024,4,3.0],[3024,5,3.0],[3024,6,9.0],[3025,2,2.0],[3025,4,1.0],[3025,6,2.0],[3026,2,2.0],[3026,5,1.0],[3027,1,1.0],[3027,7,4.0],[3028,2,7.0],[3028,4,1.0],[3028,6,2.0],[3029,0,6.0],[3029,2,10.0],[3029,3,6.0],[3029,4,2.0],[3029,5,4.0],[3029,6,7.0],[3029,7,1.0],[3030,1,2.0],[3030,7,1.0],[3031,0,3.0],[3031,3,1.0],[3032,1,5.0],[3032,2,1.0],[3032,7,2.0],[3033,0,1.0],[3033,3,1.0],[3033,7,2.0],[3034,2,1.0],[3034,5,1.0],[3035,0,1.0],[3035,3,2.0],[3036,2,1.0],[3036,5,1.0],[3036,6,1.0],[3037,2,1.0],[3037,5,1.0],[3037,6,1.0],[3038,0,2.0],[3039,0,3.0],[3040,0,2.0],[3041,0,2.0],[3042,0,1.0],[3042,2,1.0],[3043,2,3.0],[3043,5,2.0],[3043,6,3.0],[3044,1,1.0],[3044,5,1.0],[3045,0,1.0],[3045,5,1.0],[3046,0,5.0],[3046,1,19.0],[3046,3,5.0],[3046,7,31.0],[3047,1,23.0],[3047,4,3.0],[3047,7,21.0],[3048,1,8.0],[3048,2,17.0],[3048,4,4.0],[3048,5,10.0],[3048,6,2.0],[3048,7,12.0],[3049,0,7.0],[3049,3,9.0],[3050,0,3.0],[3050,2,2.0],[3050,3,1.0],[3050,4,3.0],[3050,5,1.0],[3050,6,7.0],[3051,0,1.0],[3051,1,2.0],[3051,2,1.0],[3051,3,1.0],[3051,4,3.0],[3051,6,10.0],[3051,7,1.0],[3052,1,32.0],[3052,7,35.0],[3053,0,4.0],[3053,2,5.0],[3053,3,12.0],[3053,4,1.0],[3053,5,1.0],[3053,6,1.0],[3054,2,20.0],[3054,4,5.0],[3054,5,8.0],[3054,6,6.0],[3055,2,11.0],[3055,4,1.0],[3055,5,2.0],[3055,6,1.0],[3056,0,1.0],[3056,2,1.0],[3056,3,1.0],[3056,5,3.0],[3057,3,1.0],[3057,5,1.0],[3058,2,4.0],[3058,5,1.0],[3059,2,3.0],[3059,5,2.0],[3060,2,2.0],[3060,5,1.0],[3061,2,1.0],[3061,5,1.0],[3062,2,2.0],[3062,3,1.0],[3062,5,1.0],[3062,6,1.0],[3063,7,3.0],[3064,7,2.0],[3065,7,2.0],[3066,7,2.0],[3067,7,2.0],[3068,7,2.0],[3069,2,2.0],[3069,4,1.0],[3069,5,6.0],[3069,6,1.0],[3070,2,31.0],[3070,5,7.0],[3070,6,6.0],[3071,0,2.0],[3071,2,9.0],[3071,3,2.0],[3071,5,7.0],[3072,2,12.0],[3072,5,4.0],[3073,2,6.0],[3073,6,2.0],[3074,0,3.0],[3074,3,4.0],[3074,6,3.0],[3075,0,1.0],[3075,1,5.0],[3075,2,17.0],[3075,4,9.0],[3075,5,6.0],[3075,6,9.0],[3075,7,14.0],[3076,2,6.0],[3076,5,10.0],[3076,6,2.0],[3077,0,1.0],[3077,1,8.0],[3077,2,5.0],[3077,3,2.0],[3077,4,2.0],[3077,5,4.0],[3077,6,1.0],[3077,7,8.0],[3078,2,4.0],[3078,5,1.0],[3079,0,23.0],[3079,1,17.0],[3079,2,32.0],[3079,3,15.0],[3079,4,12.0],[3079,5,12.0],[3079,6,6.0],[3079,7,26.0],[3080,0,6.0],[3080,2,122.0],[3080,3,9.0],[3080,4,6.0],[3080,5,24.0],[3080,6,24.0],[3081,0,59.0],[3081,2,3.0],[3081,3,83.0],[3081,5,3.0],[3082,2,2.0],[3082,3,1.0],[3083,2,1.0],[3083,6,1.0],[3084,0,1.0],[3084,2,1.0],[3084,3,2.0],[3085,2,5.0],[3085,5,3.0],[3086,3,3.0],[3087,3,2.0],[3088,3,2.0],[3089,0,3.0],[3089,3,2.0],[3090,0,11.0],[3090,2,1.0],[3090,3,5.0],[3091,2,1.0],[3091,3,1.0],[3092,2,2.0],[3092,5,1.0],[3093,2,2.0],[3093,5,3.0],[3094,2,1.0],[3094,5,2.0],[3095,2,1.0],[3095,5,1.0],[3096,6,2.0],[3097,6,2.0],[3098,0,1.0],[3098,6,1.0],[3099,2,1.0],[3099,6,1.0],[3100,0,1.0],[3100,1,4.0],[3100,6,3.0],[3100,7,5.0],[3101,2,2.0],[3101,5,1.0],[3101,6,2.0],[3102,0,3.0],[3103,0,3.0],[3103,3,1.0],[3104,0,1.0],[3104,2,2.0],[3105,0,4.0],[3105,2,1.0],[3105,3,3.0],[3106,0,1.0],[3106,3,1.0],[3107,0,1.0],[3107,3,2.0],[3108,0,1.0],[3108,3,2.0],[3109,2,5.0],[3109,4,1.0],[3109,5,3.0],[3109,6,1.0],[3110,0,1.0],[3110,2,1.0],[3110,6,3.0],[3111,0,1.0],[3111,1,1.0],[3111,2,3.0],[3111,3,1.0],[3111,5,1.0],[3111,6,2.0],[3111,7,1.0],[3112,1,3.0],[3112,2,2.0],[3112,3,1.0],[3112,5,1.0],[3112,7,2.0],[3113,0,5.0],[3113,3,5.0],[3114,0,3.0],[3114,7,1.0],[3115,4,2.0],[3116,0,6.0],[3116,3,4.0],[3116,6,1.0],[3117,0,1.0],[3117,3,2.0],[3118,2,6.0],[3118,5,1.0],[3118,6,2.0],[3119,2,2.0],[3119,3,1.0],[3119,4,1.0],[3119,6,3.0],[3120,0,1.0],[3120,2,9.0],[3120,4,1.0],[3120,5,4.0],[3120,7,1.0],[3121,4,1.0],[3121,6,3.0],[3122,4,1.0],[3122,6,1.0],[3123,4,2.0],[3123,6,1.0],[3124,0,1.0],[3124,4,1.0],[3124,5,1.0],[3125,0,2.0],[3125,3,1.0],[3125,4,1.0],[3126,1,1.0],[3126,7,1.0],[3127,2,3.0],[3127,3,1.0],[3127,4,1.0],[3127,5,1.0],[3127,6,1.0],[3128,2,10.0],[3128,4,1.0],[3128,5,4.0],[3129,0,1.0],[3129,3,1.0],[3129,4,1.0],[3130,2,2.0],[3130,4,1.0],[3131,2,1.0],[3131,5,1.0],[3132,0,2.0],[3132,3,1.0],[3133,0,1.0],[3133,2,1.0],[3133,3,1.0],[3134,0,2.0],[3134,3,1.0],[3135,2,1.0],[3135,3,1.0],[3136,0,2.0],[3136,3,2.0],[3137,2,2.0],[3138,2,1.0],[3138,6,2.0],[3139,0,1.0],[3139,6,1.0],[3140,2,2.0],[3140,6,1.0],[3141,2,6.0],[3141,6,1.0],[3142,2,3.0],[3142,6,2.0],[3143,2,3.0],[3143,6,3.0],[3144,2,2.0],[3145,0,2.0],[3145,2,2.0],[3145,3,2.0],[3146,0,1.0],[3146,7,1.0],[3147,3,1.0],[3147,7,2.0],[3148,1,1.0],[3148,2,1.0],[3148,3,1.0],[3148,7,4.0],[3149,7,2.0],[3150,7,2.0],[3151,2,2.0],[3151,7,1.0],[3152,0,2.0],[3152,3,2.0],[3152,7,1.0],[3153,3,1.0],[3153,6,1.0],[3153,7,1.0],[3154,1,2.0],[3154,3,1.0],[3154,7,2.0],[3155,6,2.0],[3155,7,1.0],[3156,1,2.0],[3156,3,1.0],[3157,0,2.0],[3157,1,1.0],[3157,2,4.0],[3158,2,2.0],[3158,5,3.0],[3158,6,1.0],[3159,1,3.0],[3159,5,1.0],[3159,6,3.0],[3159,7,2.0],[3160,2,3.0],[3160,3,1.0],[3160,5,3.0],[3161,2,4.0],[3161,5,1.0],[3162,2,1.0],[3162,5,1.0],[3163,1,2.0],[3164,0,1.0],[3164,1,1.0],[3164,2,1.0],[3165,2,3.0],[3166,2,2.0],[3167,2,2.0],[3168,1,1.0],[3168,7,1.0],[3169,1,1.0],[3169,7,4.0],[3170,1,2.0],[3170,7,4.0],[3171,1,1.0],[3171,7,3.0],[3172,1,2.0],[3172,7,3.0],[3173,2,71.0],[3173,3,1.0],[3173,4,2.0],[3173,5,23.0],[3173,6,2.0],[3174,1,32.0],[3174,2,10.0],[3174,4,3.0],[3174,5,5.0],[3174,6,4.0],[3174,7,24.0],[3175,0,2.0],[3175,2,24.0],[3175,3,4.0],[3175,4,1.0],[3175,5,8.0],[3175,6,5.0],[3176,0,27.0],[3176,1,8.0],[3176,2,5.0],[3176,3,24.0],[3176,4,13.0],[3176,5,1.0],[3176,6,26.0],[3176,7,12.0],[3177,1,34.0],[3177,7,26.0],[3178,2,3.0],[3178,4,9.0],[3178,5,2.0],[3178,6,6.0],[3178,7,1.0],[3179,0,20.0],[3179,3,16.0],[3179,4,1.0],[3180,2,12.0],[3180,3,1.0],[3180,4,3.0],[3180,5,5.0],[3180,6,3.0],[3181,2,15.0],[3181,4,2.0],[3181,5,2.0],[3182,1,44.0],[3182,2,1.0],[3182,4,2.0],[3182,5,1.0],[3182,7,50.0],[3183,1,4.0],[3183,7,1.0],[3184,1,1.0],[3184,6,2.0],[3185,0,1.0],[3185,1,1.0],[3186,1,5.0],[3186,7,3.0],[3187,1,2.0],[3187,7,1.0],[3188,1,1.0],[3188,2,2.0],[3189,2,1.0],[3189,5,1.0],[3190,2,1.0],[3190,5,1.0],[3191,4,2.0],[3192,0,1.0],[3192,3,2.0],[3193,0,2.0],[3194,0,1.0],[3194,3,1.0],[3195,3,2.0],[3196,2,5.0],[3196,5,1.0],[3197,0,1.0],[3197,2,5.0],[3197,3,1.0],[3197,5,2.0],[3197,6,2.0],[3198,1,3.0],[3198,2,1.0],[3198,4,1.0],[3198,5,4.0],[3198,7,2.0],[3199,2,2.0],[3200,3,1.0],[3200,4,2.0],[3200,5,1.0],[3200,6,1.0],[3200,7,3.0],[3201,0,2.0],[3201,2,3.0],[3201,3,1.0],[3201,5,1.0],[3201,6,2.0],[3202,2,7.0],[3203,2,9.0],[3203,3,1.0],[3203,5,1.0],[3203,6,3.0],[3203,7,1.0],[3204,2,6.0],[3204,5,1.0],[3205,2,2.0],[3206,5,2.0],[3207,5,1.0],[3207,6,2.0],[3208,5,1.0],[3208,6,2.0],[3209,0,1.0],[3209,5,1.0],[3210,3,1.0],[3210,5,2.0],[3211,2,1.0],[3211,5,1.0],[3212,0,1.0],[3212,3,8.0],[3212,5,1.0],[3213,3,1.0],[3213,5,4.0],[3213,6,1.0],[3214,2,3.0],[3214,5,1.0],[3215,2,3.0],[3215,5,3.0],[3216,2,2.0],[3217,2,2.0],[3218,2,2.0],[3218,6,6.0],[3219,0,1.0],[3219,2,1.0],[3220,0,4.0],[3221,1,6.0],[3221,7,7.0],[3222,0,2.0],[3223,0,5.0],[3224,2,2.0],[3224,5,1.0],[3224,6,1.0],[3225,0,3.0],[3226,0,1.0],[3226,3,3.0],[3226,5,1.0],[3226,6,1.0],[3227,2,1.0],[3227,5,1.0],[3228,2,5.0],[3228,3,2.0],[3228,5,1.0],[3229,2,1.0],[3229,5,1.0],[3230,1,2.0],[3230,2,1.0],[3230,5,1.0],[3230,7,1.0],[3231,1,1.0],[3231,5,1.0],[3232,1,2.0],[3232,2,4.0],[3232,3,3.0],[3232,5,1.0],[3233,2,5.0],[3233,4,3.0],[3233,6,3.0],[3234,5,1.0],[3234,6,1.0],[3235,2,2.0],[3235,5,1.0],[3236,0,1.0],[3236,2,1.0],[3236,3,1.0],[3236,5,2.0],[3236,6,1.0],[3237,2,3.0],[3237,5,1.0],[3238,2,1.0],[3238,5,2.0],[3238,6,2.0],[3239,2,2.0],[3239,4,1.0],[3239,5,2.0],[3239,6,5.0],[3240,0,2.0],[3240,3,2.0],[3240,7,1.0],[3241,0,9.0],[3241,3,11.0],[3242,0,1.0],[3242,1,1.0],[3242,7,2.0],[3243,1,1.0],[3243,7,3.0],[3244,7,4.0],[3245,1,1.0],[3245,7,2.0],[3246,1,2.0],[3246,6,1.0],[3246,7,2.0],[3247,3,2.0],[3248,0,1.0],[3248,3,1.0],[3249,0,1.0],[3249,3,1.0],[3250,2,2.0],[3251,2,14.0],[3251,5,6.0],[3252,0,1.0],[3252,1,16.0],[3252,3,1.0],[3252,7,17.0],[3253,2,2.0],[3253,6,10.0],[3254,7,2.0],[3255,4,1.0],[3255,6,1.0],[3256,2,1.0],[3256,6,1.0],[3257,4,1.0],[3257,6,2.0],[3258,0,3.0],[3258,3,2.0],[3259,0,4.0],[3260,2,1.0],[3260,3,1.0],[3261,0,1.0],[3261,3,2.0],[3262,0,1.0],[3262,3,1.0],[3263,0,1.0],[3263,3,2.0],[3264,2,1.0],[3264,6,1.0],[3265,2,1.0],[3265,3,1.0],[3266,2,2.0],[3267,6,2.0],[3268,2,4.0],[3268,3,1.0],[3268,5,2.0],[3268,6,1.0],[3269,0,3.0],[3269,1,2.0],[3269,7,4.0],[3270,7,2.0],[3271,6,2.0],[3272,2,5.0],[3272,6,1.0],[3273,0,1.0],[3273,1,2.0],[3273,7,8.0],[3274,4,4.0],[3274,6,5.0],[3275,0,1.0],[3275,2,5.0],[3275,5,2.0],[3276,2,8.0],[3276,5,2.0],[3277,2,6.0],[3277,5,1.0],[3277,6,10.0],[3278,2,1.0],[3278,3,3.0],[3279,2,1.0],[3279,3,1.0],[3280,0,5.0],[3280,3,3.0],[3281,2,4.0],[3282,1,1.0],[3282,2,2.0],[3283,0,1.0],[3283,1,3.0],[3283,2,4.0],[3283,6,1.0],[3284,1,4.0],[3284,7,3.0],[3285,0,1.0],[3285,7,1.0],[3286,1,1.0],[3286,7,1.0],[3287,0,1.0],[3287,2,1.0],[3287,3,1.0],[3287,5,1.0],[3288,1,2.0],[3288,3,1.0],[3288,6,1.0],[3289,2,1.0],[3289,5,1.0],[3290,2,2.0],[3291,2,4.0],[3292,0,2.0],[3292,2,1.0],[3292,6,3.0],[3293,0,1.0],[3293,2,1.0],[3294,0,1.0],[3294,3,1.0],[3295,2,20.0],[3295,3,1.0],[3295,4,1.0],[3295,5,9.0],[3295,6,1.0],[3296,0,5.0],[3296,2,8.0],[3296,3,3.0],[3296,4,5.0],[3296,5,4.0],[3296,6,6.0],[3297,0,11.0],[3297,3,15.0],[3298,1,16.0],[3298,3,3.0],[3298,7,13.0],[3299,0,1.0],[3299,1,7.0],[3299,7,5.0],[3300,2,15.0],[3300,4,1.0],[3300,5,9.0],[3300,6,1.0],[3301,0,2.0],[3301,2,17.0],[3301,3,2.0],[3301,4,3.0],[3301,5,12.0],[3301,6,4.0],[3301,7,3.0],[3302,1,13.0],[3302,2,2.0],[3302,3,2.0],[3302,4,1.0],[3302,5,2.0],[3302,7,11.0],[3303,0,1.0],[3303,2,6.0],[3303,3,1.0],[3303,4,4.0],[3303,5,2.0],[3303,6,13.0],[3304,2,2.0],[3305,2,2.0],[3306,2,8.0],[3307,2,2.0],[3308,2,2.0],[3308,5,1.0],[3309,2,1.0],[3309,5,1.0],[3310,2,5.0],[3310,5,2.0],[3311,0,1.0],[3311,2,3.0],[3311,5,1.0],[3312,6,2.0],[3313,2,1.0],[3313,6,1.0],[3314,0,1.0],[3314,6,2.0],[3315,2,2.0],[3315,6,1.0],[3316,6,4.0],[3317,0,1.0],[3317,3,3.0],[3318,2,2.0],[3319,2,16.0],[3319,5,6.0],[3320,3,1.0],[3320,4,1.0],[3321,2,1.0],[3321,3,3.0],[3321,4,1.0],[3321,5,1.0],[3321,6,2.0],[3322,2,1.0],[3322,4,2.0],[3322,6,4.0],[3323,2,2.0],[3323,4,2.0],[3323,5,3.0],[3324,1,3.0],[3324,6,1.0],[3324,7,5.0],[3325,2,2.0],[3325,5,1.0],[3326,2,2.0],[3326,4,2.0],[3326,5,1.0],[3326,6,2.0],[3327,2,2.0],[3328,5,1.0],[3328,6,1.0],[3329,2,1.0],[3329,5,1.0],[3330,2,1.0],[3330,5,1.0],[3331,2,1.0],[3331,5,1.0],[3332,5,1.0],[3332,6,1.0],[3333,0,4.0],[3333,3,3.0],[3334,0,1.0],[3334,3,1.0],[3335,0,1.0],[3335,2,1.0],[3335,3,2.0],[3336,3,4.0],[3337,0,1.0],[3337,3,1.0],[3338,2,3.0],[3339,2,2.0],[3340,2,2.0],[3341,2,3.0],[3342,0,3.0],[3342,3,1.0],[3343,0,6.0],[3343,3,8.0],[3344,2,1.0],[3344,4,1.0],[3344,5,2.0],[3345,3,1.0],[3345,4,1.0],[3346,2,1.0],[3346,5,1.0],[3347,0,3.0],[3347,2,2.0],[3347,5,1.0],[3348,4,1.0],[3348,5,4.0],[3349,4,1.0],[3349,6,1.0],[3350,2,2.0],[3350,4,1.0],[3350,6,1.0],[3351,0,1.0],[3351,3,2.0],[3351,4,2.0],[3351,5,1.0],[3352,4,1.0],[3352,7,2.0],[3353,2,2.0],[3353,5,1.0],[3354,2,1.0],[3354,5,1.0],[3355,2,1.0],[3355,5,1.0],[3355,6,1.0],[3356,2,2.0],[3356,5,1.0],[3357,2,1.0],[3357,5,2.0],[3358,0,2.0],[3359,0,2.0],[3360,0,1.0],[3360,3,1.0],[3360,6,1.0],[3361,2,1.0],[3361,4,1.0],[3361,6,1.0],[3362,0,1.0],[3362,4,1.0],[3362,6,1.0],[3363,0,1.0],[3363,2,4.0],[3363,5,1.0],[3363,6,2.0],[3364,2,1.0],[3364,6,2.0],[3365,6,2.0],[3366,4,1.0],[3366,6,3.0],[3367,0,1.0],[3367,3,1.0],[3368,2,2.0],[3368,5,1.0],[3369,2,1.0],[3369,5,1.0],[3370,2,10.0],[3370,5,1.0],[3371,0,1.0],[3371,2,1.0],[3371,3,1.0],[3372,1,2.0],[3372,2,3.0],[3372,3,3.0],[3372,5,1.0],[3372,6,1.0],[3372,7,2.0],[3373,1,1.0],[3373,4,1.0],[3373,7,1.0],[3374,1,5.0],[3374,3,1.0],[3374,6,1.0],[3374,7,6.0],[3375,2,2.0],[3375,5,1.0],[3375,6,1.0],[3376,2,2.0],[3377,1,1.0],[3377,7,1.0],[3378,1,2.0],[3378,7,2.0],[3379,2,2.0],[3380,2,2.0],[3381,1,2.0],[3381,2,3.0],[3382,1,1.0],[3382,7,1.0],[3383,1,1.0],[3383,7,2.0],[3384,1,2.0],[3384,7,2.0],[3385,1,2.0],[3386,1,2.0],[3386,7,1.0],[3387,0,3.0],[3387,3,1.0],[3387,6,3.0],[3388,2,2.0],[3388,3,1.0],[3388,6,1.0],[3389,2,2.0],[3389,6,1.0],[3390,6,3.0],[3391,0,1.0],[3391,6,1.0],[3392,0,7.0],[3392,3,2.0],[3393,2,1.0],[3393,3,1.0],[3394,0,1.0],[3394,3,1.0],[3395,0,1.0],[3395,3,1.0],[3396,0,1.0],[3396,3,1.0],[3397,1,1.0],[3397,5,1.0],[3398,2,2.0],[3398,5,1.0],[3398,6,1.0],[3399,2,1.0],[3399,5,1.0],[3400,2,2.0],[3400,5,1.0],[3401,2,2.0],[3401,5,1.0],[3402,6,2.0],[3403,0,3.0],[3403,2,4.0],[3403,3,1.0],[3404,2,1.0],[3404,3,1.0],[3405,2,2.0],[3406,2,2.0],[3407,3,2.0],[3408,2,2.0],[3409,2,4.0],[3409,3,1.0],[3410,1,2.0],[3411,1,3.0],[3412,1,2.0],[3413,2,3.0],[3414,2,2.0],[3415,2,2.0],[3416,2,39.0],[3416,4,41.0],[3416,5,20.0],[3416,6,27.0],[3417,0,11.0],[3417,2,34.0],[3417,3,17.0],[3417,4,32.0],[3417,5,11.0],[3417,6,31.0],[3418,2,105.0],[3418,4,2.0],[3418,5,45.0],[3418,6,4.0],[3419,2,151.0],[3419,5,65.0],[3420,0,24.0],[3420,2,64.0],[3420,3,12.0],[3420,4,20.0],[3420,5,17.0],[3420,6,27.0],[3421,1,123.0],[3421,7,132.0],[3422,0,46.0],[3422,1,20.0],[3422,2,15.0],[3422,3,54.0],[3422,4,5.0],[3422,5,5.0],[3422,6,1.0],[3422,7,29.0],[3423,0,50.0],[3423,1,31.0],[3423,3,31.0],[3423,7,28.0],[3424,0,82.0],[3424,2,10.0],[3424,3,97.0],[3424,4,3.0],[3424,5,8.0],[3424,6,10.0],[3424,7,3.0],[3425,0,148.0],[3425,2,1.0],[3425,3,141.0],[3426,0,7.0],[3426,3,5.0],[3427,2,1.0],[3427,3,1.0],[3428,0,2.0],[3428,2,3.0],[3428,3,1.0],[3429,0,2.0],[3429,3,1.0],[3430,0,1.0],[3430,2,1.0],[3430,3,3.0],[3431,2,4.0],[3432,0,1.0],[3432,3,1.0],[3433,2,2.0],[3434,0,1.0],[3434,2,2.0],[3434,5,3.0],[3434,6,1.0],[3435,0,1.0],[3435,1,6.0],[3435,7,2.0],[3436,0,1.0],[3436,3,4.0],[3436,6,1.0],[3437,3,1.0],[3437,5,2.0],[3438,0,10.0],[3438,3,7.0],[3439,2,12.0],[3439,3,4.0],[3439,4,2.0],[3439,5,4.0],[3439,6,2.0],[3439,7,1.0],[3440,0,2.0],[3440,3,3.0],[3441,1,4.0],[3441,7,1.0],[3442,3,2.0],[3442,7,1.0],[3443,5,1.0],[3443,6,2.0],[3444,2,1.0],[3444,6,1.0],[3445,2,2.0],[3445,6,2.0],[3446,3,2.0],[3446,6,1.0],[3447,2,3.0],[3447,6,1.0],[3448,2,1.0],[3448,6,1.0],[3449,2,1.0],[3449,6,1.0],[3450,0,2.0],[3451,6,2.0],[3452,2,2.0],[3453,2,2.0],[3454,2,2.0],[3454,3,1.0],[3455,2,2.0],[3456,0,2.0],[3457,0,2.0],[3457,2,2.0],[3458,0,2.0],[3459,0,1.0],[3459,3,1.0],[3460,0,1.0],[3460,3,2.0],[3461,2,7.0],[3461,5,3.0],[3462,2,3.0],[3462,5,4.0],[3463,2,3.0],[3463,5,1.0],[3464,0,4.0],[3464,2,2.0],[3464,3,2.0],[3464,5,1.0],[3465,1,3.0],[3465,5,1.0],[3466,1,2.0],[3466,7,1.0],[3467,2,2.0],[3468,0,3.0],[3468,3,4.0],[3469,0,2.0],[3469,3,3.0],[3470,3,2.0],[3471,0,1.0],[3471,3,2.0],[3472,3,2.0],[3473,0,2.0],[3474,0,8.0],[3474,2,1.0],[3475,0,2.0],[3476,2,1.0],[3476,6,4.0],[3477,6,2.0],[3478,2,4.0],[3478,6,3.0],[3479,2,1.0],[3479,5,1.0],[3480,2,5.0],[3480,4,1.0],[3481,4,1.0],[3481,5,1.0],[3481,6,1.0],[3482,4,1.0],[3482,6,1.0],[3483,5,2.0],[3484,0,1.0],[3484,5,1.0],[3485,0,4.0],[3485,1,10.0],[3485,2,7.0],[3485,3,2.0],[3485,5,5.0],[3485,6,4.0],[3485,7,7.0],[3486,1,1.0],[3486,7,2.0],[3487,2,14.0],[3487,4,2.0],[3487,5,6.0],[3487,6,7.0],[3488,0,21.0],[3488,3,41.0],[3489,0,7.0],[3489,2,12.0],[3489,3,7.0],[3489,4,6.0],[3489,5,4.0],[3489,6,9.0],[3490,2,14.0],[3490,4,10.0],[3490,5,10.0],[3490,6,10.0],[3490,7,2.0],[3491,1,26.0],[3491,2,6.0],[3491,4,2.0],[3491,5,3.0],[3491,6,5.0],[3491,7,40.0],[3492,1,1.0],[3492,2,5.0],[3492,3,1.0],[3492,4,11.0],[3492,5,5.0],[3492,6,3.0],[3492,7,1.0],[3493,0,4.0],[3493,1,34.0],[3493,2,5.0],[3493,3,2.0],[3493,5,1.0],[3493,6,1.0],[3493,7,45.0],[3494,2,41.0],[3494,3,1.0],[3494,5,9.0],[3494,6,4.0],[3495,1,1.0],[3495,7,2.0],[3496,1,3.0],[3497,1,1.0],[3497,3,1.0],[3497,7,1.0],[3498,1,1.0],[3498,2,1.0],[3499,1,6.0],[3499,2,1.0],[3499,7,2.0],[3500,1,4.0],[3500,7,3.0],[3501,0,2.0],[3501,3,1.0],[3502,3,2.0],[3503,0,2.0],[3503,3,1.0],[3504,6,2.0],[3504,7,2.0],[3505,2,7.0],[3505,5,4.0],[3505,6,1.0],[3506,0,8.0],[3506,3,2.0],[3507,1,4.0],[3507,7,3.0],[3508,0,1.0],[3508,3,4.0],[3509,0,1.0],[3509,2,7.0],[3509,3,1.0],[3509,4,1.0],[3509,5,1.0],[3510,4,1.0],[3510,6,6.0],[3511,2,20.0],[3511,4,2.0],[3511,5,4.0],[3511,6,3.0],[3512,0,5.0],[3512,2,2.0],[3512,3,1.0],[3512,4,3.0],[3512,5,2.0],[3512,6,6.0],[3513,2,7.0],[3513,3,1.0],[3513,5,2.0],[3513,6,1.0],[3514,4,3.0],[3514,6,7.0],[3515,0,1.0],[3515,3,1.0],[3516,0,3.0],[3517,0,2.0],[3518,2,1.0],[3518,5,1.0],[3519,2,1.0],[3519,5,2.0],[3520,2,3.0],[3520,3,1.0],[3520,5,2.0],[3520,7,1.0],[3521,1,1.0],[3521,2,1.0],[3522,2,2.0],[3523,2,3.0],[3523,3,1.0],[3523,5,1.0],[3524,2,2.0],[3525,2,6.0],[3525,3,1.0],[3525,5,1.0],[3526,2,1.0],[3526,5,1.0],[3527,1,2.0],[3527,7,2.0],[3528,0,2.0],[3528,7,1.0],[3529,3,1.0],[3529,6,2.0],[3530,3,1.0],[3530,6,1.0],[3531,0,1.0],[3531,6,1.0],[3532,2,2.0],[3533,2,2.0],[3534,0,2.0],[3534,3,1.0],[3535,0,1.0],[3535,3,1.0],[3536,0,1.0],[3536,3,3.0],[3537,1,1.0],[3537,2,4.0],[3537,5,3.0],[3538,1,8.0],[3538,7,6.0],[3539,2,1.0],[3539,6,1.0],[3540,1,1.0],[3540,2,3.0],[3540,5,1.0],[3540,6,3.0],[3540,7,1.0],[3541,2,19.0],[3541,4,4.0],[3541,5,10.0],[3541,6,8.0],[3542,0,12.0],[3542,2,4.0],[3542,3,14.0],[3542,4,3.0],[3542,5,1.0],[3542,6,10.0],[3542,7,1.0],[3543,1,15.0],[3543,4,1.0],[3543,5,1.0],[3543,7,13.0],[3544,1,21.0],[3544,2,2.0],[3544,4,2.0],[3544,5,2.0],[3544,7,31.0],[3545,2,5.0],[3545,3,1.0],[3545,5,2.0],[3546,2,2.0],[3547,2,2.0],[3548,2,4.0],[3549,6,3.0],[3550,0,3.0],[3550,2,1.0],[3550,3,2.0],[3550,5,1.0],[3550,6,1.0],[3551,2,1.0],[3551,5,1.0],[3552,4,1.0],[3552,6,1.0],[3553,4,1.0],[3553,6,2.0],[3554,2,1.0],[3554,4,1.0],[3554,5,1.0],[3554,6,1.0],[3555,2,3.0],[3556,2,5.0],[3557,2,3.0],[3558,0,1.0],[3558,2,3.0],[3558,5,1.0],[3559,0,2.0],[3560,0,2.0],[3560,2,1.0],[3561,0,1.0],[3561,3,1.0],[3562,2,3.0],[3562,4,1.0],[3562,5,3.0],[3562,6,1.0],[3563,2,2.0],[3564,2,7.0],[3564,3,1.0],[3564,4,2.0],[3564,5,5.0],[3565,2,2.0],[3566,2,5.0],[3567,2,1.0],[3567,4,1.0],[3567,5,1.0],[3568,2,1.0],[3568,5,2.0],[3569,2,1.0],[3569,5,1.0],[3569,6,2.0],[3570,2,5.0],[3570,4,2.0],[3570,5,1.0],[3570,6,1.0],[3571,0,1.0],[3571,2,4.0],[3571,3,1.0],[3572,2,1.0],[3572,6,1.0],[3573,2,2.0],[3573,6,1.0],[3574,6,2.0],[3575,2,1.0],[3575,6,1.0],[3576,3,2.0],[3577,0,1.0],[3577,3,5.0],[3578,0,1.0],[3578,3,2.0],[3579,0,1.0],[3579,3,2.0],[3580,0,1.0],[3580,3,3.0],[3581,0,1.0],[3581,3,1.0],[3582,0,2.0],[3582,3,1.0],[3583,2,1.0],[3583,3,1.0],[3584,1,3.0],[3585,1,1.0],[3585,7,1.0],[3586,4,1.0],[3586,6,1.0],[3587,1,1.0],[3587,2,1.0],[3588,1,1.0],[3588,7,14.0],[3589,0,3.0],[3589,2,16.0],[3589,4,1.0],[3589,5,8.0],[3590,2,1.0],[3590,4,1.0],[3590,5,1.0],[3591,4,1.0],[3591,6,1.0],[3592,4,2.0],[3593,3,1.0],[3593,4,1.0],[3594,4,1.0],[3594,6,1.0],[3595,2,4.0],[3595,4,2.0],[3595,5,1.0],[3596,0,1.0],[3596,2,1.0],[3597,0,2.0],[3598,0,2.0],[3599,0,1.0],[3599,2,1.0],[3600,2,5.0],[3600,6,1.0],[3601,2,1.0],[3601,6,1.0],[3602,2,2.0],[3602,6,2.0],[3603,3,1.0],[3603,6,1.0],[3604,2,2.0],[3604,3,1.0],[3605,6,3.0],[3606,2,1.0],[3606,3,1.0],[3607,4,5.0],[3608,2,1.0],[3608,4,1.0],[3609,1,2.0],[3609,4,3.0],[3609,5,1.0],[3609,6,3.0],[3610,2,1.0],[3610,5,3.0],[3611,2,1.0],[3611,3,1.0],[3611,4,2.0],[3611,6,1.0],[3612,2,1.0],[3612,4,1.0],[3612,5,1.0],[3612,6,2.0],[3613,2,2.0],[3613,4,2.0],[3613,5,2.0],[3614,2,2.0],[3614,4,1.0],[3614,5,1.0],[3614,7,1.0],[3615,2,2.0],[3616,1,1.0],[3616,7,1.0],[3617,1,1.0],[3617,6,1.0],[3617,7,2.0],[3618,7,2.0],[3619,7,2.0],[3620,0,3.0],[3620,7,2.0],[3621,1,1.0],[3621,7,2.0],[3622,4,1.0],[3622,6,1.0],[3623,1,1.0],[3623,7,1.0],[3624,0,5.0],[3624,2,3.0],[3624,3,2.0],[3625,1,1.0],[3625,2,1.0],[3625,4,1.0],[3625,6,5.0],[3626,0,1.0],[3626,2,2.0],[3626,5,1.0],[3627,7,2.0],[3628,2,2.0],[3628,5,1.0],[3629,0,1.0],[3629,1,1.0],[3629,2,4.0],[3629,3,2.0],[3629,4,3.0],[3629,5,2.0],[3629,6,4.0],[3629,7,3.0],[3630,2,5.0],[3630,5,1.0],[3630,6,1.0],[3631,0,2.0],[3631,3,1.0],[3632,2,6.0],[3632,4,1.0],[3632,5,3.0],[3632,6,1.0],[3633,0,3.0],[3633,3,1.0],[3634,0,2.0],[3635,5,1.0],[3635,6,1.0],[3636,2,9.0],[3636,5,1.0],[3636,6,1.0],[3637,2,5.0],[3637,5,2.0],[3637,6,1.0],[3638,0,1.0],[3638,2,2.0],[3638,3,1.0],[3638,5,2.0],[3639,2,3.0],[3639,3,1.0],[3639,5,1.0],[3639,6,1.0],[3640,2,1.0],[3640,5,1.0],[3641,0,1.0],[3641,5,2.0],[3642,1,1.0],[3642,2,1.0],[3642,5,1.0],[3643,3,1.0],[3643,5,1.0],[3644,2,1.0],[3644,5,1.0],[3645,0,1.0],[3645,3,1.0],[3645,5,1.0],[3646,6,2.0],[3647,0,2.0],[3647,2,3.0],[3647,3,2.0],[3647,4,5.0],[3647,6,4.0],[3648,2,4.0],[3648,5,2.0],[3648,6,2.0],[3649,0,1.0],[3649,2,2.0],[3650,4,9.0],[3650,6,14.0],[3651,0,3.0],[3651,3,10.0],[3652,2,7.0],[3652,4,3.0],[3652,5,3.0],[3652,6,2.0],[3653,0,1.0],[3653,1,17.0],[3653,7,12.0],[3654,0,6.0],[3654,2,4.0],[3654,3,10.0],[3654,4,1.0],[3654,6,4.0],[3655,1,19.0],[3655,7,24.0],[3656,0,11.0],[3656,2,2.0],[3656,3,15.0],[3656,4,1.0],[3656,6,2.0],[3656,7,4.0],[3657,0,5.0],[3657,3,6.0],[3658,0,8.0],[3658,3,1.0],[3659,0,7.0],[3659,3,16.0],[3659,7,1.0],[3660,5,2.0],[3661,0,1.0],[3661,2,5.0],[3661,5,3.0],[3662,2,1.0],[3662,5,2.0],[3663,7,2.0],[3664,7,2.0],[3665,1,1.0],[3665,7,1.0],[3666,7,3.0],[3667,2,1.0],[3667,3,1.0],[3667,5,1.0],[3668,2,4.0],[3668,3,1.0],[3668,5,1.0],[3669,0,2.0],[3669,2,1.0],[3670,2,2.0],[3671,2,2.0],[3672,2,2.0],[3672,6,1.0],[3673,0,1.0],[3673,2,2.0],[3673,6,1.0],[3674,2,3.0],[3674,5,1.0],[3675,3,1.0],[3675,6,2.0],[3676,2,2.0],[3677,0,3.0],[3677,3,4.0],[3678,2,8.0],[3678,4,1.0],[3678,5,1.0],[3678,6,2.0],[3679,0,1.0],[3679,2,2.0],[3680,1,1.0],[3680,2,1.0],[3680,4,1.0],[3680,7,1.0],[3681,2,3.0],[3682,2,2.0],[3683,2,1.0],[3683,4,2.0],[3683,6,1.0],[3684,0,1.0],[3684,5,2.0],[3685,2,1.0],[3685,5,1.0],[3686,4,1.0],[3686,6,2.0],[3687,0,2.0],[3687,3,3.0],[3688,0,2.0],[3688,3,2.0],[3689,4,2.0],[3689,5,1.0],[3689,6,2.0],[3690,1,1.0],[3690,7,1.0],[3691,1,1.0],[3691,7,2.0],[3692,6,1.0],[3692,7,2.0],[3693,1,1.0],[3693,7,1.0],[3694,1,2.0],[3694,7,1.0],[3695,1,2.0],[3695,7,2.0],[3696,3,2.0],[3697,0,1.0],[3697,3,1.0],[3698,0,1.0],[3698,2,1.0],[3698,3,1.0],[3699,0,3.0],[3699,3,1.0],[3700,3,2.0],[3701,1,8.0],[3701,7,10.0],[3702,0,7.0],[3702,3,21.0],[3702,4,2.0],[3702,5,1.0],[3702,6,1.0],[3703,2,2.0],[3704,0,2.0],[3704,1,1.0],[3704,2,18.0],[3704,3,1.0],[3704,4,1.0],[3704,5,11.0],[3704,6,2.0],[3705,2,5.0],[3705,4,8.0],[3705,6,9.0],[3706,2,2.0],[3706,3,2.0],[3706,5,3.0],[3707,3,1.0],[3707,6,2.0],[3708,2,1.0],[3708,6,1.0],[3709,0,2.0],[3709,3,2.0],[3709,6,1.0],[3710,1,10.0],[3710,7,19.0],[3711,2,1.0],[3711,3,1.0],[3712,3,2.0],[3713,0,2.0],[3713,3,2.0],[3714,2,2.0],[3715,0,1.0],[3715,3,1.0],[3716,1,4.0],[3716,6,1.0],[3716,7,1.0],[3717,4,1.0],[3717,5,2.0],[3718,2,1.0],[3718,4,1.0],[3718,6,1.0],[3719,1,3.0],[3719,7,1.0],[3720,1,2.0],[3721,2,2.0],[3721,4,1.0],[3721,5,2.0],[3722,3,1.0],[3722,4,1.0],[3723,1,2.0],[3723,7,1.0],[3724,0,1.0],[3724,6,1.0],[3725,6,3.0],[3726,2,2.0],[3726,6,1.0],[3727,2,1.0],[3727,5,1.0],[3728,5,1.0],[3728,7,1.0],[3729,0,3.0],[3729,2,5.0],[3729,3,1.0],[3729,5,1.0],[3729,6,2.0],[3730,5,1.0],[3730,6,1.0],[3731,0,2.0],[3731,5,1.0],[3731,6,1.0],[3732,3,2.0],[3733,0,1.0],[3733,3,1.0],[3734,0,2.0],[3734,2,1.0],[3734,3,2.0],[3735,2,1.0],[3735,3,1.0],[3736,2,2.0],[3736,5,1.0],[3737,2,3.0],[3738,2,3.0],[3739,2,2.0],[3740,2,1.0],[3740,3,1.0],[3741,0,1.0],[3741,3,1.0],[3742,0,1.0],[3742,2,1.0],[3742,3,1.0],[3742,5,1.0],[3742,6,3.0],[3743,4,1.0],[3743,6,1.0],[3744,0,1.0],[3744,2,1.0],[3744,5,1.0],[3744,6,1.0],[3745,2,1.0],[3745,4,2.0],[3745,6,12.0],[3746,2,1.0],[3746,6,1.0],[3747,4,1.0],[3747,6,1.0],[3748,1,1.0],[3748,7,2.0],[3749,2,2.0],[3750,7,2.0],[3751,1,1.0],[3751,7,1.0],[3752,1,1.0],[3752,7,1.0],[3753,1,1.0],[3753,7,2.0],[3754,0,1.0],[3754,7,1.0],[3755,1,2.0],[3755,3,1.0],[3755,7,3.0],[3756,2,3.0],[3757,2,3.0],[3758,2,2.0],[3759,0,1.0],[3759,2,1.0],[3760,0,3.0],[3760,2,2.0],[3760,3,1.0],[3760,4,1.0],[3760,6,3.0],[3761,1,19.0],[3761,2,9.0],[3761,3,3.0],[3761,4,2.0],[3761,5,5.0],[3761,6,4.0],[3761,7,26.0],[3762,0,3.0],[3762,2,6.0],[3762,3,8.0],[3762,4,1.0],[3762,5,2.0],[3763,0,1.0],[3763,1,2.0],[3763,2,29.0],[3763,3,2.0],[3763,4,3.0],[3763,5,12.0],[3763,6,2.0],[3763,7,2.0],[3764,2,10.0],[3764,4,3.0],[3764,5,4.0],[3764,6,3.0],[3765,1,26.0],[3765,7,16.0],[3766,1,28.0],[3766,7,17.0],[3767,2,14.0],[3767,4,1.0],[3767,5,8.0],[3767,6,1.0],[3768,0,21.0],[3768,2,2.0],[3768,3,28.0],[3768,5,2.0],[3768,6,1.0],[3769,0,23.0],[3769,2,1.0],[3769,3,26.0],[3770,1,1.0],[3770,7,1.0],[3771,1,1.0],[3771,7,1.0],[3772,1,1.0],[3772,7,2.0],[3773,7,3.0],[3774,1,1.0],[3774,7,1.0],[3775,0,3.0],[3775,3,1.0],[3776,0,2.0],[3776,3,2.0],[3777,0,1.0],[3777,2,1.0],[3778,1,1.0],[3778,7,1.0],[3779,0,2.0],[3780,2,2.0],[3781,2,2.0],[3782,2,2.0],[3783,2,2.0],[3784,2,2.0],[3785,2,3.0],[3785,5,1.0],[3786,2,3.0],[3787,2,1.0],[3787,7,1.0],[3788,4,1.0],[3788,6,5.0],[3789,0,4.0],[3789,2,13.0],[3789,3,4.0],[3789,4,1.0],[3789,5,4.0],[3789,6,2.0],[3790,0,2.0],[3790,3,2.0],[3790,7,3.0],[3791,2,7.0],[3791,5,5.0],[3791,6,1.0],[3792,0,3.0],[3792,3,4.0],[3792,6,1.0],[3793,0,2.0],[3793,2,2.0],[3793,6,2.0],[3794,1,3.0],[3794,2,8.0],[3794,4,1.0],[3794,5,2.0],[3794,6,2.0],[3795,2,2.0],[3796,2,2.0],[3797,2,4.0],[3798,1,2.0],[3798,7,1.0],[3799,0,3.0],[3799,3,1.0],[3800,0,2.0],[3801,1,1.0],[3801,7,2.0],[3802,7,2.0],[3803,1,3.0],[3803,7,1.0],[3804,2,1.0],[3804,5,1.0],[3805,5,1.0],[3805,6,1.0],[3806,4,3.0],[3806,6,2.0],[3807,2,1.0],[3807,4,1.0],[3808,2,1.0],[3808,4,1.0],[3809,0,8.0],[3809,3,3.0],[3810,2,3.0],[3810,4,5.0],[3810,5,1.0],[3810,6,18.0],[3810,7,1.0],[3811,1,10.0],[3811,7,12.0],[3812,2,4.0],[3812,4,5.0],[3812,5,2.0],[3812,6,3.0],[3813,0,2.0],[3813,1,7.0],[3813,3,1.0],[3813,5,1.0],[3813,7,22.0],[3814,2,9.0],[3814,5,1.0],[3815,0,26.0],[3815,2,13.0],[3815,3,18.0],[3815,4,2.0],[3815,5,1.0],[3815,6,3.0],[3815,7,1.0],[3816,0,2.0],[3817,0,4.0],[3817,3,1.0],[3818,2,7.0],[3818,4,5.0],[3818,5,2.0],[3818,6,11.0],[3819,0,4.0],[3819,2,16.0],[3820,2,1.0],[3820,5,1.0],[3821,2,2.0],[3821,5,1.0],[3822,2,1.0],[3822,3,1.0],[3823,2,2.0],[3824,2,2.0],[3825,1,2.0],[3825,7,8.0],[3826,1,4.0],[3826,7,1.0],[3827,1,2.0],[3828,4,2.0],[3828,6,1.0],[3829,1,1.0],[3829,2,1.0],[3830,1,1.0],[3830,7,1.0],[3831,1,3.0],[3831,2,1.0],[3831,7,2.0],[3832,2,2.0],[3833,2,2.0],[3834,2,3.0],[3835,2,2.0],[3836,2,2.0],[3837,2,3.0],[3837,5,1.0],[3838,1,1.0],[3838,7,2.0],[3839,1,1.0],[3839,6,1.0],[3840,0,1.0],[3840,2,1.0],[3840,4,1.0],[3840,5,3.0],[3840,6,2.0],[3841,2,3.0],[3841,5,1.0],[3842,5,2.0],[3842,6,1.0],[3843,2,4.0],[3843,3,1.0],[3843,4,1.0],[3843,5,2.0],[3844,3,2.0],[3844,5,1.0],[3845,4,2.0],[3845,6,4.0],[3846,0,2.0],[3846,2,2.0],[3846,6,1.0],[3847,2,1.0],[3847,6,2.0],[3848,3,1.0],[3848,6,1.0],[3849,6,2.0],[3850,2,2.0],[3850,6,1.0],[3851,2,1.0],[3851,6,4.0],[3852,0,7.0],[3852,2,1.0],[3852,3,7.0],[3853,2,2.0],[3854,2,2.0],[3855,3,1.0],[3855,5,1.0],[3856,2,1.0],[3856,5,1.0],[3857,2,1.0],[3857,5,1.0],[3858,2,1.0],[3858,5,1.0],[3859,3,1.0],[3859,7,1.0],[3860,7,2.0],[3861,2,1.0],[3861,5,1.0],[3862,1,1.0],[3862,5,1.0],[3863,2,1.0],[3863,5,1.0],[3864,5,2.0],[3865,2,2.0],[3865,5,4.0],[3865,6,1.0],[3866,1,1.0],[3866,5,1.0],[3867,0,1.0],[3867,3,1.0],[3868,0,3.0],[3868,3,1.0],[3869,1,1.0],[3869,2,1.0],[3870,0,1.0],[3870,1,1.0],[3870,2,3.0],[3870,3,1.0],[3870,7,9.0],[3871,1,1.0],[3871,7,1.0],[3872,1,1.0],[3872,7,1.0],[3873,0,1.0],[3873,1,1.0],[3873,7,2.0],[3874,2,2.0],[3875,2,3.0],[3876,2,10.0],[3877,1,1.0],[3877,6,1.0],[3878,0,1.0],[3878,1,2.0],[3878,2,2.0],[3878,3,2.0],[3879,2,1.0],[3879,6,1.0],[3880,0,1.0],[3880,6,1.0],[3881,1,3.0],[3881,5,1.0],[3882,4,1.0],[3882,5,1.0],[3883,2,1.0],[3883,6,1.0],[3884,2,8.0],[3884,5,2.0],[3884,6,1.0],[3885,6,2.0],[3886,2,2.0],[3887,3,2.0],[3888,0,3.0],[3888,2,1.0],[3888,3,3.0],[3889,3,2.0],[3890,2,2.0],[3890,4,1.0],[3890,5,2.0],[3891,7,5.0],[3892,1,1.0],[3892,2,2.0],[3892,4,1.0],[3892,6,3.0],[3892,7,2.0],[3893,2,10.0],[3893,4,1.0],[3893,5,2.0],[3893,6,2.0],[3894,2,3.0],[3894,4,1.0],[3894,5,3.0],[3894,6,3.0],[3895,0,4.0],[3895,3,3.0],[3896,3,1.0],[3896,4,2.0],[3896,5,1.0],[3896,6,1.0],[3897,3,3.0],[3897,5,1.0],[3898,2,1.0],[3898,4,1.0],[3898,5,1.0],[3898,6,1.0],[3899,0,2.0],[3899,2,2.0],[3899,6,1.0],[3900,2,1.0],[3900,6,1.0],[3901,2,3.0],[3901,6,1.0],[3902,2,2.0],[3903,2,2.0],[3904,2,2.0],[3905,2,1.0],[3905,3,1.0],[3906,3,2.0],[3907,2,2.0],[3908,6,2.0],[3909,4,1.0],[3909,6,1.0],[3910,2,1.0],[3910,6,1.0],[3911,2,2.0],[3911,5,2.0],[3911,6,1.0],[3912,2,1.0],[3912,6,1.0],[3913,4,1.0],[3913,6,1.0],[3914,6,2.0],[3915,0,2.0],[3915,2,12.0],[3915,3,3.0],[3915,6,4.0],[3916,2,1.0],[3916,6,1.0],[3917,0,1.0],[3917,2,1.0],[3917,3,1.0],[3917,4,1.0],[3917,6,2.0],[3918,4,1.0],[3918,6,1.0],[3919,2,1.0],[3919,4,1.0],[3920,4,1.0],[3920,6,1.0],[3921,4,2.0],[3921,5,1.0],[3922,4,1.0],[3922,6,2.0],[3923,1,6.0],[3923,4,17.0],[3923,6,25.0],[3923,7,1.0],[3924,2,17.0],[3924,5,15.0],[3924,6,2.0],[3925,0,16.0],[3925,1,2.0],[3925,2,13.0],[3925,3,17.0],[3925,4,10.0],[3925,5,3.0],[3925,6,14.0],[3925,7,5.0],[3926,0,6.0],[3926,2,14.0],[3926,3,1.0],[3926,4,5.0],[3926,5,3.0],[3926,6,6.0],[3927,2,22.0],[3927,5,3.0],[3928,0,10.0],[3928,2,17.0],[3928,3,17.0],[3928,4,17.0],[3928,5,11.0],[3928,6,15.0],[3929,1,21.0],[3929,5,1.0],[3929,7,13.0],[3930,1,2.0],[3930,2,20.0],[3930,4,8.0],[3930,5,4.0],[3930,6,11.0],[3930,7,5.0],[3931,0,5.0],[3931,1,2.0],[3931,2,53.0],[3931,3,9.0],[3931,4,3.0],[3931,5,15.0],[3931,6,8.0],[3931,7,1.0],[3932,0,27.0],[3932,2,2.0],[3932,3,28.0],[3932,5,1.0],[3933,1,1.0],[3933,7,2.0],[3934,1,3.0],[3934,7,2.0],[3935,7,3.0],[3936,1,1.0],[3936,7,2.0],[3937,1,1.0],[3937,7,2.0],[3938,0,1.0],[3938,2,4.0],[3939,1,1.0],[3939,2,1.0],[3939,4,1.0],[3939,5,1.0],[3940,1,2.0],[3941,1,2.0],[3942,2,3.0],[3943,2,4.0],[3943,3,2.0],[3943,5,4.0],[3943,6,3.0],[3944,3,2.0],[3944,5,2.0],[3944,6,2.0],[3945,0,2.0],[3945,2,1.0],[3945,3,1.0],[3945,5,2.0],[3946,0,8.0],[3946,2,11.0],[3946,3,2.0],[3946,4,3.0],[3946,5,4.0],[3946,6,7.0],[3947,2,2.0],[3947,3,1.0],[3947,5,2.0],[3948,5,2.0],[3949,0,1.0],[3949,3,2.0],[3950,2,3.0],[3950,3,1.0],[3951,3,2.0],[3952,2,2.0],[3953,2,2.0],[3954,2,4.0],[3954,4,1.0],[3954,5,2.0],[3954,6,2.0],[3954,7,2.0],[3955,2,1.0],[3955,4,1.0],[3955,6,4.0],[3956,2,1.0],[3956,6,1.0],[3957,6,2.0],[3958,0,4.0],[3959,0,6.0],[3960,0,2.0],[3961,2,1.0],[3961,4,1.0],[3961,6,2.0],[3962,4,2.0],[3963,0,2.0],[3963,2,1.0],[3963,3,1.0],[3963,4,1.0],[3963,5,1.0],[3964,0,1.0],[3964,2,1.0],[3964,3,1.0],[3965,2,1.0],[3965,3,1.0],[3966,0,6.0],[3966,3,1.0],[3967,0,2.0],[3967,3,2.0],[3968,0,2.0],[3968,3,1.0],[3969,0,2.0],[3969,2,2.0],[3969,3,1.0],[3970,0,2.0],[3970,3,1.0],[3971,0,2.0],[3972,0,1.0],[3972,2,2.0],[3972,3,3.0],[3973,1,3.0],[3973,7,2.0],[3974,7,3.0],[3975,6,11.0],[3976,6,2.0],[3977,6,5.0],[3978,2,1.0],[3978,6,1.0],[3979,3,1.0],[3979,6,1.0],[3980,2,1.0],[3980,6,4.0],[3981,0,3.0],[3981,2,2.0],[3981,3,3.0],[3981,5,3.0],[3981,6,1.0],[3982,1,1.0],[3982,7,1.0],[3983,2,1.0],[3983,3,1.0],[3983,4,1.0],[3983,5,2.0],[3984,7,2.0],[3985,1,2.0],[3985,7,1.0],[3986,7,2.0],[3987,2,6.0],[3987,3,2.0],[3987,4,2.0],[3987,5,1.0],[3987,6,2.0],[3988,1,1.0],[3988,2,2.0],[3988,3,1.0],[3988,5,1.0],[3988,7,1.0],[3989,0,1.0],[3989,2,6.0],[3989,3,2.0],[3989,6,1.0],[3990,2,3.0],[3990,5,1.0],[3990,6,1.0],[3991,0,5.0],[3991,2,1.0],[3991,3,8.0],[3991,4,2.0],[3992,1,5.0],[3992,4,1.0],[3992,5,1.0],[3992,6,1.0],[3992,7,11.0],[3993,0,8.0],[3993,3,3.0],[3994,0,1.0],[3994,5,1.0],[3995,2,3.0],[3995,5,1.0],[3996,2,1.0],[3996,5,1.0],[3997,0,1.0],[3997,3,3.0],[3997,6,1.0],[3998,0,1.0],[3998,6,1.0],[3999,3,1.0],[3999,6,1.0],[4000,6,2.0],[4001,2,1.0],[4001,6,1.0],[4002,1,6.0],[4002,7,9.0],[4003,2,3.0],[4003,4,1.0],[4004,4,3.0],[4004,6,7.0],[4005,2,2.0],[4005,4,1.0],[4005,5,1.0],[4006,2,3.0],[4007,2,3.0],[4007,3,1.0],[4007,5,1.0],[4008,0,1.0],[4008,3,2.0],[4009,2,2.0],[4009,5,1.0],[4010,0,7.0],[4010,3,6.0],[4011,0,2.0],[4011,2,1.0],[4011,3,3.0],[4012,0,1.0],[4012,2,1.0],[4012,3,1.0],[4012,5,1.0],[4012,7,1.0],[4013,5,2.0],[4014,0,1.0],[4014,2,2.0],[4014,3,1.0],[4014,5,1.0],[4015,5,1.0],[4015,6,1.0],[4016,2,7.0],[4016,5,1.0],[4017,0,1.0],[4017,2,1.0],[4018,0,2.0],[4019,0,2.0],[4020,0,2.0],[4020,2,1.0],[4021,0,1.0],[4021,1,6.0],[4021,7,3.0],[4022,1,2.0],[4022,6,1.0],[4022,7,3.0],[4023,1,3.0],[4023,7,4.0],[4024,1,1.0],[4024,7,1.0],[4025,2,1.0],[4025,6,1.0],[4026,2,5.0],[4026,6,2.0],[4027,2,2.0],[4027,6,1.0],[4028,5,1.0],[4028,7,1.0],[4029,2,1.0],[4029,5,1.0],[4030,0,1.0],[4030,5,1.0],[4031,2,1.0],[4031,5,1.0],[4032,6,2.0],[4033,2,2.0],[4034,1,3.0],[4035,1,2.0],[4036,1,2.0],[4036,7,1.0],[4037,0,1.0],[4037,1,3.0],[4037,2,2.0],[4037,3,2.0],[4038,0,1.0],[4038,1,1.0],[4038,7,2.0],[4039,1,1.0],[4039,7,1.0],[4040,2,2.0],[4040,3,2.0],[4040,5,2.0],[4041,5,2.0],[4042,0,2.0],[4043,0,2.0],[4043,2,1.0],[4044,2,2.0],[4045,2,4.0],[4046,2,1.0],[4046,3,1.0],[4047,2,4.0],[4048,0,3.0],[4049,1,1.0],[4049,7,1.0],[4050,1,2.0],[4050,7,1.0],[4051,2,1.0],[4051,7,2.0],[4052,3,1.0],[4052,7,1.0],[4053,6,1.0],[4053,7,2.0],[4054,0,5.0],[4054,2,16.0],[4055,1,5.0],[4055,7,5.0],[4056,2,1.0],[4056,3,1.0],[4057,2,3.0],[4057,5,2.0],[4058,2,3.0],[4058,5,1.0],[4059,5,2.0],[4060,2,3.0],[4060,3,1.0],[4060,5,3.0],[4061,5,2.0],[4062,0,2.0],[4062,2,2.0],[4062,3,1.0],[4062,5,1.0],[4063,2,2.0],[4063,4,1.0],[4064,2,1.0],[4064,5,1.0],[4065,5,2.0],[4066,2,2.0],[4067,2,2.0],[4067,5,1.0],[4068,0,1.0],[4068,2,2.0],[4068,3,3.0],[4068,6,1.0],[4069,1,1.0],[4069,2,2.0],[4069,4,2.0],[4069,5,1.0],[4069,6,1.0],[4069,7,2.0],[4070,2,1.0],[4070,4,1.0],[4071,2,1.0],[4071,3,1.0],[4071,4,1.0],[4072,2,1.0],[4072,4,2.0],[4073,3,1.0],[4073,4,1.0],[4074,2,3.0],[4074,6,1.0],[4075,2,1.0],[4075,4,1.0],[4075,6,7.0],[4076,6,3.0],[4077,2,1.0],[4077,6,1.0],[4078,6,2.0],[4079,6,3.0],[4080,6,3.0],[4081,3,2.0],[4082,3,3.0],[4083,3,2.0],[4084,0,1.0],[4084,3,1.0],[4085,0,2.0],[4085,3,1.0],[4086,0,1.0],[4086,3,1.0],[4087,1,2.0],[4088,4,3.0],[4088,5,1.0],[4089,2,2.0],[4089,5,1.0],[4089,6,1.0],[4090,2,1.0],[4090,4,1.0],[4090,5,5.0],[4090,6,3.0],[4091,2,38.0],[4091,4,1.0],[4091,5,5.0],[4091,6,1.0],[4092,7,2.0],[4093,2,2.0],[4093,3,2.0],[4093,5,1.0],[4094,1,4.0],[4094,7,4.0],[4095,4,2.0],[4095,6,2.0],[4096,1,1.0],[4096,2,1.0],[4096,3,1.0],[4096,7,1.0],[4097,1,2.0],[4097,7,3.0],[4098,1,2.0],[4099,1,1.0],[4099,7,1.0],[4100,1,1.0],[4100,7,2.0],[4101,1,2.0],[4102,0,1.0],[4102,2,1.0],[4103,2,1.0],[4103,5,1.0],[4104,2,1.0],[4104,5,1.0],[4105,0,2.0],[4105,2,4.0],[4105,3,1.0],[4105,5,1.0],[4106,5,2.0],[4107,0,1.0],[4107,3,1.0],[4108,0,1.0],[4108,1,1.0],[4108,4,1.0],[4108,5,1.0],[4109,4,1.0],[4109,5,1.0],[4110,0,13.0],[4110,2,1.0],[4111,0,3.0],[4111,2,6.0],[4111,3,2.0],[4111,5,2.0],[4112,2,3.0],[4112,3,1.0],[4112,5,3.0],[4112,6,1.0],[4112,7,1.0],[4113,0,3.0],[4113,3,2.0],[4113,5,2.0],[4113,6,1.0],[4114,2,3.0],[4114,5,2.0],[4115,0,1.0],[4115,2,12.0],[4115,3,3.0],[4115,5,7.0],[4116,2,5.0],[4116,4,1.0],[4116,5,9.0],[4116,6,1.0],[4117,2,4.0],[4117,5,2.0],[4117,6,1.0],[4117,7,1.0],[4118,0,1.0],[4118,1,2.0],[4118,3,1.0],[4118,7,2.0],[4119,5,2.0],[4120,0,4.0],[4120,2,1.0],[4120,3,2.0],[4120,6,1.0],[4121,2,2.0],[4122,2,5.0],[4122,4,2.0],[4122,5,1.0],[4123,2,1.0],[4123,5,2.0],[4123,6,2.0],[4124,6,1.0],[4124,7,1.0],[4125,1,2.0],[4126,1,3.0],[4127,2,2.0],[4127,5,3.0],[4128,2,1.0],[4128,3,1.0],[4128,5,1.0],[4129,2,1.0],[4129,5,1.0],[4129,6,1.0],[4130,2,1.0],[4130,5,1.0],[4131,2,2.0],[4131,5,2.0],[4132,2,1.0],[4132,5,1.0],[4133,2,1.0],[4133,6,1.0],[4134,3,1.0],[4134,6,1.0],[4135,2,1.0],[4135,6,2.0],[4136,6,2.0],[4137,6,2.0],[4138,2,14.0],[4138,5,10.0],[4139,0,2.0],[4139,2,20.0],[4139,3,3.0],[4139,5,8.0],[4139,6,1.0],[4140,1,21.0],[4140,7,7.0],[4141,0,7.0],[4141,3,13.0],[4142,0,14.0],[4142,2,6.0],[4142,3,19.0],[4142,4,1.0],[4142,5,2.0],[4142,6,10.0],[4143,0,2.0],[4143,2,13.0],[4143,3,1.0],[4143,4,2.0],[4143,5,4.0],[4143,6,3.0],[4144,0,9.0],[4144,2,5.0],[4144,3,10.0],[4144,4,11.0],[4144,5,8.0],[4144,6,28.0],[4145,2,32.0],[4145,4,7.0],[4145,5,14.0],[4145,6,10.0],[4146,0,9.0],[4146,1,1.0],[4146,3,12.0],[4146,4,4.0],[4146,5,1.0],[4146,6,11.0],[4146,7,2.0],[4147,0,9.0],[4147,2,2.0],[4147,3,8.0],[4147,4,3.0],[4147,6,11.0],[4148,7,2.0],[4149,1,1.0],[4149,7,2.0],[4150,2,1.0],[4150,7,1.0],[4151,7,2.0],[4152,1,1.0],[4152,7,2.0],[4153,7,2.0],[4154,0,1.0],[4154,3,1.0],[4155,2,3.0],[4156,6,2.0],[4157,0,2.0],[4157,3,1.0],[4158,2,1.0],[4158,3,1.0],[4159,2,2.0],[4159,3,1.0],[4160,3,2.0],[4161,0,2.0],[4161,3,1.0],[4162,0,1.0],[4162,2,9.0],[4162,3,3.0],[4162,4,5.0],[4162,5,8.0],[4162,6,6.0],[4162,7,5.0],[4163,0,4.0],[4163,2,1.0],[4163,3,3.0],[4163,5,2.0],[4163,6,2.0],[4164,0,5.0],[4164,2,1.0],[4164,3,1.0],[4165,2,4.0],[4165,5,2.0],[4166,0,4.0],[4166,2,6.0],[4166,3,2.0],[4166,4,1.0],[4166,5,6.0],[4166,6,1.0],[4166,7,2.0],[4167,2,5.0],[4167,5,2.0],[4168,2,7.0],[4168,5,1.0],[4169,0,9.0],[4169,3,8.0],[4170,0,1.0],[4170,2,2.0],[4170,5,2.0],[4171,2,1.0],[4171,5,1.0],[4172,2,2.0],[4172,5,3.0],[4173,2,1.0],[4173,5,1.0],[4174,2,3.0],[4174,5,1.0],[4175,2,2.0],[4176,4,2.0],[4176,6,5.0],[4177,4,2.0],[4177,6,1.0],[4178,0,4.0],[4178,3,4.0],[4178,4,1.0],[4178,5,1.0],[4179,2,1.0],[4179,5,1.0],[4180,4,2.0],[4180,6,1.0],[4181,0,2.0],[4181,3,6.0],[4182,0,2.0],[4182,3,7.0],[4183,0,2.0],[4183,3,2.0],[4184,2,1.0],[4184,3,1.0],[4185,0,1.0],[4185,1,3.0],[4185,2,1.0],[4185,4,3.0],[4185,6,3.0],[4185,7,4.0],[4186,2,1.0],[4186,5,1.0],[4187,5,2.0],[4188,4,1.0],[4188,5,2.0],[4189,2,1.0],[4189,5,1.0],[4190,0,3.0],[4191,0,1.0],[4191,2,1.0],[4192,0,2.0],[4193,0,2.0],[4194,2,1.0],[4194,5,1.0],[4195,2,1.0],[4195,5,1.0],[4196,6,2.0],[4197,2,1.0],[4197,5,1.0],[4197,6,3.0],[4198,3,1.0],[4198,5,1.0],[4199,0,4.0],[4199,2,2.0],[4200,2,2.0],[4200,5,1.0],[4201,0,1.0],[4201,6,1.0],[4202,0,4.0],[4202,3,1.0],[4202,7,1.0],[4203,0,1.0],[4203,3,2.0],[4203,6,1.0],[4204,2,1.0],[4204,3,1.0],[4204,4,1.0],[4205,1,3.0],[4205,7,3.0],[4206,5,1.0],[4206,6,1.0],[4207,1,4.0],[4207,7,5.0],[4208,2,4.0],[4208,3,1.0],[4208,4,1.0],[4208,5,1.0],[4209,0,2.0],[4209,3,2.0],[4210,2,2.0],[4210,5,2.0],[4211,2,1.0],[4211,4,1.0],[4211,6,2.0],[4212,2,1.0],[4212,6,1.0],[4213,4,1.0],[4213,6,3.0],[4214,2,5.0],[4214,4,2.0],[4214,6,3.0],[4215,6,3.0],[4216,6,2.0],[4217,1,2.0],[4217,7,2.0],[4218,2,4.0],[4218,5,2.0],[4219,0,12.0],[4219,3,12.0],[4220,4,1.0],[4220,6,1.0],[4221,2,4.0],[4221,4,1.0],[4221,5,1.0],[4221,6,1.0],[4222,0,6.0],[4222,3,3.0],[4222,4,2.0],[4222,5,1.0],[4222,6,1.0],[4223,2,1.0],[4223,3,2.0],[4224,0,1.0],[4224,2,5.0],[4224,5,2.0],[4224,7,2.0],[4225,0,1.0],[4225,2,1.0],[4225,3,3.0],[4225,4,1.0],[4225,5,4.0],[4225,6,3.0],[4226,0,8.0],[4226,3,9.0],[4227,1,6.0],[4227,7,4.0],[4228,2,6.0],[4228,4,2.0],[4228,5,3.0],[4228,6,7.0],[4229,0,1.0],[4229,2,2.0],[4229,3,3.0],[4229,5,1.0],[4229,6,1.0],[4230,2,20.0],[4230,4,10.0],[4230,5,6.0],[4230,6,10.0],[4231,2,7.0],[4231,4,1.0],[4231,5,4.0],[4232,2,3.0],[4232,3,1.0],[4232,5,4.0],[4232,6,1.0],[4233,0,6.0],[4233,2,1.0],[4233,3,4.0],[4233,4,1.0],[4233,5,1.0],[4233,6,2.0],[4234,1,9.0],[4234,7,12.0],[4235,1,1.0],[4235,7,7.0],[4236,0,9.0],[4236,3,7.0],[4237,0,6.0],[4237,3,2.0],[4238,0,2.0],[4238,3,1.0],[4239,0,1.0],[4239,3,2.0],[4240,0,1.0],[4240,3,1.0],[4241,2,1.0],[4241,4,1.0],[4241,6,1.0],[4242,7,2.0],[4243,0,1.0],[4243,1,1.0],[4243,3,1.0],[4243,7,2.0],[4244,2,3.0],[4244,4,1.0],[4244,5,1.0],[4245,3,1.0],[4245,4,2.0],[4245,6,1.0],[4246,2,1.0],[4246,7,1.0],[4247,1,1.0],[4247,7,3.0],[4248,7,2.0],[4249,1,1.0],[4249,7,1.0],[4250,1,1.0],[4250,7,1.0],[4251,2,2.0],[4252,0,2.0],[4252,3,1.0],[4253,2,1.0],[4253,3,1.0],[4254,2,2.0],[4254,7,1.0],[4255,1,1.0],[4255,3,1.0],[4255,7,1.0],[4256,1,1.0],[4256,7,1.0],[4257,0,1.0],[4257,7,1.0],[4258,1,2.0],[4258,7,1.0],[4259,1,3.0],[4259,7,1.0],[4260,6,2.0],[4260,7,1.0],[4261,7,3.0],[4262,1,8.0],[4262,7,20.0],[4263,6,2.0],[4264,0,1.0],[4264,3,1.0],[4265,2,1.0],[4265,3,1.0],[4266,0,1.0],[4266,3,2.0],[4267,0,1.0],[4267,3,3.0],[4268,1,2.0],[4268,6,1.0],[4268,7,1.0],[4269,1,1.0],[4269,6,1.0],[4269,7,1.0],[4270,3,1.0],[4270,7,1.0],[4271,0,1.0],[4271,7,1.0],[4272,0,1.0],[4272,2,1.0],[4273,0,2.0],[4274,0,1.0],[4274,2,3.0],[4275,2,1.0],[4275,5,1.0],[4276,0,1.0],[4276,2,1.0],[4276,5,1.0],[4277,2,1.0],[4277,5,1.0],[4278,2,2.0],[4278,5,1.0],[4278,6,2.0],[4279,2,1.0],[4279,5,1.0],[4279,6,1.0],[4280,1,1.0],[4280,2,2.0],[4281,1,1.0],[4281,3,1.0],[4282,1,1.0],[4282,3,1.0],[4283,1,2.0],[4283,2,1.0],[4284,0,1.0],[4284,3,1.0],[4285,0,1.0],[4285,2,1.0],[4286,0,1.0],[4286,2,2.0],[4287,2,2.0],[4288,2,2.0],[4289,2,4.0],[4290,2,2.0],[4291,2,3.0],[4292,2,2.0],[4293,0,3.0],[4293,2,1.0],[4294,0,1.0],[4294,2,3.0],[4294,6,1.0],[4295,2,1.0],[4295,4,1.0],[4295,6,5.0],[4296,0,5.0],[4296,2,2.0],[4296,3,4.0],[4296,5,1.0],[4296,7,1.0],[4297,0,3.0],[4297,3,1.0],[4298,2,5.0],[4298,4,2.0],[4298,6,2.0],[4299,2,19.0],[4299,4,1.0],[4299,5,1.0],[4299,6,1.0],[4300,0,1.0],[4300,2,1.0],[4300,3,5.0],[4300,5,1.0],[4300,7,5.0],[4301,1,4.0],[4301,2,3.0],[4301,4,2.0],[4301,5,1.0],[4301,7,11.0],[4302,1,3.0],[4302,7,1.0],[4303,2,2.0],[4303,5,1.0],[4304,2,1.0],[4304,4,5.0],[4304,6,4.0],[4305,0,5.0],[4305,3,2.0],[4306,2,2.0],[4306,4,3.0],[4306,5,1.0],[4306,6,2.0],[4307,3,1.0],[4307,5,1.0],[4308,1,6.0],[4308,2,4.0],[4308,3,1.0],[4308,7,2.0],[4309,2,2.0],[4310,6,3.0],[4311,6,3.0],[4312,2,4.0],[4313,0,8.0],[4313,2,2.0],[4313,3,11.0],[4314,2,2.0],[4314,3,3.0],[4315,3,2.0],[4316,2,3.0],[4317,2,2.0],[4318,2,13.0],[4319,2,3.0],[4320,2,2.0],[4320,6,1.0],[4321,2,1.0],[4321,6,2.0],[4322,0,1.0],[4322,2,1.0],[4322,3,2.0],[4322,4,1.0],[4322,5,1.0],[4322,6,5.0],[4322,7,1.0],[4323,5,1.0],[4323,6,2.0],[4324,2,2.0],[4324,6,1.0],[4325,6,2.0],[4326,2,1.0],[4326,5,1.0],[4327,5,2.0],[4328,1,1.0],[4328,5,1.0],[4328,6,1.0],[4329,2,1.0],[4329,5,1.0],[4330,2,1.0],[4330,5,1.0],[4331,3,2.0],[4332,0,1.0],[4332,3,2.0],[4333,0,1.0],[4333,3,1.0],[4334,0,3.0],[4334,3,3.0],[4335,0,4.0],[4335,2,1.0],[4335,3,2.0],[4336,0,1.0],[4336,2,1.0],[4336,3,1.0],[4337,0,1.0],[4337,3,1.0],[4338,4,1.0],[4338,6,1.0],[4339,0,2.0],[4339,3,1.0],[4340,4,2.0],[4340,6,2.0],[4341,3,1.0],[4341,4,1.0],[4342,4,1.0],[4342,6,2.0],[4343,4,1.0],[4343,6,2.0],[4344,3,1.0],[4344,5,1.0],[4345,2,2.0],[4345,4,1.0],[4345,5,2.0],[4346,5,1.0],[4346,6,1.0],[4347,4,1.0],[4347,7,1.0],[4348,2,1.0],[4348,5,1.0],[4349,2,1.0],[4349,5,1.0],[4350,2,1.0],[4350,5,1.0],[4350,6,1.0],[4351,2,2.0],[4352,0,1.0],[4352,2,1.0],[4353,0,1.0],[4353,2,2.0],[4354,1,1.0],[4354,2,1.0],[4355,1,2.0],[4356,1,1.0],[4356,2,1.0],[4357,1,2.0],[4357,2,1.0],[4357,3,1.0],[4358,0,1.0],[4358,3,1.0],[4359,0,2.0],[4359,3,3.0],[4360,0,1.0],[4360,3,1.0],[4361,2,10.0],[4361,3,1.0],[4361,5,1.0],[4361,6,1.0],[4362,0,2.0],[4363,0,1.0],[4363,2,1.0],[4363,5,1.0],[4363,7,1.0],[4364,2,5.0],[4364,4,1.0],[4364,5,1.0],[4364,6,1.0],[4364,7,1.0],[4365,0,1.0],[4365,4,1.0],[4366,1,2.0],[4367,2,2.0],[4368,1,3.0],[4368,2,3.0],[4368,3,1.0],[4368,4,2.0],[4368,5,2.0],[4368,6,2.0],[4368,7,5.0],[4369,1,1.0],[4369,2,2.0],[4369,5,1.0],[4369,7,1.0],[4370,1,3.0],[4370,7,1.0],[4371,1,9.0],[4371,7,13.0],[4372,0,1.0],[4372,2,1.0],[4373,0,1.0],[4373,2,2.0],[4374,0,4.0],[4374,2,1.0],[4374,3,2.0],[4375,0,1.0],[4375,2,1.0],[4376,0,1.0],[4376,2,3.0],[4376,3,1.0],[4376,4,1.0],[4377,0,7.0],[4377,3,7.0],[4377,7,1.0],[4378,3,2.0],[4378,4,1.0],[4379,2,8.0],[4379,4,2.0],[4379,6,3.0],[4380,3,1.0],[4380,4,1.0],[4380,6,1.0],[4381,2,8.0],[4381,5,3.0],[4382,4,3.0],[4382,6,7.0],[4383,0,1.0],[4383,1,15.0],[4383,2,16.0],[4383,6,4.0],[4383,7,13.0],[4384,1,2.0],[4385,1,2.0],[4385,2,2.0],[4385,6,1.0],[4386,1,3.0],[4386,3,1.0],[4386,7,3.0],[4387,2,3.0],[4387,5,2.0],[4387,6,5.0],[4388,2,5.0],[4388,5,1.0],[4389,2,1.0],[4389,5,1.0],[4390,2,5.0],[4390,5,1.0],[4391,0,1.0],[4391,1,3.0],[4391,3,1.0],[4391,7,8.0],[4392,1,1.0],[4392,3,1.0],[4393,1,2.0],[4394,1,6.0],[4394,2,2.0],[4394,3,6.0],[4394,7,8.0],[4395,2,2.0],[4396,2,2.0],[4397,2,4.0],[4398,2,2.0],[4399,2,1.0],[4399,5,1.0],[4400,2,1.0],[4400,5,1.0],[4401,2,1.0],[4401,5,1.0],[4402,2,6.0],[4402,4,3.0],[4402,5,5.0],[4402,6,8.0],[4403,2,2.0],[4403,3,1.0],[4404,2,6.0],[4404,5,1.0],[4405,0,1.0],[4405,2,2.0],[4406,0,4.0],[4406,2,3.0],[4406,3,2.0],[4406,5,1.0],[4406,6,1.0],[4407,2,3.0],[4407,3,1.0],[4408,2,2.0],[4408,5,1.0],[4409,0,2.0],[4409,3,1.0],[4410,0,1.0],[4410,3,2.0],[4411,0,1.0],[4411,3,1.0],[4412,0,3.0],[4412,2,2.0],[4412,3,8.0],[4413,0,1.0],[4413,3,1.0],[4414,0,1.0],[4414,2,2.0],[4414,3,6.0],[4415,1,3.0],[4415,3,1.0],[4415,7,1.0],[4416,2,2.0],[4416,3,1.0],[4417,0,1.0],[4417,2,3.0],[4417,3,1.0],[4418,2,2.0],[4419,1,1.0],[4419,6,5.0],[4419,7,17.0],[4420,1,7.0],[4420,7,13.0],[4421,2,1.0],[4421,7,2.0],[4422,1,4.0],[4422,2,1.0],[4423,2,2.0],[4424,2,2.0],[4425,2,5.0],[4426,6,8.0],[4427,2,3.0],[4428,2,3.0],[4429,2,3.0],[4430,0,2.0],[4430,3,1.0],[4431,0,2.0],[4432,0,2.0],[4433,0,2.0],[4433,3,2.0],[4433,4,1.0],[4433,6,2.0],[4433,7,2.0],[4434,3,1.0],[4434,4,1.0],[4435,0,1.0],[4435,3,1.0],[4435,4,1.0],[4436,3,2.0],[4437,3,2.0],[4438,1,36.0],[4438,4,8.0],[4438,5,1.0],[4438,6,5.0],[4438,7,38.0],[4439,0,1.0],[4439,2,48.0],[4439,4,7.0],[4439,5,29.0],[4439,6,10.0],[4440,0,1.0],[4440,1,4.0],[4440,2,55.0],[4440,4,2.0],[4440,5,24.0],[4440,6,6.0],[4440,7,5.0],[4441,0,64.0],[4441,3,54.0],[4442,0,1.0],[4442,1,114.0],[4442,2,13.0],[4442,5,1.0],[4442,7,90.0],[4443,0,2.0],[4443,2,53.0],[4443,3,2.0],[4443,5,43.0],[4444,0,1.0],[4444,2,32.0],[4444,4,15.0],[4444,5,20.0],[4444,6,11.0],[4445,0,40.0],[4445,1,13.0],[4445,2,1.0],[4445,3,102.0],[4445,4,19.0],[4445,6,2.0],[4445,7,11.0],[4446,0,52.0],[4446,3,40.0],[4447,0,13.0],[4447,2,8.0],[4447,3,21.0],[4447,4,18.0],[4447,5,2.0],[4447,6,23.0],[4448,2,2.0],[4448,6,3.0],[4449,6,2.0],[4450,2,2.0],[4451,2,2.0],[4452,0,4.0],[4453,2,1.0],[4453,4,1.0],[4453,6,2.0],[4454,1,2.0],[4454,2,3.0],[4454,4,3.0],[4454,6,1.0],[4454,7,7.0],[4455,2,2.0],[4455,3,1.0],[4456,0,14.0],[4456,3,19.0],[4457,2,5.0],[4457,4,1.0],[4458,4,2.0],[4458,6,2.0],[4459,1,1.0],[4459,7,2.0],[4460,1,3.0],[4460,2,1.0],[4460,3,2.0],[4460,6,1.0],[4460,7,4.0],[4461,0,15.0],[4461,3,14.0],[4462,2,3.0],[4462,5,2.0],[4463,4,1.0],[4463,6,2.0],[4464,4,2.0],[4465,4,2.0],[4466,4,1.0],[4466,7,1.0],[4467,4,2.0],[4468,2,1.0],[4468,5,1.0],[4469,2,1.0],[4469,6,1.0],[4470,2,2.0],[4471,2,3.0],[4472,2,2.0],[4473,0,1.0],[4473,5,1.0],[4473,6,1.0],[4474,2,6.0],[4474,5,4.0],[4475,2,3.0],[4475,5,2.0],[4476,3,1.0],[4476,5,1.0],[4477,2,2.0],[4477,5,1.0],[4478,0,1.0],[4478,2,1.0],[4479,2,1.0],[4479,5,4.0],[4480,1,1.0],[4480,4,1.0],[4480,7,3.0],[4481,6,6.0],[4482,2,2.0],[4482,4,1.0],[4482,5,1.0],[4483,2,2.0],[4484,0,7.0],[4484,3,2.0],[4485,1,4.0],[4485,7,2.0],[4486,0,1.0],[4486,1,1.0],[4487,2,1.0],[4487,6,1.0],[4488,0,1.0],[4488,3,2.0],[4489,0,6.0],[4489,2,2.0],[4489,3,3.0],[4490,0,2.0],[4490,2,1.0],[4490,3,2.0],[4491,0,1.0],[4491,2,2.0],[4491,5,1.0],[4492,2,2.0],[4492,5,1.0],[4493,3,1.0],[4493,5,1.0],[4494,2,1.0],[4494,3,1.0],[4494,5,1.0],[4495,2,1.0],[4495,6,2.0],[4496,2,4.0],[4496,6,2.0],[4497,0,2.0],[4498,6,2.0],[4499,0,2.0],[4500,0,2.0],[4501,2,1.0],[4501,6,1.0],[4502,0,1.0],[4502,2,1.0],[4502,3,2.0],[4502,6,1.0],[4503,0,2.0],[4503,5,2.0],[4504,2,1.0],[4504,5,2.0],[4505,0,1.0],[4505,5,3.0],[4505,6,1.0],[4506,0,1.0],[4506,2,3.0],[4506,3,2.0],[4506,5,1.0],[4507,0,1.0],[4507,2,6.0],[4507,3,1.0],[4507,5,3.0],[4508,5,4.0],[4508,6,1.0],[4509,5,1.0],[4509,6,1.0],[4510,2,4.0],[4510,3,2.0],[4510,5,2.0],[4510,6,2.0],[4510,7,1.0],[4511,1,1.0],[4511,7,1.0],[4512,1,4.0],[4512,7,2.0],[4513,0,1.0],[4513,2,4.0],[4514,0,1.0],[4514,2,5.0],[4515,2,1.0],[4515,5,2.0],[4516,2,1.0],[4516,5,1.0],[4517,1,1.0],[4517,5,1.0],[4518,2,1.0],[4518,5,3.0],[4519,1,1.0],[4519,7,5.0],[4520,2,1.0],[4520,5,1.0],[4520,6,1.0],[4521,7,2.0],[4522,2,4.0],[4522,6,1.0],[4523,2,1.0],[4523,7,1.0],[4524,2,4.0],[4524,7,5.0],[4525,7,2.0],[4526,1,2.0],[4526,7,1.0],[4527,1,4.0],[4527,6,1.0],[4527,7,1.0],[4528,1,2.0],[4528,7,2.0],[4529,7,2.0],[4530,0,1.0],[4530,2,3.0],[4530,7,1.0],[4531,1,3.0],[4531,7,1.0],[4532,2,2.0],[4532,7,1.0],[4533,2,2.0],[4533,4,4.0],[4533,6,2.0],[4533,7,1.0],[4534,6,3.0],[4535,2,2.0],[4535,6,1.0],[4536,2,3.0],[4536,6,1.0],[4537,2,1.0],[4537,3,1.0],[4537,6,1.0],[4538,4,2.0],[4538,6,3.0],[4539,2,7.0],[4539,5,2.0],[4540,1,1.0],[4540,2,1.0],[4540,3,2.0],[4540,4,3.0],[4540,5,2.0],[4540,6,6.0],[4540,7,2.0],[4541,0,1.0],[4541,2,20.0],[4541,5,3.0],[4541,6,1.0],[4542,0,7.0],[4542,2,2.0],[4542,3,13.0],[4542,4,4.0],[4542,5,2.0],[4542,6,6.0],[4543,3,2.0],[4544,1,7.0],[4544,7,10.0],[4545,0,1.0],[4545,5,2.0],[4546,2,2.0],[4547,2,2.0],[4548,4,1.0],[4548,6,1.0],[4549,2,2.0],[4549,6,1.0],[4550,3,1.0],[4550,6,1.0],[4551,2,1.0],[4551,4,1.0],[4551,6,2.0],[4552,1,5.0],[4552,7,2.0],[4553,2,2.0],[4553,5,2.0],[4554,2,1.0],[4554,5,1.0],[4554,6,1.0],[4555,2,1.0],[4555,5,1.0],[4556,3,2.0],[4557,1,1.0],[4557,7,1.0],[4558,2,2.0],[4558,4,1.0],[4558,5,2.0],[4558,6,2.0],[4559,1,3.0],[4559,7,3.0],[4560,2,2.0],[4560,5,2.0],[4560,6,2.0],[4561,2,6.0],[4562,0,2.0],[4563,2,3.0],[4563,4,1.0],[4563,5,2.0],[4563,6,1.0],[4564,2,3.0],[4565,2,2.0],[4566,2,3.0],[4567,1,2.0],[4567,3,4.0],[4567,4,1.0],[4567,7,5.0],[4568,0,1.0],[4568,2,2.0],[4568,3,2.0],[4569,0,2.0],[4569,3,2.0],[4570,2,2.0],[4571,2,2.0],[4572,2,15.0],[4572,4,3.0],[4572,5,6.0],[4572,6,1.0],[4573,2,2.0],[4573,5,1.0],[4574,2,3.0],[4574,5,1.0],[4575,2,1.0],[4575,5,1.0],[4576,2,3.0],[4576,4,1.0],[4576,6,1.0],[4577,4,1.0],[4577,6,3.0],[4578,2,2.0],[4578,3,1.0],[4578,4,2.0],[4578,5,1.0],[4578,6,4.0],[4579,0,1.0],[4579,2,1.0],[4579,6,1.0],[4580,2,6.0],[4580,6,1.0],[4581,2,2.0],[4581,3,1.0],[4582,0,1.0],[4582,3,1.0],[4583,2,12.0],[4583,4,2.0],[4583,5,4.0],[4584,1,20.0],[4584,2,1.0],[4584,6,1.0],[4584,7,30.0],[4585,2,8.0],[4585,4,2.0],[4585,5,1.0],[4585,6,6.0],[4586,0,2.0],[4586,3,2.0],[4587,0,2.0],[4587,2,1.0],[4588,3,1.0],[4588,4,3.0],[4588,6,2.0],[4588,7,1.0],[4589,2,3.0],[4589,4,5.0],[4589,6,6.0],[4590,2,3.0],[4590,5,2.0],[4590,7,1.0],[4591,0,1.0],[4591,2,1.0],[4591,3,3.0],[4591,5,1.0],[4592,2,2.0],[4592,4,1.0],[4592,5,7.0],[4592,6,1.0],[4593,1,2.0],[4593,7,2.0],[4594,0,2.0],[4595,0,1.0],[4595,2,1.0],[4596,2,1.0],[4596,4,2.0],[4597,0,3.0],[4597,2,1.0],[4597,3,1.0],[4597,4,3.0],[4597,6,9.0],[4598,0,1.0],[4598,2,2.0],[4598,3,1.0],[4598,4,1.0],[4598,5,1.0],[4598,6,1.0],[4599,0,2.0],[4599,2,11.0],[4599,3,1.0],[4599,4,4.0],[4599,5,6.0],[4599,6,8.0],[4600,2,1.0],[4600,4,1.0],[4601,1,2.0],[4601,7,2.0],[4602,0,3.0],[4602,3,3.0],[4603,3,3.0],[4604,0,3.0],[4604,3,2.0],[4605,0,1.0],[4605,3,1.0],[4606,0,1.0],[4606,3,2.0],[4607,2,2.0],[4607,6,1.0],[4608,6,2.0],[4609,0,2.0],[4609,2,2.0],[4609,3,1.0],[4609,6,2.0],[4610,2,2.0],[4611,2,2.0],[4612,3,1.0],[4612,4,1.0],[4612,5,1.0],[4613,6,2.0],[4614,2,3.0],[4614,5,1.0],[4614,6,1.0],[4615,2,2.0],[4616,2,1.0],[4616,6,1.0],[4617,2,3.0],[4618,2,1.0],[4618,6,1.0],[4619,2,1.0],[4619,7,1.0],[4620,2,5.0],[4621,1,1.0],[4621,6,1.0],[4621,7,2.0],[4622,0,2.0],[4622,1,2.0],[4622,3,4.0],[4623,2,1.0],[4623,5,1.0],[4624,0,1.0],[4624,2,2.0],[4624,3,1.0],[4625,2,1.0],[4625,3,1.0],[4626,2,3.0],[4627,0,2.0],[4627,6,1.0],[4628,2,5.0],[4628,4,2.0],[4628,5,3.0],[4628,6,1.0],[4629,2,1.0],[4629,5,1.0],[4630,2,1.0],[4630,5,1.0],[4631,2,1.0],[4631,5,1.0],[4632,1,1.0],[4632,5,1.0],[4632,7,1.0],[4633,5,1.0],[4633,7,1.0],[4634,2,3.0],[4634,5,1.0],[4635,0,1.0],[4635,5,1.0],[4636,0,4.0],[4636,3,2.0],[4637,0,1.0],[4637,3,1.0],[4638,3,3.0],[4639,2,5.0],[4639,3,1.0],[4639,5,1.0],[4640,2,1.0],[4640,3,1.0],[4640,5,1.0],[4641,2,3.0],[4642,2,5.0],[4643,0,1.0],[4643,2,1.0],[4644,0,7.0],[4644,2,3.0],[4645,0,4.0],[4645,2,2.0],[4646,1,1.0],[4646,2,5.0],[4646,4,5.0],[4646,5,1.0],[4646,6,4.0],[4646,7,2.0],[4647,0,15.0],[4647,2,49.0],[4647,3,5.0],[4647,4,12.0],[4647,5,16.0],[4647,6,26.0],[4648,0,3.0],[4648,3,5.0],[4649,2,11.0],[4649,5,5.0],[4650,2,13.0],[4650,4,9.0],[4650,5,3.0],[4650,6,8.0],[4651,0,6.0],[4651,2,1.0],[4651,3,6.0],[4652,0,5.0],[4652,3,4.0],[4653,0,1.0],[4653,2,12.0],[4653,4,2.0],[4653,5,3.0],[4653,6,3.0],[4654,2,9.0],[4654,4,3.0],[4654,5,2.0],[4654,6,4.0],[4655,0,8.0],[4655,3,5.0],[4656,4,2.0],[4656,7,4.0],[4657,0,1.0],[4657,2,1.0],[4658,0,4.0],[4658,3,2.0],[4658,5,1.0],[4659,2,3.0],[4660,2,9.0],[4661,2,2.0],[4662,2,3.0],[4663,2,2.0],[4664,0,3.0],[4665,2,3.0],[4666,0,2.0],[4666,3,1.0],[4667,1,6.0],[4667,7,1.0],[4668,0,1.0],[4668,2,1.0],[4669,2,1.0],[4669,4,1.0],[4669,5,2.0],[4670,2,5.0],[4670,4,1.0],[4670,6,4.0],[4671,4,1.0],[4671,6,1.0],[4671,7,1.0],[4672,4,2.0],[4672,6,2.0],[4673,2,2.0],[4674,2,2.0],[4675,5,2.0],[4676,0,4.0],[4676,2,3.0],[4676,3,8.0],[4677,4,5.0],[4677,5,1.0],[4677,6,8.0],[4678,2,1.0],[4678,5,1.0],[4679,2,2.0],[4680,2,3.0],[4680,5,3.0],[4680,6,1.0],[4681,2,2.0],[4682,2,3.0],[4682,6,2.0],[4683,1,2.0],[4683,3,1.0],[4683,6,1.0],[4683,7,9.0],[4684,2,3.0],[4684,4,2.0],[4684,5,1.0],[4685,0,6.0],[4685,2,3.0],[4685,3,6.0],[4686,0,1.0],[4686,3,1.0],[4687,2,1.0],[4687,3,1.0],[4688,0,2.0],[4689,3,1.0],[4689,7,1.0],[4690,1,1.0],[4690,7,1.0],[4691,2,1.0],[4691,6,2.0],[4692,6,2.0],[4693,4,1.0],[4693,6,2.0],[4694,2,2.0],[4694,4,2.0],[4694,5,7.0],[4694,6,2.0],[4695,2,1.0],[4695,6,2.0],[4696,2,2.0],[4697,2,1.0],[4697,5,1.0],[4698,2,8.0],[4698,3,1.0],[4698,5,6.0],[4698,6,2.0],[4699,2,1.0],[4699,5,1.0],[4700,0,1.0],[4700,2,3.0],[4700,3,2.0],[4700,4,1.0],[4700,5,5.0],[4700,6,3.0],[4701,0,8.0],[4701,2,1.0],[4701,3,11.0],[4701,4,1.0],[4701,5,1.0],[4701,7,2.0],[4702,0,3.0],[4702,2,1.0],[4702,3,1.0],[4702,4,1.0],[4702,5,1.0],[4702,6,12.0],[4703,0,1.0],[4703,2,2.0],[4703,3,6.0],[4703,4,1.0],[4704,0,3.0],[4704,2,22.0],[4704,3,3.0],[4704,4,1.0],[4704,5,10.0],[4704,6,6.0],[4705,0,2.0],[4705,2,1.0],[4705,3,3.0],[4705,4,1.0],[4705,5,1.0],[4705,6,1.0],[4705,7,2.0],[4706,0,6.0],[4706,1,5.0],[4706,3,12.0],[4706,4,26.0],[4706,6,11.0],[4706,7,9.0],[4707,1,7.0],[4707,2,6.0],[4707,3,1.0],[4707,4,1.0],[4707,5,4.0],[4707,7,10.0],[4708,0,2.0],[4708,2,10.0],[4708,3,2.0],[4708,6,1.0],[4709,3,2.0],[4710,0,1.0],[4710,3,1.0],[4711,0,5.0],[4711,3,4.0],[4712,3,2.0],[4713,0,1.0],[4713,3,1.0],[4714,0,1.0],[4714,3,2.0],[4715,0,1.0],[4715,2,1.0],[4715,3,2.0],[4716,4,1.0],[4716,6,1.0],[4717,2,2.0],[4717,3,3.0],[4717,4,1.0],[4717,6,1.0],[4718,6,2.0],[4719,2,6.0],[4719,6,5.0],[4720,2,2.0],[4720,6,1.0],[4721,2,1.0],[4721,5,1.0],[4722,3,2.0],[4722,5,1.0],[4723,2,1.0],[4723,5,1.0],[4723,6,1.0],[4724,2,1.0],[4724,5,1.0],[4724,6,1.0],[4725,2,1.0],[4725,5,1.0],[4726,3,1.0],[4726,5,1.0],[4727,2,3.0],[4728,1,2.0],[4728,7,1.0],[4729,1,1.0],[4729,7,1.0],[4730,1,2.0],[4731,1,2.0],[4732,1,3.0],[4732,7,2.0],[4733,2,2.0],[4734,2,3.0],[4734,5,1.0],[4735,2,1.0],[4735,3,1.0],[4736,2,3.0],[4737,2,2.0],[4737,5,1.0],[4738,2,3.0],[4739,0,1.0],[4739,2,1.0],[4739,3,2.0],[4739,5,1.0],[4740,0,9.0],[4740,2,10.0],[4740,3,5.0],[4741,0,1.0],[4741,3,2.0],[4742,3,2.0],[4743,0,1.0],[4743,3,10.0],[4744,0,1.0],[4744,6,1.0],[4745,5,1.0],[4745,6,2.0],[4746,2,1.0],[4746,5,1.0],[4747,2,1.0],[4747,5,2.0],[4748,0,1.0],[4748,2,8.0],[4748,5,1.0],[4749,2,2.0],[4749,5,1.0],[4750,7,2.0],[4751,1,1.0],[4751,7,2.0],[4752,1,1.0],[4752,7,4.0],[4753,0,1.0],[4753,3,3.0],[4753,4,1.0],[4753,6,1.0],[4754,2,1.0],[4754,5,1.0],[4755,5,1.0],[4755,6,1.0],[4756,2,2.0],[4757,2,2.0],[4758,2,2.0],[4759,2,2.0],[4760,2,2.0],[4761,2,5.0],[4761,6,1.0],[4762,2,2.0],[4763,2,2.0],[4764,2,2.0],[4765,2,2.0],[4766,2,1.0],[4766,3,6.0],[4767,2,1.0],[4767,6,1.0],[4768,6,2.0],[4769,0,3.0],[4770,2,9.0],[4770,3,1.0],[4770,4,1.0],[4770,5,2.0],[4770,6,1.0],[4771,0,17.0],[4771,3,15.0],[4772,0,2.0],[4772,3,2.0],[4773,0,1.0],[4773,3,4.0],[4774,0,1.0],[4774,3,1.0],[4775,0,2.0],[4776,0,2.0],[4777,0,1.0],[4777,2,1.0],[4778,2,1.0],[4778,6,4.0],[4779,2,6.0],[4779,3,1.0],[4779,4,1.0],[4779,5,3.0],[4779,6,2.0],[4780,2,3.0],[4780,5,1.0],[4781,2,3.0],[4781,4,1.0],[4782,0,3.0],[4782,4,1.0],[4783,2,2.0],[4784,1,2.0],[4784,2,5.0],[4784,3,1.0],[4784,5,3.0],[4784,7,4.0],[4785,2,2.0],[4785,5,1.0],[4786,0,2.0],[4786,1,8.0],[4786,3,3.0],[4786,5,2.0],[4786,7,3.0],[4787,0,1.0],[4787,3,2.0],[4788,2,1.0],[4788,5,1.0],[4789,2,3.0],[4789,5,2.0],[4790,0,1.0],[4790,2,1.0],[4790,6,1.0],[4791,0,2.0],[4791,2,8.0],[4791,3,4.0],[4791,5,4.0],[4792,0,3.0],[4792,2,10.0],[4792,3,2.0],[4792,5,5.0],[4793,5,1.0],[4793,6,1.0],[4794,2,3.0],[4794,5,1.0],[4795,2,1.0],[4795,5,2.0],[4796,0,1.0],[4796,5,2.0],[4797,2,3.0],[4797,5,3.0],[4798,5,2.0],[4799,2,3.0],[4799,5,1.0],[4799,6,2.0],[4800,1,1.0],[4800,7,2.0],[4801,1,4.0],[4801,7,3.0],[4802,1,2.0],[4802,7,3.0],[4803,1,1.0],[4803,7,1.0],[4804,7,2.0],[4805,7,2.0],[4806,1,1.0],[4806,7,1.0],[4807,1,5.0],[4807,7,6.0],[4808,1,1.0],[4808,7,3.0],[4809,2,2.0],[4809,3,2.0],[4809,5,4.0],[4810,2,1.0],[4810,5,1.0],[4811,0,1.0],[4811,5,3.0],[4811,6,1.0],[4812,2,6.0],[4812,5,2.0],[4812,6,1.0],[4813,0,1.0],[4813,2,3.0],[4814,4,1.0],[4814,6,1.0],[4815,4,2.0],[4816,4,1.0],[4816,5,1.0],[4817,2,2.0],[4817,4,2.0],[4817,5,1.0],[4817,6,1.0],[4818,4,2.0],[4818,5,1.0],[4818,6,1.0],[4819,2,1.0],[4819,4,2.0],[4819,6,1.0],[4820,0,2.0],[4820,3,2.0],[4821,3,2.0],[4822,0,2.0],[4822,3,2.0],[4823,2,4.0],[4824,0,1.0],[4824,1,12.0],[4824,2,4.0],[4824,3,1.0],[4824,4,1.0],[4824,5,2.0],[4824,6,1.0],[4824,7,12.0],[4825,0,3.0],[4825,2,9.0],[4825,3,3.0],[4825,4,1.0],[4825,5,6.0],[4826,4,3.0],[4826,6,2.0],[4827,0,1.0],[4827,2,2.0],[4827,3,2.0],[4827,6,1.0],[4828,0,1.0],[4828,2,11.0],[4828,4,4.0],[4828,5,1.0],[4829,0,4.0],[4829,2,1.0],[4829,3,3.0],[4830,0,2.0],[4830,1,1.0],[4830,7,3.0],[4831,2,34.0],[4831,3,1.0],[4831,4,2.0],[4831,5,6.0],[4831,6,2.0],[4832,1,2.0],[4833,2,1.0],[4833,4,1.0],[4834,4,3.0],[4835,3,4.0],[4835,4,1.0],[4835,5,2.0],[4836,4,2.0],[4837,4,2.0],[4838,4,5.0],[4838,6,5.0],[4839,1,7.0],[4839,7,4.0],[4840,0,1.0],[4840,1,8.0],[4840,2,2.0],[4840,3,1.0],[4840,4,4.0],[4840,7,2.0],[4841,6,3.0],[4842,2,2.0],[4842,5,3.0],[4843,2,4.0],[4844,2,6.0],[4844,5,3.0],[4844,6,2.0],[4845,2,3.0],[4845,5,1.0],[4845,6,1.0],[4846,2,4.0],[4846,3,2.0],[4846,4,1.0],[4846,5,2.0],[4846,6,2.0],[4846,7,1.0],[4847,1,2.0],[4847,7,4.0],[4848,0,1.0],[4848,1,1.0],[4848,3,1.0],[4849,1,2.0],[4849,2,1.0],[4849,7,1.0],[4850,2,2.0],[4850,3,5.0],[4850,6,1.0],[4851,0,1.0],[4851,2,1.0],[4851,6,3.0],[4852,2,6.0],[4852,6,4.0],[4853,2,1.0],[4853,3,2.0],[4854,0,1.0],[4854,3,1.0],[4855,1,1.0],[4855,7,1.0],[4856,1,5.0],[4856,7,7.0],[4857,1,1.0],[4857,7,2.0],[4858,2,1.0],[4858,5,1.0],[4859,2,4.0],[4859,5,1.0],[4860,5,2.0],[4860,6,1.0],[4860,7,1.0],[4861,2,1.0],[4861,5,1.0],[4862,2,2.0],[4862,3,1.0],[4862,5,1.0],[4862,7,3.0],[4863,0,1.0],[4863,2,1.0],[4863,5,1.0],[4864,2,1.0],[4864,3,1.0],[4865,2,2.0],[4866,2,7.0],[4866,5,7.0],[4866,6,1.0],[4866,7,2.0],[4867,6,2.0],[4868,2,1.0],[4868,6,1.0],[4869,0,15.0],[4869,3,11.0],[4870,2,9.0],[4871,2,5.0],[4872,3,1.0],[4872,6,2.0],[4873,3,1.0],[4873,6,1.0],[4874,3,3.0],[4875,0,2.0],[4875,3,2.0],[4876,2,1.0],[4876,3,1.0],[4877,2,1.0],[4877,6,1.0],[4878,2,6.0],[4879,2,2.0],[4880,2,2.0],[4881,1,5.0],[4881,7,6.0],[4882,0,2.0],[4883,2,3.0],[4883,4,1.0],[4883,5,2.0],[4883,6,1.0],[4884,4,1.0],[4884,5,1.0],[4884,6,1.0],[4885,1,5.0],[4885,7,1.0],[4886,1,4.0],[4886,7,4.0],[4887,2,5.0],[4888,2,2.0],[4889,2,1.0],[4889,4,1.0],[4890,4,1.0],[4890,6,1.0],[4891,0,1.0],[4891,2,1.0],[4891,4,1.0],[4892,0,1.0],[4892,3,2.0],[4893,2,1.0],[4893,3,2.0],[4894,0,1.0],[4894,3,1.0],[4895,0,1.0],[4895,3,1.0],[4896,0,3.0],[4896,3,2.0],[4897,0,2.0],[4897,3,1.0],[4898,0,1.0],[4898,4,2.0],[4898,6,1.0],[4899,2,2.0],[4899,4,3.0],[4899,6,1.0],[4900,2,6.0],[4900,5,1.0],[4901,2,7.0],[4901,5,3.0],[4901,6,1.0],[4902,2,4.0],[4903,0,1.0],[4903,3,2.0],[4903,4,2.0],[4903,6,3.0],[4904,2,1.0],[4904,5,1.0],[4904,7,1.0],[4905,0,4.0],[4905,3,2.0],[4906,1,1.0],[4906,2,3.0],[4906,5,2.0],[4906,6,1.0],[4907,0,2.0],[4907,2,1.0],[4907,4,2.0],[4907,5,2.0],[4907,6,6.0],[4908,3,2.0],[4909,0,1.0],[4909,3,1.0],[4910,0,1.0],[4910,3,1.0],[4911,2,1.0],[4911,6,1.0],[4912,0,1.0],[4912,6,1.0],[4913,2,2.0],[4913,3,2.0],[4913,6,1.0],[4914,6,2.0],[4915,2,1.0],[4915,6,2.0],[4916,0,1.0],[4916,3,1.0],[4917,2,1.0],[4917,4,1.0],[4917,5,1.0],[4918,2,4.0],[4918,5,1.0],[4919,0,2.0],[4919,2,3.0],[4919,3,3.0],[4919,5,2.0],[4920,2,1.0],[4920,5,1.0],[4921,0,4.0],[4921,3,4.0],[4922,2,1.0],[4922,3,1.0],[4923,3,2.0],[4924,2,4.0],[4924,6,1.0],[4925,2,1.0],[4925,5,1.0],[4926,0,3.0],[4926,3,3.0],[4927,2,2.0],[4927,6,2.0],[4928,5,1.0],[4928,6,1.0],[4929,2,2.0],[4929,4,2.0],[4929,5,2.0],[4929,6,3.0],[4930,2,1.0],[4930,5,2.0],[4930,6,1.0],[4931,0,1.0],[4931,6,1.0],[4932,6,2.0],[4933,0,1.0],[4933,3,4.0],[4934,0,1.0],[4934,3,4.0],[4935,2,1.0],[4935,3,4.0],[4936,5,1.0],[4936,6,1.0],[4937,4,1.0],[4937,5,1.0],[4938,3,1.0],[4938,6,1.0],[4939,0,6.0],[4939,3,7.0],[4939,6,2.0],[4940,2,3.0],[4940,6,2.0],[4941,2,2.0],[4941,6,1.0],[4942,4,1.0],[4942,6,2.0],[4943,0,3.0],[4943,1,16.0],[4943,2,28.0],[4943,3,5.0],[4943,4,17.0],[4943,5,13.0],[4943,6,25.0],[4943,7,9.0],[4944,1,40.0],[4944,3,1.0],[4944,7,38.0],[4945,0,19.0],[4945,2,3.0],[4945,3,16.0],[4945,4,2.0],[4945,5,1.0],[4945,6,4.0],[4946,2,19.0],[4946,4,2.0],[4946,5,9.0],[4946,6,7.0],[4946,7,1.0],[4947,2,4.0],[4947,4,10.0],[4947,5,1.0],[4947,6,12.0],[4948,1,18.0],[4948,7,15.0],[4949,0,1.0],[4949,2,42.0],[4949,3,2.0],[4949,4,2.0],[4949,5,18.0],[4949,6,1.0],[4950,0,43.0],[4950,2,9.0],[4950,3,33.0],[4950,4,9.0],[4950,5,2.0],[4950,6,36.0],[4950,7,4.0],[4951,0,19.0],[4951,3,14.0],[4952,0,12.0],[4952,1,35.0],[4952,2,35.0],[4952,3,8.0],[4952,4,12.0],[4952,5,16.0],[4952,6,15.0],[4952,7,40.0],[4953,2,3.0],[4953,5,1.0],[4953,6,1.0],[4954,2,6.0],[4954,5,2.0],[4955,2,1.0],[4955,5,1.0],[4955,7,1.0],[4956,0,1.0],[4956,2,2.0],[4956,7,2.0],[4957,1,1.0],[4957,7,1.0],[4958,0,1.0],[4958,1,4.0],[4958,3,1.0],[4958,6,3.0],[4958,7,3.0],[4959,1,1.0],[4959,7,2.0],[4960,1,2.0],[4960,7,1.0],[4961,3,1.0],[4961,6,2.0],[4961,7,1.0],[4962,2,5.0],[4962,3,1.0],[4962,4,1.0],[4962,5,1.0],[4963,1,5.0],[4963,2,2.0],[4963,3,2.0],[4963,4,4.0],[4963,6,4.0],[4963,7,4.0],[4964,0,1.0],[4964,1,19.0],[4964,3,2.0],[4964,7,13.0],[4965,0,7.0],[4965,2,1.0],[4965,3,16.0],[4965,4,3.0],[4965,6,3.0],[4965,7,1.0],[4966,2,5.0],[4966,4,1.0],[4966,5,1.0],[4966,6,1.0],[4967,0,2.0],[4967,2,1.0],[4967,3,3.0],[4967,7,2.0],[4968,0,2.0],[4968,2,3.0],[4968,3,3.0],[4968,6,1.0],[4969,1,4.0],[4969,7,11.0],[4970,2,6.0],[4970,4,1.0],[4970,5,3.0],[4970,6,6.0],[4971,2,4.0],[4971,5,1.0],[4972,0,1.0],[4972,1,1.0],[4972,2,1.0],[4972,4,1.0],[4972,5,3.0],[4972,6,2.0],[4972,7,1.0],[4973,0,1.0],[4973,3,1.0],[4973,4,2.0],[4973,5,1.0],[4974,0,1.0],[4974,6,1.0],[4975,2,1.0],[4975,5,1.0],[4976,0,1.0],[4976,2,1.0],[4976,3,1.0],[4976,5,1.0],[4977,2,1.0],[4977,5,1.0],[4978,2,5.0],[4978,5,2.0],[4979,0,1.0],[4979,2,3.0],[4979,3,1.0],[4979,5,1.0],[4979,7,1.0],[4980,3,1.0],[4980,5,1.0],[4981,2,6.0],[4981,5,4.0],[4981,6,4.0],[4982,6,2.0],[4983,6,2.0],[4984,4,1.0],[4984,5,1.0],[4984,6,2.0],[4985,2,1.0],[4985,3,2.0],[4985,4,1.0],[4985,6,3.0],[4986,1,3.0],[4986,2,1.0],[4986,7,2.0],[4987,6,2.0],[4987,7,4.0],[4988,1,2.0],[4988,7,3.0],[4989,2,6.0],[4989,4,8.0],[4989,5,1.0],[4989,6,6.0],[4990,2,2.0],[4991,2,3.0],[4991,6,1.0],[4992,0,1.0],[4992,7,1.0],[4993,0,1.0],[4993,1,1.0],[4993,2,2.0],[4993,6,1.0],[4993,7,2.0],[4994,1,1.0],[4994,7,2.0],[4995,2,14.0],[4995,3,1.0],[4995,5,5.0],[4995,6,2.0],[4996,1,1.0],[4996,7,2.0],[4997,1,5.0],[4997,7,2.0],[4998,0,3.0],[4998,2,1.0],[4998,3,1.0],[4999,0,3.0],[4999,3,4.0],[5000,0,1.0],[5000,3,3.0],[5001,0,1.0],[5001,3,2.0],[5002,0,2.0],[5002,3,2.0],[5003,2,2.0],[5004,2,2.0],[5005,2,2.0],[5006,2,2.0],[5007,2,3.0],[5008,2,5.0],[5009,2,2.0],[5010,2,2.0],[5011,2,2.0],[5012,0,1.0],[5012,2,4.0],[5012,5,2.0],[5012,6,3.0],[5013,6,2.0],[5014,4,1.0],[5014,6,1.0],[5015,2,2.0],[5015,4,1.0],[5015,5,2.0],[5015,6,2.0],[5016,0,1.0],[5016,3,5.0],[5016,4,3.0],[5016,5,4.0],[5016,6,5.0],[5017,0,1.0],[5017,4,1.0],[5017,6,1.0],[5018,4,1.0],[5018,6,2.0],[5019,0,1.0],[5019,2,2.0],[5019,3,2.0],[5019,6,4.0],[5019,7,1.0],[5020,6,2.0],[5021,2,2.0],[5022,6,4.0],[5023,0,1.0],[5023,3,1.0],[5024,6,2.0],[5025,0,1.0],[5025,3,1.0],[5025,6,1.0],[5026,6,11.0],[5027,2,1.0],[5027,6,1.0],[5028,0,1.0],[5028,3,3.0],[5029,2,1.0],[5029,3,1.0],[5030,4,1.0],[5030,5,1.0],[5031,2,2.0],[5032,4,2.0],[5033,2,1.0],[5033,4,1.0],[5034,4,1.0],[5034,7,3.0],[5035,1,3.0],[5035,7,2.0],[5036,0,1.0],[5036,1,3.0],[5036,7,2.0],[5037,1,5.0],[5037,7,3.0],[5038,1,3.0],[5038,7,2.0],[5039,1,2.0],[5039,7,1.0],[5040,0,1.0],[5040,1,1.0],[5041,3,4.0],[5042,3,2.0],[5043,0,1.0],[5043,3,1.0],[5044,0,1.0],[5044,3,11.0],[5045,2,1.0],[5045,6,2.0],[5046,0,1.0],[5046,3,1.0],[5047,6,2.0],[5048,2,1.0],[5048,6,1.0],[5049,2,3.0],[5050,2,3.0],[5051,0,2.0],[5051,3,1.0],[5052,2,3.0],[5053,2,1.0],[5053,6,3.0],[5054,2,1.0],[5054,5,1.0],[5055,1,1.0],[5055,2,1.0],[5055,5,1.0],[5056,2,2.0],[5057,2,1.0],[5057,5,1.0],[5058,2,3.0],[5059,2,1.0],[5059,6,1.0],[5060,2,1.0],[5060,6,1.0],[5061,6,3.0],[5062,0,1.0],[5062,1,1.0],[5062,3,1.0],[5062,6,1.0],[5063,0,2.0],[5064,2,2.0],[5065,2,2.0],[5066,2,2.0],[5067,2,2.0],[5068,7,2.0],[5069,1,2.0],[5069,7,1.0],[5070,1,2.0],[5070,7,1.0],[5071,1,1.0],[5071,7,1.0],[5072,2,1.0],[5072,7,1.0],[5073,0,1.0],[5073,3,2.0],[5073,6,1.0],[5074,2,2.0],[5074,3,1.0],[5074,6,1.0],[5075,2,1.0],[5075,6,3.0],[5076,2,3.0],[5076,6,1.0],[5077,2,5.0],[5077,5,1.0],[5078,0,1.0],[5078,2,1.0],[5078,5,2.0],[5079,2,1.0],[5079,5,1.0],[5080,2,1.0],[5080,5,1.0],[5081,2,3.0],[5082,2,3.0],[5083,2,3.0],[5084,2,2.0],[5085,0,1.0],[5085,2,1.0],[5086,0,1.0],[5086,2,1.0],[5087,2,1.0],[5087,5,1.0],[5088,2,1.0],[5088,5,1.0],[5089,3,1.0],[5089,5,2.0],[5090,2,1.0],[5090,5,2.0],[5091,0,2.0],[5092,0,2.0],[5092,2,1.0],[5093,7,3.0],[5094,1,3.0],[5094,7,5.0],[5095,1,1.0],[5095,7,3.0],[5096,1,2.0],[5096,7,1.0],[5097,0,1.0],[5097,7,1.0],[5098,1,3.0],[5098,7,1.0],[5099,7,4.0],[5100,2,2.0],[5101,0,2.0],[5101,3,3.0],[5101,4,1.0],[5102,0,10.0],[5102,3,14.0],[5102,4,7.0],[5102,6,16.0],[5103,0,37.0],[5103,2,2.0],[5103,3,57.0],[5104,0,1.0],[5104,1,5.0],[5104,2,1.0],[5104,5,1.0],[5104,6,3.0],[5104,7,14.0],[5105,2,11.0],[5105,4,2.0],[5105,5,3.0],[5105,6,2.0],[5106,0,1.0],[5106,2,10.0],[5106,4,19.0],[5106,5,5.0],[5106,6,30.0],[5107,2,8.0],[5107,4,2.0],[5107,5,2.0],[5107,6,1.0],[5108,1,16.0],[5108,7,14.0],[5109,2,9.0],[5109,4,13.0],[5109,5,4.0],[5109,6,26.0],[5109,7,1.0],[5110,1,17.0],[5110,3,3.0],[5110,5,1.0],[5110,6,1.0],[5110,7,22.0],[5111,1,4.0],[5111,2,4.0],[5111,4,2.0],[5111,5,4.0],[5111,7,1.0],[5112,1,1.0],[5112,6,2.0],[5112,7,1.0],[5113,1,3.0],[5113,7,4.0],[5114,1,4.0],[5114,7,3.0],[5115,1,1.0],[5115,7,2.0],[5116,1,1.0],[5116,7,1.0],[5117,0,1.0],[5117,5,1.0],[5118,2,1.0],[5118,5,1.0],[5119,2,1.0],[5119,5,1.0],[5120,2,3.0],[5120,3,2.0],[5120,5,1.0],[5120,6,2.0],[5121,0,1.0],[5121,2,2.0],[5121,3,1.0],[5121,5,3.0],[5121,6,1.0],[5122,2,1.0],[5122,5,1.0],[5123,0,1.0],[5123,3,3.0],[5124,0,1.0],[5124,2,1.0],[5124,3,1.0],[5125,3,2.0],[5126,0,1.0],[5126,3,1.0],[5127,0,1.0],[5127,3,1.0],[5128,0,2.0],[5128,2,1.0],[5128,3,1.0],[5129,2,1.0],[5129,3,1.0],[5130,0,1.0],[5130,3,2.0],[5131,3,2.0],[5132,2,2.0],[5132,5,2.0],[5133,2,1.0],[5133,5,1.0],[5134,0,1.0],[5134,2,1.0],[5134,5,2.0],[5135,0,1.0],[5135,5,2.0],[5136,2,1.0],[5136,5,1.0],[5137,2,1.0],[5137,5,2.0],[5138,0,4.0],[5138,1,3.0],[5138,3,3.0],[5138,6,1.0],[5138,7,2.0],[5139,0,2.0],[5140,0,1.0],[5140,2,2.0],[5141,0,1.0],[5141,2,1.0],[5142,2,1.0],[5142,3,1.0],[5143,0,1.0],[5143,3,1.0],[5144,2,1.0],[5144,3,1.0],[5145,4,1.0],[5145,6,1.0],[5146,2,1.0],[5146,3,1.0],[5146,6,1.0],[5146,7,1.0],[5147,5,1.0],[5147,6,1.0],[5148,1,2.0],[5148,5,1.0],[5148,7,1.0],[5149,2,1.0],[5149,5,1.0],[5149,7,1.0],[5150,2,1.0],[5150,5,1.0],[5151,6,2.0],[5152,2,1.0],[5152,3,1.0],[5152,6,1.0],[5153,2,3.0],[5153,3,1.0],[5154,0,1.0],[5154,1,2.0],[5154,2,6.0],[5154,5,1.0],[5154,6,1.0],[5154,7,3.0],[5155,2,1.0],[5155,3,1.0],[5156,2,3.0],[5156,5,1.0],[5157,2,1.0],[5157,5,1.0],[5158,2,1.0],[5158,6,1.0],[5159,2,2.0],[5160,4,2.0],[5160,5,1.0],[5160,6,1.0],[5161,0,1.0],[5161,3,7.0],[5162,0,1.0],[5162,2,9.0],[5162,3,1.0],[5162,5,1.0],[5162,6,5.0],[5163,0,31.0],[5163,3,43.0],[5163,6,1.0],[5164,0,2.0],[5165,2,20.0],[5165,4,3.0],[5165,5,6.0],[5165,6,5.0],[5166,0,24.0],[5166,2,1.0],[5166,3,21.0],[5166,4,5.0],[5166,6,7.0],[5167,1,15.0],[5167,7,11.0],[5168,0,4.0],[5168,2,8.0],[5168,4,3.0],[5168,5,3.0],[5168,6,5.0],[5168,7,6.0],[5169,0,2.0],[5169,1,7.0],[5169,2,10.0],[5169,3,4.0],[5169,5,6.0],[5169,7,4.0],[5170,2,2.0],[5170,4,2.0],[5170,6,3.0],[5171,0,4.0],[5171,2,18.0],[5171,3,4.0],[5171,5,14.0],[5172,4,4.0],[5172,6,4.0],[5173,2,1.0],[5173,4,1.0],[5173,6,3.0],[5174,1,1.0],[5174,3,1.0],[5174,4,1.0],[5174,6,2.0],[5175,1,1.0],[5175,3,2.0],[5175,4,1.0],[5175,7,3.0],[5176,3,2.0],[5177,0,1.0],[5177,2,1.0],[5177,3,1.0],[5178,1,2.0],[5179,1,2.0],[5180,5,1.0],[5180,6,1.0],[5181,2,3.0],[5181,5,1.0],[5182,2,1.0],[5182,5,1.0],[5183,2,3.0],[5183,5,1.0],[5183,6,1.0],[5184,1,1.0],[5184,5,1.0],[5184,7,1.0],[5185,2,3.0],[5186,1,2.0],[5186,2,1.0],[5186,4,1.0],[5186,5,2.0],[5186,6,1.0],[5186,7,3.0],[5187,4,1.0],[5187,6,2.0],[5188,1,3.0],[5189,0,1.0],[5189,2,3.0],[5189,4,2.0],[5189,5,1.0],[5189,7,1.0],[5190,1,4.0],[5191,1,1.0],[5191,7,1.0],[5192,0,2.0],[5193,0,4.0],[5193,2,10.0],[5194,0,2.0],[5195,2,3.0],[5195,3,1.0],[5196,0,1.0],[5196,3,1.0],[5196,5,1.0],[5197,2,2.0],[5197,5,1.0],[5198,2,5.0],[5198,3,1.0],[5198,5,1.0],[5198,6,5.0],[5199,2,3.0],[5199,5,2.0],[5200,3,2.0],[5201,3,2.0],[5202,3,2.0],[5203,0,1.0],[5203,3,3.0],[5204,3,3.0],[5205,0,1.0],[5205,2,4.0],[5205,3,3.0],[5205,4,1.0],[5205,5,2.0],[5206,0,1.0],[5206,1,6.0],[5206,3,3.0],[5206,6,2.0],[5206,7,6.0],[5207,1,3.0],[5207,7,2.0],[5208,2,1.0],[5208,6,1.0],[5209,2,2.0],[5210,2,1.0],[5210,5,1.0],[5211,0,1.0],[5211,2,1.0],[5211,3,1.0],[5212,1,5.0],[5212,7,5.0],[5213,1,1.0],[5213,2,4.0],[5214,0,15.0],[5214,3,15.0],[5215,2,58.0],[5215,5,22.0],[5216,2,12.0],[5216,5,10.0],[5217,0,7.0],[5217,2,1.0],[5217,3,17.0],[5218,2,5.0],[5218,3,1.0],[5218,4,9.0],[5218,5,3.0],[5218,6,11.0],[5219,1,25.0],[5219,2,8.0],[5219,4,2.0],[5219,5,2.0],[5219,6,1.0],[5219,7,22.0],[5220,0,3.0],[5220,2,41.0],[5220,3,4.0],[5220,4,4.0],[5220,5,8.0],[5220,6,14.0],[5221,0,11.0],[5221,2,9.0],[5221,3,11.0],[5221,4,1.0],[5221,5,4.0],[5221,6,2.0],[5221,7,1.0],[5222,0,11.0],[5222,1,24.0],[5222,2,21.0],[5222,3,28.0],[5222,4,2.0],[5222,5,6.0],[5222,6,3.0],[5222,7,32.0],[5223,1,20.0],[5223,7,26.0],[5224,1,3.0],[5224,7,3.0],[5225,3,1.0],[5225,7,1.0],[5226,7,6.0],[5227,1,1.0],[5227,7,4.0],[5228,1,1.0],[5228,7,1.0],[5229,1,3.0],[5229,7,2.0],[5230,0,2.0],[5230,2,3.0],[5230,7,2.0],[5231,1,1.0],[5231,3,1.0],[5231,7,4.0],[5232,1,3.0],[5232,7,3.0],[5233,0,2.0],[5233,1,1.0],[5233,3,1.0],[5233,5,4.0],[5233,7,2.0],[5234,2,2.0],[5235,2,2.0],[5236,2,2.0],[5237,2,2.0],[5238,2,4.0],[5239,2,2.0],[5240,2,3.0],[5240,6,1.0],[5241,2,1.0],[5241,6,1.0],[5242,2,1.0],[5242,6,1.0],[5243,0,1.0],[5243,6,2.0],[5244,2,1.0],[5244,6,1.0],[5245,0,2.0],[5245,2,1.0],[5245,3,4.0],[5245,6,1.0],[5246,5,2.0],[5246,6,1.0],[5247,2,2.0],[5247,5,2.0],[5247,6,1.0],[5248,2,2.0],[5249,2,2.0],[5250,0,1.0],[5250,3,1.0],[5251,3,2.0],[5252,0,1.0],[5252,3,1.0],[5253,0,2.0],[5253,3,2.0],[5254,0,1.0],[5254,5,1.0],[5254,6,2.0],[5255,2,2.0],[5255,5,3.0],[5255,6,1.0],[5256,2,2.0],[5256,5,1.0],[5257,5,1.0],[5257,6,1.0],[5258,3,2.0],[5259,2,4.0],[5260,0,1.0],[5260,3,2.0],[5261,3,2.0],[5262,2,1.0],[5262,4,4.0],[5262,5,1.0],[5262,6,1.0],[5263,2,1.0],[5263,4,1.0],[5263,6,1.0],[5264,2,4.0],[5264,5,1.0],[5264,6,1.0],[5265,4,2.0],[5266,4,2.0],[5267,2,1.0],[5267,4,1.0],[5267,5,1.0],[5268,2,1.0],[5268,5,1.0],[5269,4,7.0],[5269,5,4.0],[5269,6,2.0],[5270,2,1.0],[5270,4,1.0],[5271,2,5.0],[5271,5,3.0],[5272,2,4.0],[5272,5,2.0],[5273,0,1.0],[5273,5,1.0],[5274,2,2.0],[5274,5,1.0],[5275,5,1.0],[5275,6,2.0],[5276,2,3.0],[5276,5,1.0],[5277,2,3.0],[5277,3,1.0],[5277,4,2.0],[5277,5,6.0],[5277,6,5.0],[5278,0,1.0],[5278,2,1.0],[5278,4,1.0],[5279,2,2.0],[5279,5,2.0],[5280,4,2.0],[5281,2,4.0],[5281,4,1.0],[5282,4,2.0],[5282,6,2.0],[5283,2,4.0],[5283,3,1.0],[5283,4,4.0],[5283,6,1.0],[5284,2,4.0],[5284,4,2.0],[5284,5,2.0],[5284,6,2.0],[5285,1,1.0],[5285,2,2.0],[5285,3,1.0],[5286,0,1.0],[5286,3,3.0],[5287,2,2.0],[5287,5,1.0],[5287,6,2.0],[5288,0,2.0],[5288,5,1.0],[5288,6,1.0],[5289,2,3.0],[5289,5,5.0],[5290,0,1.0],[5290,2,4.0],[5290,5,2.0],[5290,6,1.0],[5291,2,3.0],[5291,5,1.0],[5292,2,1.0],[5292,5,1.0],[5293,2,1.0],[5293,5,1.0],[5294,2,1.0],[5294,5,1.0],[5295,5,1.0],[5295,7,1.0],[5296,2,1.0],[5296,5,1.0],[5297,2,8.0],[5297,5,4.0],[5297,6,4.0],[5298,2,2.0],[5299,2,2.0],[5300,0,8.0],[5300,2,4.0],[5300,3,11.0],[5300,4,5.0],[5300,5,2.0],[5300,6,2.0],[5301,1,1.0],[5301,6,1.0],[5302,2,10.0],[5302,5,3.0],[5303,2,4.0],[5303,5,5.0],[5304,1,2.0],[5305,2,8.0],[5305,4,1.0],[5305,5,8.0],[5305,6,4.0],[5306,4,1.0],[5306,5,1.0],[5307,0,1.0],[5307,2,2.0],[5307,3,1.0],[5307,4,1.0],[5307,5,1.0],[5308,4,2.0],[5308,6,1.0],[5309,2,3.0],[5309,4,1.0],[5309,5,2.0],[5309,6,1.0],[5310,4,1.0],[5310,6,4.0],[5311,1,5.0],[5311,2,1.0],[5311,4,1.0],[5311,7,4.0],[5312,2,4.0],[5312,6,1.0],[5313,1,1.0],[5313,3,4.0],[5313,6,2.0],[5314,2,2.0],[5314,4,2.0],[5314,5,1.0],[5315,0,1.0],[5315,3,3.0],[5315,7,1.0],[5316,0,2.0],[5316,3,5.0],[5317,1,4.0],[5317,7,5.0],[5318,2,1.0],[5318,6,1.0],[5319,2,2.0],[5319,4,1.0],[5319,5,2.0],[5319,6,5.0],[5320,1,1.0],[5320,2,1.0],[5321,1,4.0],[5321,2,2.0],[5322,1,1.0],[5322,2,1.0],[5322,7,3.0],[5323,1,1.0],[5323,6,1.0],[5323,7,1.0],[5324,1,2.0],[5325,0,1.0],[5325,2,1.0],[5325,3,3.0],[5325,6,2.0],[5326,2,1.0],[5326,6,3.0],[5327,1,1.0],[5327,2,4.0],[5327,6,2.0],[5328,3,3.0],[5329,3,3.0],[5330,0,1.0],[5330,2,3.0],[5330,3,2.0],[5331,0,1.0],[5331,3,2.0],[5332,0,2.0],[5332,3,5.0],[5333,6,1.0],[5333,7,2.0],[5334,1,1.0],[5334,7,2.0],[5335,2,1.0],[5335,3,1.0],[5335,5,1.0],[5336,2,2.0],[5336,3,2.0],[5336,5,1.0],[5337,0,1.0],[5337,2,1.0],[5337,5,1.0],[5338,0,1.0],[5338,3,1.0],[5338,5,1.0],[5339,2,1.0],[5339,3,1.0],[5340,2,1.0],[5340,5,1.0],[5341,0,1.0],[5341,5,1.0],[5342,2,1.0],[5342,5,1.0],[5343,1,4.0],[5343,7,4.0],[5344,1,1.0],[5344,7,1.0],[5345,1,1.0],[5345,7,1.0],[5346,2,4.0],[5347,1,2.0],[5348,0,1.0],[5348,2,2.0],[5349,6,3.0],[5350,2,1.0],[5350,6,1.0],[5351,0,2.0],[5351,2,2.0],[5352,0,1.0],[5352,2,1.0],[5353,0,4.0],[5353,3,3.0],[5354,2,2.0],[5355,2,2.0],[5356,2,1.0],[5356,4,1.0],[5357,4,1.0],[5357,5,1.0],[5357,6,1.0],[5358,2,1.0],[5358,4,1.0],[5359,2,1.0],[5359,4,1.0],[5360,4,2.0],[5360,6,1.0],[5360,7,1.0],[5361,0,3.0],[5361,2,1.0],[5361,3,2.0],[5361,4,1.0],[5362,4,1.0],[5362,5,1.0],[5363,2,7.0],[5363,4,1.0],[5363,5,4.0],[5363,6,1.0],[5364,1,5.0],[5364,7,6.0],[5365,2,10.0],[5365,6,3.0],[5366,2,12.0],[5366,5,4.0],[5367,1,1.0],[5367,2,7.0],[5367,4,2.0],[5367,5,6.0],[5367,6,8.0],[5368,2,15.0],[5368,5,3.0],[5368,6,2.0],[5369,2,1.0],[5369,7,9.0],[5370,0,6.0],[5370,2,8.0],[5370,3,8.0],[5370,4,7.0],[5370,5,5.0],[5370,6,8.0],[5371,2,2.0],[5371,3,4.0],[5371,4,1.0],[5371,5,2.0],[5371,6,1.0],[5372,0,3.0],[5372,3,1.0],[5373,2,2.0],[5373,6,2.0],[5374,2,4.0],[5374,6,1.0],[5375,3,1.0],[5375,6,1.0],[5376,2,1.0],[5376,6,1.0],[5377,2,2.0],[5378,2,4.0],[5379,0,1.0],[5379,6,1.0],[5380,2,2.0],[5380,6,1.0],[5381,1,3.0],[5381,3,1.0],[5381,7,4.0],[5382,2,2.0],[5382,5,1.0],[5383,2,1.0],[5383,5,1.0],[5383,6,1.0],[5384,0,1.0],[5384,3,2.0],[5384,4,1.0],[5384,6,2.0],[5385,2,3.0],[5385,5,2.0],[5385,6,1.0],[5386,0,4.0],[5386,3,3.0],[5387,2,1.0],[5387,5,1.0],[5388,2,5.0],[5388,3,1.0],[5388,5,2.0],[5389,2,3.0],[5389,3,1.0],[5389,4,1.0],[5390,2,5.0],[5390,6,1.0],[5391,0,1.0],[5391,2,4.0],[5391,5,1.0],[5391,6,1.0],[5392,2,2.0],[5392,6,6.0],[5393,4,1.0],[5393,5,1.0],[5393,6,2.0],[5394,5,2.0],[5394,6,2.0],[5395,2,5.0],[5395,5,2.0],[5396,2,1.0],[5396,5,1.0],[5397,2,1.0],[5397,5,1.0],[5397,6,1.0],[5398,2,1.0],[5398,5,1.0],[5399,3,1.0],[5399,5,1.0],[5400,3,1.0],[5400,5,1.0],[5401,0,1.0],[5401,6,1.0],[5402,4,3.0],[5402,6,1.0],[5403,4,1.0],[5403,6,1.0],[5404,0,1.0],[5404,2,2.0],[5404,6,2.0],[5405,0,2.0],[5405,1,3.0],[5405,2,5.0],[5405,4,1.0],[5405,5,1.0],[5405,6,1.0],[5405,7,1.0],[5406,2,6.0],[5406,5,3.0],[5407,0,3.0],[5407,3,2.0],[5408,2,4.0],[5408,3,1.0],[5408,4,3.0],[5408,5,2.0],[5408,6,7.0],[5408,7,1.0],[5409,1,3.0],[5409,7,7.0],[5410,2,2.0],[5410,3,1.0],[5410,5,3.0],[5411,0,1.0],[5411,2,1.0],[5411,3,1.0],[5411,7,1.0],[5412,4,1.0],[5412,5,1.0],[5412,6,2.0],[5413,2,6.0],[5413,4,1.0],[5413,5,2.0],[5413,6,8.0],[5414,0,1.0],[5414,3,1.0],[5415,1,1.0],[5415,5,1.0],[5416,2,1.0],[5416,5,1.0],[5417,2,2.0],[5417,5,1.0],[5418,0,2.0],[5418,1,1.0],[5418,2,6.0],[5418,3,3.0],[5418,6,4.0],[5419,2,1.0],[5419,6,1.0],[5420,2,4.0],[5420,6,1.0],[5421,0,1.0],[5421,6,3.0],[5422,2,1.0],[5422,3,2.0],[5422,5,1.0],[5423,5,2.0],[5424,0,3.0],[5424,2,4.0],[5424,3,2.0],[5424,4,6.0],[5424,5,2.0],[5424,6,9.0],[5425,4,1.0],[5425,5,1.0],[5426,2,4.0],[5426,4,3.0],[5426,5,1.0],[5426,6,2.0],[5427,0,4.0],[5428,2,5.0],[5428,5,3.0],[5429,2,1.0],[5429,5,1.0],[5430,2,1.0],[5430,5,1.0],[5431,5,2.0],[5432,3,1.0],[5432,6,1.0],[5432,7,1.0],[5433,2,2.0],[5433,6,2.0],[5433,7,1.0],[5434,7,3.0],[5435,2,3.0],[5435,5,2.0],[5436,5,1.0],[5436,6,1.0],[5437,0,1.0],[5437,5,1.0],[5437,6,1.0],[5438,2,3.0],[5438,3,1.0],[5438,5,2.0],[5438,6,1.0],[5439,0,6.0],[5439,3,5.0],[5440,2,4.0],[5440,6,2.0],[5441,7,2.0],[5442,7,2.0],[5443,1,3.0],[5443,7,1.0],[5444,2,1.0],[5444,3,1.0],[5445,0,1.0],[5445,3,1.0],[5446,3,2.0],[5447,1,1.0],[5447,7,1.0],[5448,1,2.0],[5448,7,2.0],[5449,2,5.0],[5449,6,3.0],[5450,0,3.0],[5450,3,1.0],[5451,0,1.0],[5451,1,2.0],[5451,7,3.0],[5452,0,6.0],[5452,1,4.0],[5452,3,16.0],[5452,7,2.0],[5453,0,1.0],[5453,2,6.0],[5453,3,1.0],[5453,5,2.0],[5454,4,1.0],[5454,6,8.0],[5455,0,2.0],[5455,3,3.0],[5456,0,5.0],[5456,4,1.0],[5456,6,2.0],[5457,0,5.0],[5457,2,4.0],[5457,3,4.0],[5457,4,1.0],[5457,5,5.0],[5458,2,1.0],[5458,4,2.0],[5458,5,1.0],[5458,6,2.0],[5459,0,1.0],[5459,2,1.0],[5460,2,3.0],[5460,5,3.0],[5461,1,2.0],[5461,2,1.0],[5461,5,2.0],[5461,6,1.0],[5461,7,1.0],[5462,2,2.0],[5462,5,1.0],[5463,3,1.0],[5463,5,1.0],[5464,2,1.0],[5464,5,2.0],[5465,2,2.0],[5466,0,1.0],[5466,2,2.0],[5467,2,2.0],[5468,2,2.0],[5469,2,1.0],[5469,5,1.0],[5470,1,1.0],[5470,7,1.0],[5471,3,1.0],[5471,7,1.0],[5472,2,2.0],[5472,5,1.0],[5473,3,1.0],[5473,5,1.0],[5474,0,2.0],[5474,2,3.0],[5474,3,3.0],[5474,5,1.0],[5474,6,7.0],[5474,7,1.0],[5475,1,1.0],[5475,5,1.0],[5476,2,3.0],[5477,0,2.0],[5477,2,18.0],[5477,5,2.0],[5477,6,2.0],[5478,2,5.0],[5478,5,1.0],[5478,6,1.0],[5479,2,1.0],[5479,3,3.0],[5480,0,1.0],[5480,2,1.0],[5480,3,1.0],[5481,0,1.0],[5481,2,1.0],[5481,3,4.0],[5482,0,2.0],[5482,3,1.0],[5483,2,1.0],[5483,3,2.0],[5484,0,1.0],[5484,3,2.0],[5485,3,4.0],[5486,2,2.0],[5487,2,6.0],[5488,6,2.0],[5489,2,4.0],[5489,5,1.0],[5489,6,1.0],[5490,4,1.0],[5490,6,1.0],[5491,2,1.0],[5491,6,2.0],[5492,0,3.0],[5493,0,2.0],[5494,0,3.0],[5494,3,3.0],[5495,2,1.0],[5495,3,1.0],[5496,0,1.0],[5496,3,1.0],[5497,0,2.0],[5497,2,1.0],[5497,3,3.0],[5498,0,1.0],[5498,3,1.0],[5499,2,21.0],[5499,4,20.0],[5499,5,12.0],[5499,6,19.0],[5500,1,112.0],[5500,2,17.0],[5500,4,7.0],[5500,5,3.0],[5500,6,2.0],[5500,7,126.0],[5501,1,1.0],[5501,4,1.0],[5502,4,1.0],[5502,5,1.0],[5503,4,1.0],[5503,5,1.0],[5504,3,1.0],[5504,4,1.0],[5505,0,5.0],[5505,2,20.0],[5505,3,13.0],[5505,4,5.0],[5505,5,6.0],[5505,6,16.0],[5506,2,21.0],[5506,4,10.0],[5506,5,9.0],[5506,6,10.0],[5507,0,1.0],[5507,1,8.0],[5507,2,25.0],[5507,4,1.0],[5507,5,11.0],[5507,6,2.0],[5507,7,4.0],[5508,0,36.0],[5508,1,4.0],[5508,3,30.0],[5508,7,3.0],[5509,2,49.0],[5509,5,9.0],[5510,0,21.0],[5510,2,2.0],[5510,3,25.0],[5510,4,2.0],[5510,5,1.0],[5510,6,6.0],[5511,1,3.0],[5511,2,16.0],[5511,4,12.0],[5511,5,4.0],[5511,6,12.0],[5511,7,4.0],[5512,0,8.0],[5512,2,14.0],[5512,3,3.0],[5512,4,1.0],[5512,5,9.0],[5512,6,3.0],[5512,7,29.0],[5513,0,2.0],[5513,3,1.0],[5514,0,1.0],[5514,3,1.0],[5515,0,2.0],[5515,2,2.0],[5515,3,2.0],[5516,0,2.0],[5516,3,1.0],[5517,3,2.0],[5518,0,1.0],[5518,3,1.0],[5519,0,1.0],[5519,2,1.0],[5520,0,2.0],[5521,0,2.0],[5522,0,2.0],[5522,2,1.0],[5523,2,1.0],[5523,6,1.0],[5524,6,2.0],[5525,3,1.0],[5525,6,1.0],[5526,2,2.0],[5527,2,2.0],[5527,3,1.0],[5527,5,2.0],[5528,2,1.0],[5528,3,1.0],[5528,4,1.0],[5528,5,4.0],[5529,4,2.0],[5529,6,1.0],[5530,2,2.0],[5530,5,1.0],[5531,4,1.0],[5531,6,3.0],[5532,0,2.0],[5532,2,2.0],[5532,3,1.0],[5532,4,4.0],[5532,5,1.0],[5532,6,3.0],[5533,0,1.0],[5533,2,1.0],[5534,0,1.0],[5534,2,1.0],[5535,0,1.0],[5535,3,1.0],[5536,0,1.0],[5536,2,2.0],[5537,2,3.0],[5538,2,4.0],[5539,2,1.0],[5539,7,1.0],[5540,0,2.0],[5540,2,11.0],[5540,3,5.0],[5540,6,1.0],[5540,7,1.0],[5541,6,1.0],[5541,7,2.0],[5542,2,2.0],[5542,6,5.0],[5542,7,1.0],[5543,1,1.0],[5543,2,1.0],[5543,7,1.0],[5544,1,1.0],[5544,2,4.0],[5544,5,3.0],[5544,7,5.0],[5545,2,1.0],[5545,5,1.0],[5546,3,1.0],[5546,5,1.0],[5546,6,1.0],[5547,0,4.0],[5548,0,4.0],[5549,0,2.0],[5550,0,2.0],[5550,2,1.0],[5550,3,1.0],[5551,0,5.0],[5552,0,2.0],[5553,2,2.0],[5554,1,2.0],[5555,2,1.0],[5555,5,1.0],[5555,6,1.0],[5556,2,4.0],[5556,5,1.0],[5557,3,1.0],[5557,5,1.0],[5557,6,2.0],[5558,1,2.0],[5558,7,2.0],[5559,1,1.0],[5559,3,1.0],[5559,7,1.0],[5560,1,3.0],[5561,2,1.0],[5561,5,2.0],[5562,2,1.0],[5562,5,1.0],[5563,2,1.0],[5563,5,1.0],[5564,2,1.0],[5564,5,3.0],[5565,0,1.0],[5565,3,1.0],[5566,0,2.0],[5567,4,1.0],[5567,6,1.0],[5568,1,2.0],[5568,2,1.0],[5568,6,1.0],[5568,7,6.0],[5569,0,2.0],[5569,7,1.0],[5570,1,1.0],[5570,7,2.0],[5571,7,2.0],[5572,2,2.0],[5573,2,3.0],[5574,2,3.0],[5575,2,2.0],[5576,2,1.0],[5576,5,1.0],[5577,3,1.0],[5577,5,2.0],[5577,6,3.0],[5578,5,1.0],[5578,6,1.0],[5579,0,1.0],[5579,5,1.0],[5580,1,3.0],[5580,2,1.0],[5580,5,2.0],[5580,7,6.0],[5581,2,10.0],[5581,5,4.0],[5581,6,4.0],[5582,2,1.0],[5582,5,3.0],[5583,3,1.0],[5583,6,1.0],[5584,2,1.0],[5584,4,2.0],[5584,5,3.0],[5584,6,2.0],[5585,2,8.0],[5585,3,1.0],[5585,5,7.0],[5586,0,1.0],[5586,2,4.0],[5586,4,7.0],[5586,5,1.0],[5586,6,3.0],[5587,4,2.0],[5588,2,1.0],[5588,5,1.0],[5589,2,1.0],[5589,5,1.0],[5590,0,1.0],[5590,2,1.0],[5591,0,4.0],[5591,2,9.0],[5592,2,2.0],[5593,2,2.0],[5594,2,1.0],[5594,6,1.0],[5595,2,1.0],[5595,5,1.0],[5596,2,1.0],[5596,5,1.0],[5597,2,1.0],[5597,5,1.0],[5598,2,2.0],[5598,5,1.0],[5599,5,1.0],[5599,7,1.0],[5600,2,2.0],[5600,4,1.0],[5600,5,2.0],[5600,6,1.0],[5601,5,2.0],[5602,0,1.0],[5602,5,2.0],[5603,0,1.0],[5603,2,2.0],[5603,5,1.0],[5604,0,1.0],[5604,2,4.0],[5604,5,2.0],[5604,6,1.0],[5605,0,1.0],[5605,5,1.0],[5606,2,3.0],[5606,5,1.0],[5606,6,2.0],[5607,2,4.0],[5607,4,1.0],[5607,5,3.0],[5607,6,1.0],[5608,0,1.0],[5608,2,1.0],[5608,6,1.0],[5609,0,7.0],[5609,3,7.0],[5610,0,2.0],[5610,2,1.0],[5610,3,1.0],[5610,4,1.0],[5610,5,2.0],[5610,6,2.0],[5611,2,4.0],[5611,5,1.0],[5612,2,1.0],[5612,4,4.0],[5612,6,3.0],[5613,0,1.0],[5613,3,1.0],[5614,2,4.0],[5614,5,3.0],[5614,6,1.0],[5615,0,1.0],[5615,2,2.0],[5616,0,1.0],[5616,2,1.0],[5617,2,2.0],[5617,6,1.0],[5618,2,3.0],[5618,4,2.0],[5618,5,1.0],[5618,6,2.0],[5619,6,2.0],[5620,6,2.0],[5621,2,1.0],[5621,6,1.0],[5622,1,5.0],[5622,3,2.0],[5622,7,2.0],[5623,1,4.0],[5623,4,1.0],[5623,7,5.0],[5624,1,1.0],[5624,7,4.0],[5625,0,2.0],[5625,3,2.0],[5626,2,1.0],[5626,3,1.0],[5627,1,1.0],[5627,7,1.0],[5628,3,1.0],[5628,7,1.0],[5629,6,1.0],[5629,7,5.0],[5630,0,4.0],[5630,1,6.0],[5630,2,6.0],[5630,3,4.0],[5630,4,1.0],[5630,5,1.0],[5630,6,1.0],[5630,7,3.0],[5631,6,1.0],[5631,7,1.0],[5632,2,3.0],[5633,2,1.0],[5633,6,1.0],[5634,1,1.0],[5634,6,1.0],[5635,2,2.0],[5635,3,1.0],[5635,4,3.0],[5635,7,1.0],[5636,2,1.0],[5636,5,2.0],[5637,5,2.0],[5638,2,2.0],[5638,4,1.0],[5639,0,1.0],[5639,4,1.0],[5639,5,1.0],[5639,6,1.0],[5640,0,1.0],[5640,2,1.0],[5641,0,2.0],[5642,1,1.0],[5642,3,3.0],[5642,5,1.0],[5642,6,1.0],[5642,7,1.0],[5643,0,1.0],[5643,2,2.0],[5643,3,1.0],[5643,4,1.0],[5644,2,1.0],[5644,4,1.0],[5645,0,1.0],[5645,3,3.0],[5645,4,1.0],[5645,6,1.0],[5645,7,1.0],[5646,2,1.0],[5646,4,1.0],[5647,4,1.0],[5647,5,1.0],[5648,0,1.0],[5648,2,4.0],[5648,3,1.0],[5648,5,3.0],[5648,6,5.0],[5649,1,5.0],[5649,7,4.0],[5650,4,2.0],[5650,5,1.0],[5651,0,17.0],[5651,1,11.0],[5651,2,9.0],[5651,3,6.0],[5651,4,1.0],[5651,5,3.0],[5651,6,7.0],[5651,7,15.0],[5652,0,1.0],[5652,3,1.0],[5652,7,1.0],[5653,2,7.0],[5653,5,2.0],[5654,1,2.0],[5654,7,1.0],[5655,2,2.0],[5656,1,2.0],[5656,7,3.0],[5657,3,4.0],[5658,0,2.0],[5658,3,5.0],[5659,0,3.0],[5659,3,2.0],[5660,6,3.0],[5661,2,1.0],[5661,6,2.0],[5662,4,1.0],[5662,5,1.0],[5662,6,2.0],[5663,2,2.0],[5664,2,1.0],[5664,6,1.0],[5665,2,2.0],[5666,2,2.0],[5667,2,3.0],[5668,3,1.0],[5668,7,1.0],[5669,1,1.0],[5669,7,1.0],[5670,0,1.0],[5670,6,1.0],[5671,3,1.0],[5671,6,1.0],[5672,2,1.0],[5672,6,1.0],[5673,2,2.0],[5673,6,1.0],[5674,6,1.0],[5674,7,1.0],[5675,1,3.0],[5676,0,1.0],[5676,3,1.0],[5677,3,2.0],[5678,3,2.0],[5679,2,2.0],[5680,2,3.0],[5681,2,2.0],[5682,2,4.0],[5683,0,1.0],[5683,2,4.0],[5683,3,2.0],[5683,4,3.0],[5683,5,2.0],[5683,6,1.0],[5684,0,1.0],[5684,1,4.0],[5684,2,5.0],[5684,4,14.0],[5684,5,4.0],[5684,6,6.0],[5684,7,1.0],[5685,0,4.0],[5685,2,6.0],[5685,3,1.0],[5685,4,1.0],[5685,5,3.0],[5685,6,1.0],[5686,1,15.0],[5686,2,1.0],[5686,7,14.0],[5687,1,10.0],[5687,7,3.0],[5688,2,15.0],[5688,5,8.0],[5689,0,1.0],[5689,2,5.0],[5689,4,2.0],[5689,5,2.0],[5689,6,10.0],[5689,7,1.0],[5690,0,1.0],[5690,2,3.0],[5690,4,1.0],[5690,5,2.0],[5690,6,4.0],[5690,7,1.0],[5691,1,4.0],[5691,2,17.0],[5691,3,4.0],[5691,4,2.0],[5691,5,7.0],[5691,6,1.0],[5691,7,2.0],[5692,1,10.0],[5692,7,12.0],[5693,3,1.0],[5693,5,1.0],[5694,2,2.0],[5695,2,2.0],[5696,2,2.0],[5697,2,4.0],[5698,1,1.0],[5698,7,2.0],[5699,5,1.0],[5699,6,1.0],[5700,7,2.0],[5701,2,3.0],[5702,2,4.0],[5703,2,2.0],[5704,4,1.0],[5704,6,2.0],[5705,0,2.0],[5705,4,1.0],[5706,2,1.0],[5706,4,1.0],[5707,0,1.0],[5707,1,4.0],[5707,2,3.0],[5707,4,1.0],[5707,7,3.0],[5708,2,1.0],[5708,4,1.0],[5708,5,2.0],[5709,2,5.0],[5709,4,1.0],[5709,6,2.0],[5710,2,1.0],[5710,4,1.0],[5710,6,2.0],[5711,0,2.0],[5712,0,2.0],[5713,0,1.0],[5713,3,1.0],[5714,0,2.0],[5715,0,1.0],[5715,2,1.0],[5715,3,1.0],[5716,1,1.0],[5716,7,2.0],[5717,1,1.0],[5717,7,1.0],[5718,1,4.0],[5718,7,1.0],[5719,2,1.0],[5719,6,1.0],[5720,2,2.0],[5720,6,2.0],[5721,1,3.0],[5722,2,1.0],[5722,5,4.0],[5723,0,4.0],[5723,3,3.0],[5724,0,4.0],[5724,3,6.0],[5725,2,2.0],[5725,6,3.0],[5726,3,1.0],[5726,4,1.0],[5726,5,2.0],[5726,6,1.0],[5727,0,2.0],[5727,2,2.0],[5727,4,1.0],[5727,5,2.0],[5727,6,2.0],[5728,0,1.0],[5728,2,2.0],[5728,6,1.0],[5729,1,5.0],[5729,4,1.0],[5729,6,1.0],[5729,7,9.0],[5730,4,1.0],[5730,6,1.0],[5731,2,6.0],[5731,5,1.0],[5732,2,3.0],[5733,2,2.0],[5733,5,2.0],[5734,2,2.0],[5734,3,2.0],[5734,6,1.0],[5735,2,2.0],[5736,0,1.0],[5736,6,1.0],[5737,0,2.0],[5737,3,1.0],[5738,3,3.0],[5739,2,1.0],[5739,3,1.0],[5740,0,10.0],[5740,3,7.0],[5741,2,2.0],[5742,2,3.0],[5743,2,6.0],[5744,2,1.0],[5744,6,2.0],[5745,6,2.0],[5746,6,2.0],[5747,1,3.0],[5747,2,1.0],[5747,6,1.0],[5748,2,2.0],[5749,0,3.0],[5749,2,3.0],[5749,3,2.0],[5749,6,3.0],[5750,1,1.0],[5750,7,3.0],[5751,0,1.0],[5751,2,11.0],[5751,3,1.0],[5751,5,3.0],[5752,2,2.0],[5752,4,2.0],[5752,5,1.0],[5752,6,1.0],[5753,1,1.0],[5753,2,2.0],[5753,3,1.0],[5753,5,1.0],[5754,2,1.0],[5754,3,1.0],[5755,0,1.0],[5755,3,3.0],[5756,2,2.0],[5757,2,2.0],[5758,1,2.0],[5759,1,2.0],[5760,1,2.0],[5761,1,2.0],[5761,7,1.0],[5762,2,1.0],[5762,5,1.0],[5763,0,1.0],[5763,2,6.0],[5763,3,2.0],[5763,5,1.0],[5763,6,2.0],[5764,0,1.0],[5764,2,5.0],[5765,2,2.0],[5766,2,2.0],[5767,2,2.0],[5767,3,1.0],[5768,2,4.0],[5769,3,2.0],[5769,6,1.0],[5770,6,2.0],[5771,0,1.0],[5771,1,1.0],[5771,2,4.0],[5771,6,1.0],[5772,2,3.0],[5772,6,1.0],[5773,0,2.0],[5773,2,1.0],[5774,0,2.0],[5774,3,1.0],[5775,1,2.0],[5775,3,1.0],[5776,1,2.0],[5777,2,4.0],[5778,2,4.0],[5779,2,2.0],[5780,2,8.0],[5781,2,2.0],[5782,2,3.0],[5783,2,2.0],[5784,2,2.0],[5785,2,2.0],[5786,0,1.0],[5786,2,261.0],[5786,4,62.0],[5786,5,109.0],[5786,6,84.0],[5787,2,233.0],[5787,4,18.0],[5787,5,104.0],[5787,6,14.0],[5788,0,4.0],[5788,2,133.0],[5788,3,2.0],[5788,4,46.0],[5788,5,73.0],[5788,6,61.0],[5789,2,391.0],[5789,4,62.0],[5789,5,163.0],[5789,6,70.0],[5790,0,3.0],[5790,2,67.0],[5790,3,7.0],[5790,4,132.0],[5790,5,41.0],[5790,6,152.0],[5791,0,144.0],[5791,3,146.0],[5792,0,175.0],[5792,2,3.0],[5792,3,141.0],[5792,5,3.0],[5793,0,92.0],[5793,2,32.0],[5793,3,130.0],[5793,4,8.0],[5793,5,31.0],[5793,6,4.0],[5794,0,1.0],[5794,2,138.0],[5794,4,24.0],[5794,5,66.0],[5794,6,56.0],[5795,0,40.0],[5795,2,115.0],[5795,3,27.0],[5795,4,9.0],[5795,5,47.0],[5795,6,4.0],[5796,0,3.0],[5796,3,2.0],[5797,0,1.0],[5797,3,3.0],[5798,0,2.0],[5799,2,7.0],[5799,4,1.0],[5799,5,6.0],[5799,6,3.0],[5800,2,3.0],[5801,0,7.0],[5801,1,2.0],[5801,2,3.0],[5801,3,12.0],[5801,5,2.0],[5801,7,11.0],[5802,2,5.0],[5802,5,4.0],[5803,4,1.0],[5803,6,1.0],[5804,2,3.0],[5804,5,1.0],[5805,2,1.0],[5805,3,2.0],[5805,4,1.0],[5805,6,1.0],[5806,0,4.0],[5806,3,3.0],[5807,2,35.0],[5807,4,1.0],[5807,5,10.0],[5808,2,1.0],[5808,6,1.0],[5809,6,2.0],[5810,2,1.0],[5810,6,1.0],[5811,2,4.0],[5812,0,5.0],[5812,2,12.0],[5812,3,1.0],[5813,2,3.0],[5814,3,4.0],[5815,2,3.0],[5815,3,2.0],[5816,3,2.0],[5817,2,1.0],[5817,3,1.0],[5818,2,3.0],[5819,0,2.0],[5820,0,1.0],[5820,2,4.0],[5820,3,3.0],[5820,6,1.0],[5821,1,1.0],[5821,7,1.0],[5822,2,1.0],[5822,3,3.0],[5822,4,2.0],[5822,5,1.0],[5822,6,2.0],[5823,0,2.0],[5823,3,2.0],[5824,3,2.0],[5825,0,5.0],[5825,3,4.0],[5826,0,1.0],[5826,2,1.0],[5826,3,2.0],[5826,4,3.0],[5827,2,3.0],[5827,4,1.0],[5827,5,6.0],[5827,6,4.0],[5828,2,1.0],[5828,5,1.0],[5828,7,1.0],[5829,4,1.0],[5829,5,1.0],[5830,2,1.0],[5830,6,1.0],[5831,1,1.0],[5831,7,2.0],[5832,2,2.0],[5833,0,4.0],[5833,2,7.0],[5834,3,1.0],[5834,5,2.0],[5835,5,1.0],[5835,7,1.0],[5836,2,1.0],[5836,5,1.0],[5837,3,1.0],[5837,5,1.0],[5838,2,3.0],[5838,5,1.0],[5838,6,2.0],[5839,2,1.0],[5839,4,1.0],[5839,6,1.0],[5840,4,2.0],[5840,5,1.0],[5840,6,1.0],[5841,2,2.0],[5841,4,2.0],[5841,5,1.0],[5841,6,1.0],[5842,4,1.0],[5842,6,1.0],[5843,3,1.0],[5843,4,1.0],[5844,2,9.0],[5844,4,1.0],[5844,5,5.0],[5844,6,1.0],[5845,6,1.0],[5845,7,3.0],[5846,7,2.0],[5847,1,1.0],[5847,7,1.0],[5848,3,2.0],[5848,7,1.0],[5849,1,1.0],[5849,7,1.0],[5850,1,2.0],[5850,7,1.0],[5851,1,2.0],[5852,1,1.0],[5852,7,1.0],[5853,3,2.0],[5854,0,1.0],[5854,3,1.0],[5855,0,1.0],[5855,3,1.0],[5856,0,1.0],[5856,3,2.0],[5857,0,3.0],[5857,3,1.0],[5858,0,1.0],[5858,2,21.0],[5858,3,1.0],[5858,5,12.0],[5858,6,4.0],[5859,0,1.0],[5859,1,4.0],[5859,3,2.0],[5859,5,1.0],[5859,7,6.0],[5860,2,8.0],[5860,4,1.0],[5860,5,6.0],[5860,6,4.0],[5861,0,1.0],[5861,1,18.0],[5861,5,1.0],[5861,7,12.0],[5862,0,7.0],[5862,2,1.0],[5862,3,3.0],[5862,6,1.0],[5863,0,2.0],[5863,1,8.0],[5863,2,3.0],[5863,3,3.0],[5863,7,6.0],[5864,2,9.0],[5864,6,2.0],[5865,2,10.0],[5865,4,1.0],[5865,5,3.0],[5866,2,7.0],[5866,4,4.0],[5866,5,4.0],[5866,6,10.0],[5867,2,3.0],[5868,2,2.0],[5869,0,1.0],[5869,2,2.0],[5869,3,10.0],[5869,5,3.0],[5870,2,9.0],[5870,5,4.0],[5870,6,1.0],[5871,0,1.0],[5871,1,2.0],[5871,2,2.0],[5871,7,5.0],[5872,0,1.0],[5872,1,8.0],[5872,2,1.0],[5872,7,9.0],[5873,5,2.0],[5874,3,3.0],[5875,2,2.0],[5876,2,2.0],[5877,0,1.0],[5877,3,1.0],[5878,1,1.0],[5878,7,2.0],[5879,2,1.0],[5879,5,1.0],[5879,6,1.0],[5880,3,3.0],[5881,2,2.0],[5881,5,1.0],[5881,6,2.0],[5882,0,5.0],[5882,3,1.0],[5883,1,1.0],[5883,2,3.0],[5883,5,2.0],[5884,2,1.0],[5884,5,1.0],[5885,2,2.0],[5885,6,1.0],[5886,2,1.0],[5886,6,1.0],[5887,3,3.0],[5888,0,1.0],[5888,3,3.0],[5889,0,1.0],[5889,6,1.0],[5890,2,2.0],[5890,6,1.0],[5891,2,2.0],[5891,6,1.0],[5892,2,2.0],[5892,6,2.0],[5893,2,2.0],[5894,0,1.0],[5894,3,1.0],[5895,0,2.0],[5895,2,1.0],[5895,3,1.0],[5896,0,2.0],[5896,2,1.0],[5896,3,3.0],[5897,2,2.0],[5897,6,1.0],[5898,0,6.0],[5898,2,20.0],[5898,3,9.0],[5898,4,4.0],[5898,5,6.0],[5898,6,20.0],[5899,0,4.0],[5899,2,3.0],[5899,3,3.0],[5899,4,2.0],[5899,6,6.0],[5899,7,2.0],[5900,0,1.0],[5900,1,1.0],[5900,3,1.0],[5901,2,1.0],[5901,4,1.0],[5901,6,1.0],[5902,0,13.0],[5902,2,2.0],[5902,3,9.0],[5902,4,1.0],[5902,5,3.0],[5902,6,3.0],[5903,0,6.0],[5903,2,25.0],[5903,3,1.0],[5904,0,2.0],[5905,0,2.0],[5906,2,3.0],[5907,2,2.0],[5908,2,2.0],[5909,6,2.0],[5910,3,1.0],[5910,4,1.0],[5911,2,1.0],[5911,4,1.0],[5912,0,3.0],[5912,4,1.0],[5913,2,5.0],[5913,4,1.0],[5914,4,1.0],[5914,5,1.0],[5915,0,2.0],[5915,3,1.0],[5916,0,5.0],[5916,2,3.0],[5916,3,2.0],[5917,0,2.0],[5917,2,3.0],[5918,0,1.0],[5918,3,1.0],[5919,0,1.0],[5919,2,2.0],[5920,0,1.0],[5920,2,2.0],[5921,0,2.0],[5922,6,5.0],[5923,0,1.0],[5923,2,1.0],[5923,6,1.0],[5924,6,2.0],[5925,2,1.0],[5925,4,1.0],[5925,5,1.0],[5926,3,1.0],[5926,4,1.0],[5926,5,1.0],[5926,6,1.0],[5927,4,2.0],[5927,6,1.0],[5928,2,1.0],[5928,5,2.0],[5929,4,1.0],[5929,6,4.0],[5930,3,1.0],[5930,4,2.0],[5931,2,1.0],[5931,4,1.0],[5931,5,1.0],[5931,6,2.0],[5932,2,1.0],[5932,4,2.0],[5932,5,1.0],[5932,6,2.0],[5933,2,2.0],[5934,0,2.0],[5934,2,3.0],[5934,4,2.0],[5934,5,1.0],[5935,1,2.0],[5935,7,5.0],[5936,2,9.0],[5936,5,1.0],[5936,6,1.0],[5937,0,1.0],[5937,3,1.0],[5938,2,1.0],[5938,5,2.0],[5939,0,1.0],[5939,2,1.0],[5939,3,1.0],[5940,0,2.0],[5940,3,1.0],[5941,3,3.0],[5942,2,1.0],[5942,5,1.0],[5943,0,1.0],[5943,3,1.0],[5944,2,2.0],[5945,2,3.0],[5945,4,2.0],[5945,5,1.0],[5946,1,1.0],[5946,3,1.0],[5946,4,1.0],[5946,6,1.0],[5947,0,1.0],[5947,3,2.0],[5948,0,1.0],[5948,2,1.0],[5948,3,3.0],[5948,5,3.0],[5949,2,2.0],[5949,5,2.0],[5950,2,1.0],[5950,5,1.0],[5951,0,1.0],[5951,5,1.0],[5952,2,1.0],[5952,6,1.0],[5953,2,1.0],[5953,6,1.0],[5954,2,2.0],[5954,5,1.0],[5955,2,1.0],[5955,5,1.0],[5956,1,1.0],[5956,2,1.0],[5956,5,2.0],[5957,5,1.0],[5957,7,1.0],[5958,0,2.0],[5958,2,1.0],[5958,5,1.0],[5958,6,1.0],[5959,2,3.0],[5959,5,1.0],[5960,2,1.0],[5960,3,1.0],[5960,5,1.0],[5960,6,1.0],[5961,2,2.0],[5962,2,3.0],[5963,0,2.0],[5963,1,69.0],[5963,2,8.0],[5963,3,6.0],[5963,4,2.0],[5963,5,7.0],[5963,6,5.0],[5963,7,46.0],[5964,1,31.0],[5964,7,36.0],[5965,2,26.0],[5965,5,8.0],[5966,0,3.0],[5966,1,1.0],[5966,2,25.0],[5966,3,12.0],[5966,4,1.0],[5966,5,7.0],[5966,6,3.0],[5966,7,2.0],[5967,1,22.0],[5967,7,25.0],[5968,0,5.0],[5968,1,27.0],[5968,2,2.0],[5968,3,4.0],[5968,5,1.0],[5968,7,35.0],[5969,0,1.0],[5969,2,126.0],[5969,3,1.0],[5969,4,2.0],[5969,5,16.0],[5969,6,8.0],[5970,0,5.0],[5970,2,50.0],[5970,3,4.0],[5970,4,24.0],[5970,5,16.0],[5970,6,25.0],[5971,1,47.0],[5971,7,48.0],[5972,0,23.0],[5972,3,10.0],[5973,0,1.0],[5973,2,1.0],[5974,0,1.0],[5974,2,1.0],[5975,0,5.0],[5975,2,1.0],[5975,3,3.0],[5975,5,1.0],[5976,2,1.0],[5976,5,1.0],[5976,6,1.0],[5977,2,1.0],[5977,5,1.0],[5978,1,2.0],[5978,2,2.0],[5978,3,1.0],[5978,6,1.0],[5979,0,1.0],[5979,1,1.0],[5979,3,1.0],[5979,7,2.0],[5980,1,1.0],[5980,7,1.0],[5981,7,2.0],[5982,1,1.0],[5982,3,2.0],[5982,7,1.0],[5983,2,1.0],[5983,7,1.0],[5984,7,2.0],[5985,0,1.0],[5985,1,2.0],[5985,7,1.0],[5986,1,1.0],[5986,7,1.0],[5987,1,1.0],[5987,7,1.0],[5988,3,2.0],[5989,1,2.0],[5990,2,5.0],[5990,3,1.0],[5990,5,3.0],[5991,1,1.0],[5991,7,2.0],[5992,0,2.0],[5992,3,1.0],[5993,1,2.0],[5994,5,3.0],[5995,2,3.0],[5995,6,1.0],[5996,2,5.0],[5996,4,2.0],[5996,5,1.0],[5996,6,1.0],[5997,2,2.0],[5997,3,1.0],[5997,4,2.0],[5997,5,2.0],[5997,6,6.0],[5998,2,1.0],[5998,5,1.0],[5999,0,2.0],[6000,4,2.0],[6000,6,2.0],[6001,1,1.0],[6001,2,1.0],[6001,4,1.0],[6001,5,1.0],[6002,2,2.0],[6002,4,1.0],[6002,6,1.0],[6003,4,1.0],[6003,6,3.0],[6004,2,2.0],[6005,2,2.0],[6006,2,2.0],[6007,3,2.0],[6008,0,1.0],[6008,3,2.0],[6009,2,1.0],[6009,4,2.0],[6009,6,4.0],[6010,6,2.0],[6011,1,2.0],[6011,2,1.0],[6011,4,1.0],[6011,5,1.0],[6012,0,3.0],[6013,0,2.0],[6013,3,1.0],[6014,0,2.0],[6014,2,1.0],[6014,3,2.0],[6015,0,1.0],[6015,3,1.0],[6016,3,2.0],[6017,2,1.0],[6017,6,1.0],[6018,2,1.0],[6018,6,2.0],[6019,2,2.0],[6019,6,3.0],[6020,6,2.0],[6021,0,1.0],[6021,2,1.0],[6021,6,1.0],[6022,2,8.0],[6023,0,6.0],[6023,3,1.0],[6024,0,2.0],[6024,2,1.0],[6024,3,1.0],[6025,0,5.0],[6025,3,2.0],[6026,0,1.0],[6026,3,1.0],[6027,1,2.0],[6028,4,1.0],[6028,6,1.0],[6029,1,3.0],[6030,1,1.0],[6030,7,1.0],[6031,2,1.0],[6031,3,1.0],[6032,0,1.0],[6032,3,1.0],[6033,0,3.0],[6033,3,1.0],[6034,2,1.0],[6034,5,1.0],[6035,5,1.0],[6035,6,1.0],[6036,1,1.0],[6036,7,1.0],[6037,3,3.0],[6038,2,2.0],[6039,2,17.0],[6039,5,5.0],[6039,6,1.0],[6040,0,2.0],[6040,3,2.0],[6041,3,2.0],[6042,1,1.0],[6042,6,2.0],[6043,2,1.0],[6043,6,1.0],[6044,6,3.0],[6045,2,1.0],[6045,6,3.0],[6046,0,4.0],[6046,1,1.0],[6046,2,25.0],[6046,3,2.0],[6046,4,3.0],[6046,5,12.0],[6046,6,12.0],[6046,7,2.0],[6047,1,2.0],[6047,7,2.0],[6048,2,1.0],[6048,4,1.0],[6048,5,1.0],[6048,6,1.0],[6049,6,2.0],[6050,2,36.0],[6050,4,8.0],[6050,5,9.0],[6050,6,17.0],[6051,2,2.0],[6052,1,1.0],[6052,2,2.0],[6052,6,2.0],[6053,2,2.0],[6054,0,1.0],[6054,7,1.0],[6055,1,1.0],[6055,7,1.0],[6056,0,1.0],[6056,3,3.0],[6057,0,1.0],[6057,3,1.0],[6058,0,3.0],[6058,3,5.0],[6059,2,30.0],[6059,4,1.0],[6059,5,9.0],[6059,6,3.0],[6060,2,2.0],[6060,7,2.0],[6061,0,2.0],[6061,5,2.0],[6062,0,2.0],[6062,2,9.0],[6062,5,2.0],[6063,0,1.0],[6063,3,1.0],[6063,5,2.0],[6063,6,1.0],[6064,2,1.0],[6064,5,2.0],[6065,1,1.0],[6065,5,1.0],[6065,7,1.0],[6066,2,2.0],[6067,2,2.0],[6068,2,2.0],[6069,2,2.0],[6070,2,3.0],[6071,2,2.0],[6072,2,2.0],[6073,2,2.0],[6074,2,3.0],[6075,2,2.0],[6075,4,6.0],[6075,5,1.0],[6075,6,12.0],[6076,1,10.0],[6076,6,1.0],[6076,7,5.0],[6077,2,63.0],[6077,4,7.0],[6077,5,18.0],[6077,6,8.0],[6078,0,12.0],[6078,2,12.0],[6078,3,10.0],[6078,4,6.0],[6078,5,7.0],[6078,6,13.0],[6079,0,10.0],[6079,3,8.0],[6080,2,5.0],[6080,4,10.0],[6080,5,1.0],[6080,6,19.0],[6081,2,10.0],[6081,4,2.0],[6081,5,2.0],[6081,6,3.0],[6081,7,2.0],[6082,1,35.0],[6082,7,31.0],[6083,0,13.0],[6083,2,10.0],[6083,3,8.0],[6083,4,2.0],[6083,5,2.0],[6083,6,7.0],[6084,2,37.0],[6084,5,9.0],[6084,7,2.0],[6085,1,3.0],[6085,7,2.0],[6086,1,1.0],[6086,7,3.0],[6087,7,2.0],[6088,7,2.0],[6089,1,1.0],[6089,7,1.0],[6090,2,2.0],[6091,2,2.0],[6092,2,3.0],[6093,2,8.0],[6094,2,2.0],[6095,2,2.0],[6096,0,2.0],[6096,2,1.0],[6096,6,1.0],[6097,0,6.0],[6097,3,4.0],[6097,7,1.0],[6098,1,1.0],[6098,2,1.0],[6099,2,3.0],[6099,5,3.0],[6100,1,5.0],[6100,7,2.0],[6101,1,6.0],[6101,2,3.0],[6101,4,1.0],[6101,5,3.0],[6101,6,1.0],[6101,7,12.0],[6102,3,2.0],[6102,6,3.0],[6103,0,1.0],[6103,3,2.0],[6104,2,1.0],[6104,6,3.0],[6105,2,2.0],[6105,6,1.0],[6106,1,4.0],[6106,7,3.0],[6107,0,2.0],[6107,1,1.0],[6107,2,3.0],[6107,3,5.0],[6107,5,1.0],[6108,0,1.0],[6108,2,1.0],[6108,3,1.0],[6109,0,1.0],[6109,2,1.0],[6110,0,1.0],[6110,2,4.0],[6110,3,1.0],[6111,5,2.0],[6111,7,2.0],[6112,2,1.0],[6112,4,5.0],[6112,5,3.0],[6112,6,2.0],[6112,7,1.0],[6113,2,1.0],[6113,4,1.0],[6113,5,3.0],[6114,2,4.0],[6114,5,5.0],[6115,4,1.0],[6115,5,2.0],[6116,2,3.0],[6116,4,2.0],[6116,6,1.0],[6117,0,4.0],[6117,2,1.0],[6117,3,3.0],[6118,0,1.0],[6118,3,1.0],[6119,3,3.0],[6120,1,1.0],[6120,7,1.0],[6121,1,8.0],[6121,2,2.0],[6121,7,9.0],[6122,0,6.0],[6122,3,11.0],[6123,1,13.0],[6123,7,8.0],[6124,2,16.0],[6124,5,6.0],[6124,7,1.0],[6125,2,7.0],[6125,5,8.0],[6125,6,3.0],[6126,0,3.0],[6126,1,4.0],[6126,7,6.0],[6127,0,2.0],[6128,0,2.0],[6128,2,1.0],[6128,3,1.0],[6128,5,1.0],[6129,5,1.0],[6129,6,1.0],[6130,2,5.0],[6130,5,1.0],[6131,1,2.0],[6132,1,1.0],[6132,7,1.0],[6133,1,2.0],[6134,1,2.0],[6134,7,1.0],[6135,1,2.0],[6136,0,1.0],[6136,2,1.0],[6137,2,2.0],[6138,2,1.0],[6138,4,1.0],[6139,4,1.0],[6139,6,2.0],[6140,2,1.0],[6140,4,1.0],[6140,5,1.0],[6141,4,1.0],[6141,6,2.0],[6142,0,2.0],[6142,2,1.0],[6142,4,1.0],[6142,5,1.0],[6143,2,5.0],[6144,0,1.0],[6144,2,5.0],[6144,3,2.0],[6144,4,5.0],[6144,5,1.0],[6144,6,5.0],[6145,2,2.0],[6145,5,2.0],[6145,6,1.0],[6146,0,1.0],[6146,2,13.0],[6146,3,2.0],[6146,5,7.0],[6147,0,4.0],[6147,2,2.0],[6147,3,4.0],[6147,7,1.0],[6148,1,10.0],[6148,7,4.0],[6149,4,4.0],[6149,5,1.0],[6149,6,3.0],[6150,2,4.0],[6150,4,1.0],[6150,5,2.0],[6150,6,2.0],[6151,2,2.0],[6151,5,2.0],[6152,0,3.0],[6152,2,2.0],[6152,3,3.0],[6152,4,1.0],[6152,6,1.0],[6153,1,9.0],[6153,3,1.0],[6153,6,1.0],[6153,7,11.0],[6154,0,1.0],[6154,2,2.0],[6155,0,2.0],[6155,2,1.0],[6155,3,3.0],[6155,5,2.0],[6155,6,2.0],[6156,3,2.0],[6157,3,2.0],[6158,2,2.0],[6159,2,2.0],[6160,1,2.0],[6160,7,2.0],[6161,4,1.0],[6161,6,4.0],[6162,2,1.0],[6162,4,1.0],[6163,2,1.0],[6163,4,2.0],[6163,5,1.0],[6163,6,1.0],[6164,0,4.0],[6164,2,11.0],[6164,3,3.0],[6164,4,1.0],[6164,5,3.0],[6164,6,1.0],[6165,2,1.0],[6165,4,1.0],[6165,5,3.0],[6165,6,1.0],[6166,1,3.0],[6166,4,1.0],[6166,5,1.0],[6166,7,3.0],[6167,0,1.0],[6167,2,3.0],[6168,2,2.0],[6168,5,1.0],[6169,3,2.0],[6170,0,1.0],[6170,2,21.0],[6170,3,1.0],[6170,5,5.0],[6170,6,3.0],[6171,5,2.0],[6172,0,3.0],[6172,3,11.0],[6173,3,2.0],[6174,0,4.0],[6174,2,1.0],[6174,3,4.0],[6175,2,4.0],[6175,5,1.0],[6175,6,1.0],[6176,2,1.0],[6176,6,2.0],[6177,2,2.0],[6178,1,1.0],[6178,2,2.0],[6178,7,1.0],[6179,2,4.0],[6179,5,2.0],[6180,0,1.0],[6180,2,7.0],[6180,3,1.0],[6180,5,5.0],[6181,2,2.0],[6182,2,1.0],[6182,7,1.0],[6183,1,1.0],[6183,7,1.0],[6184,1,2.0],[6184,7,2.0],[6185,1,1.0],[6185,7,4.0],[6186,1,2.0],[6186,7,1.0],[6187,1,1.0],[6187,6,1.0],[6188,1,2.0],[6189,1,1.0],[6189,2,1.0],[6190,0,2.0],[6190,1,18.0],[6190,3,1.0],[6190,7,17.0],[6191,2,8.0],[6192,2,2.0],[6193,2,3.0],[6194,0,2.0],[6195,0,1.0],[6195,2,3.0],[6195,4,2.0],[6195,5,3.0],[6195,7,1.0],[6196,0,2.0],[6197,0,2.0],[6198,1,14.0],[6198,2,1.0],[6198,5,1.0],[6198,6,1.0],[6198,7,13.0],[6199,1,8.0],[6199,3,1.0],[6199,6,3.0],[6199,7,14.0],[6200,2,3.0],[6201,2,3.0],[6202,2,4.0],[6202,3,1.0],[6202,6,1.0],[6203,2,8.0],[6203,3,1.0],[6203,5,3.0],[6203,6,1.0],[6204,2,2.0],[6204,6,1.0],[6205,1,3.0],[6205,7,2.0],[6206,4,1.0],[6206,6,3.0],[6207,0,1.0],[6207,1,3.0],[6207,7,1.0],[6208,2,4.0],[6208,4,1.0],[6209,0,1.0],[6209,3,4.0],[6210,2,1.0],[6210,6,2.0],[6211,2,6.0],[6211,4,3.0],[6211,5,2.0],[6211,7,1.0],[6212,1,1.0],[6212,2,1.0],[6212,4,2.0],[6212,5,3.0],[6212,6,2.0],[6213,6,2.0],[6214,2,3.0],[6214,6,2.0],[6215,2,2.0],[6215,6,1.0],[6216,2,2.0],[6217,2,3.0],[6218,0,4.0],[6218,3,5.0],[6219,2,2.0],[6220,1,2.0],[6220,7,2.0],[6221,1,3.0],[6221,7,1.0],[6222,0,1.0],[6222,3,3.0],[6223,0,4.0],[6223,3,9.0],[6223,4,1.0],[6223,5,1.0],[6223,6,2.0],[6224,1,5.0],[6224,7,3.0],[6225,1,4.0],[6225,7,3.0],[6226,1,1.0],[6226,2,1.0],[6227,1,9.0],[6227,7,3.0],[6228,0,1.0],[6228,3,1.0],[6229,6,2.0],[6230,6,2.0],[6231,0,1.0],[6231,3,2.0],[6232,2,1.0],[6232,3,2.0],[6233,0,1.0],[6233,3,1.0],[6233,6,1.0],[6234,2,3.0],[6235,2,4.0],[6236,0,4.0],[6236,3,4.0],[6236,6,1.0],[6237,2,6.0],[6237,3,1.0],[6237,5,3.0],[6238,0,3.0],[6238,2,1.0],[6238,3,2.0],[6238,5,1.0],[6239,2,6.0],[6239,5,3.0],[6240,0,1.0],[6240,3,8.0],[6241,2,1.0],[6241,4,2.0],[6241,6,1.0],[6242,0,1.0],[6242,2,6.0],[6242,3,3.0],[6242,5,4.0],[6242,7,1.0],[6243,5,1.0],[6243,6,1.0],[6244,0,1.0],[6244,2,1.0],[6244,5,1.0],[6245,2,1.0],[6245,5,1.0],[6246,2,1.0],[6246,5,1.0],[6247,0,1.0],[6247,3,1.0],[6248,0,2.0],[6248,3,1.0],[6249,2,1.0],[6249,3,1.0],[6250,0,2.0],[6250,2,3.0],[6250,6,2.0],[6251,5,1.0],[6251,6,1.0],[6252,2,1.0],[6252,5,2.0],[6253,0,1.0],[6253,4,2.0],[6254,2,1.0],[6254,5,1.0],[6255,2,2.0],[6255,5,1.0],[6256,1,2.0],[6256,7,1.0],[6257,1,2.0],[6257,7,3.0],[6258,6,1.0],[6258,7,1.0],[6259,0,1.0],[6259,2,3.0],[6260,0,4.0],[6260,3,2.0],[6260,6,2.0],[6261,0,1.0],[6261,6,1.0],[6262,0,2.0],[6262,1,1.0],[6262,3,3.0],[6263,2,2.0],[6264,2,3.0],[6264,5,1.0],[6265,2,3.0],[6265,4,1.0],[6266,2,1.0],[6266,5,1.0],[6267,2,10.0],[6267,4,6.0],[6267,5,4.0],[6267,6,6.0],[6268,2,2.0],[6268,4,1.0],[6269,1,7.0],[6269,2,1.0],[6269,7,7.0],[6270,3,6.0],[6271,4,1.0],[6271,6,2.0],[6272,2,1.0],[6272,4,3.0],[6272,5,1.0],[6273,0,4.0],[6273,1,2.0],[6273,2,1.0],[6273,4,2.0],[6273,5,1.0],[6273,6,1.0],[6273,7,3.0],[6274,0,1.0],[6274,1,5.0],[6274,3,1.0],[6275,1,4.0],[6276,1,1.0],[6276,7,2.0],[6277,2,2.0],[6278,1,1.0],[6278,7,1.0],[6279,1,2.0],[6280,1,2.0],[6281,1,1.0],[6281,7,1.0],[6282,1,1.0],[6282,2,1.0],[6282,7,3.0],[6283,1,1.0],[6283,7,1.0],[6284,1,3.0],[6284,7,7.0],[6285,7,2.0],[6286,6,1.0],[6286,7,1.0],[6287,7,3.0],[6288,2,1.0],[6288,5,1.0],[6289,0,2.0],[6289,5,1.0],[6290,0,1.0],[6290,2,1.0],[6290,5,1.0],[6291,5,1.0],[6291,6,1.0],[6292,2,9.0],[6292,3,1.0],[6292,4,16.0],[6292,5,6.0],[6292,6,18.0],[6293,0,4.0],[6293,2,5.0],[6293,3,3.0],[6293,5,1.0],[6294,0,6.0],[6294,2,9.0],[6294,3,8.0],[6294,4,4.0],[6294,5,4.0],[6294,6,2.0],[6295,0,2.0],[6295,2,21.0],[6295,4,4.0],[6295,5,6.0],[6295,6,4.0],[6296,1,6.0],[6296,2,3.0],[6296,4,1.0],[6296,5,2.0],[6296,6,1.0],[6296,7,7.0],[6297,0,14.0],[6297,3,11.0],[6298,1,17.0],[6298,7,18.0],[6299,2,1.0],[6299,6,1.0],[6300,2,1.0],[6300,6,1.0],[6301,2,2.0],[6302,2,1.0],[6302,5,1.0],[6303,2,1.0],[6303,6,1.0],[6304,3,2.0],[6305,0,2.0],[6305,3,1.0],[6306,1,1.0],[6306,2,1.0],[6307,1,2.0],[6308,1,2.0],[6308,2,1.0],[6309,1,8.0],[6309,2,1.0],[6309,3,2.0],[6310,2,1.0],[6310,5,1.0],[6311,0,1.0],[6311,3,1.0],[6312,0,1.0],[6312,2,1.0],[6313,2,4.0],[6314,2,2.0],[6315,2,3.0],[6316,2,2.0],[6317,2,8.0],[6318,2,4.0],[6319,2,2.0],[6320,2,2.0],[6321,2,1.0],[6321,4,1.0],[6322,2,4.0],[6322,4,1.0],[6322,5,3.0],[6323,4,2.0],[6323,6,4.0],[6324,2,2.0],[6324,4,1.0],[6324,5,2.0],[6324,6,1.0],[6325,2,1.0],[6325,4,1.0],[6326,2,1.0],[6326,4,1.0],[6327,0,3.0],[6327,2,2.0],[6327,3,2.0],[6327,4,2.0],[6327,5,2.0],[6327,6,2.0],[6328,0,1.0],[6328,3,1.0],[6329,0,1.0],[6329,3,1.0],[6330,0,2.0],[6330,2,2.0],[6330,3,2.0],[6331,2,11.0],[6331,5,1.0],[6331,6,5.0],[6332,1,5.0],[6332,7,7.0],[6333,0,1.0],[6333,2,2.0],[6333,3,2.0],[6333,5,3.0],[6333,6,2.0],[6334,0,6.0],[6334,2,2.0],[6334,3,6.0],[6334,4,2.0],[6334,5,3.0],[6334,6,5.0],[6334,7,1.0],[6335,1,2.0],[6335,7,2.0],[6336,0,2.0],[6336,3,2.0],[6336,5,1.0],[6337,0,4.0],[6337,2,2.0],[6337,3,8.0],[6337,4,2.0],[6337,6,5.0],[6338,2,1.0],[6338,4,3.0],[6338,6,6.0],[6339,0,4.0],[6339,2,3.0],[6339,3,5.0],[6339,4,4.0],[6339,5,4.0],[6339,6,3.0],[6339,7,1.0],[6340,0,2.0],[6340,2,8.0],[6340,3,2.0],[6340,5,5.0],[6340,6,1.0],[6341,0,1.0],[6341,3,1.0],[6342,0,1.0],[6342,3,1.0],[6343,0,4.0],[6343,3,2.0],[6344,0,1.0],[6344,3,1.0],[6345,2,2.0],[6346,2,2.0],[6347,2,2.0],[6348,0,1.0],[6348,3,2.0],[6348,6,1.0],[6349,0,1.0],[6349,3,2.0],[6350,0,1.0],[6350,2,1.0],[6350,3,1.0],[6351,2,5.0],[6351,5,1.0],[6352,2,4.0],[6352,5,1.0],[6353,2,1.0],[6353,3,1.0],[6353,5,1.0],[6354,0,1.0],[6354,2,2.0],[6355,0,2.0],[6355,3,2.0],[6356,2,2.0],[6357,2,1.0],[6357,5,1.0],[6357,6,1.0],[6358,2,2.0],[6358,5,1.0],[6359,2,2.0],[6359,5,1.0],[6360,2,3.0],[6360,5,3.0],[6361,2,3.0],[6362,2,3.0],[6363,2,2.0],[6364,5,2.0],[6365,5,2.0],[6366,2,1.0],[6366,5,1.0],[6367,2,2.0],[6367,5,1.0],[6367,6,2.0],[6368,2,1.0],[6368,5,1.0],[6369,3,1.0],[6369,5,5.0],[6369,6,2.0],[6370,2,1.0],[6370,6,1.0],[6371,2,2.0],[6371,6,1.0],[6372,0,3.0],[6372,2,1.0],[6372,6,1.0],[6373,6,2.0],[6374,0,2.0],[6374,3,2.0],[6375,2,1.0],[6375,3,1.0],[6375,5,1.0],[6376,2,3.0],[6376,5,1.0],[6377,2,8.0],[6377,4,1.0],[6377,5,3.0],[6378,3,1.0],[6378,4,4.0],[6378,5,1.0],[6378,6,7.0],[6378,7,2.0],[6379,1,4.0],[6379,7,3.0],[6380,2,5.0],[6380,5,1.0],[6380,6,1.0],[6381,2,9.0],[6381,5,3.0],[6382,1,2.0],[6382,3,5.0],[6382,7,2.0],[6383,1,1.0],[6383,2,3.0],[6383,7,3.0],[6384,4,3.0],[6384,6,3.0],[6385,2,2.0],[6385,6,1.0],[6386,6,2.0],[6387,2,1.0],[6387,6,2.0],[6388,2,2.0],[6388,6,3.0],[6389,2,1.0],[6389,5,1.0],[6390,5,2.0],[6391,0,1.0],[6391,2,1.0],[6392,0,2.0],[6393,0,2.0],[6394,0,7.0],[6395,1,11.0],[6395,3,2.0],[6395,7,21.0],[6396,0,12.0],[6396,3,38.0],[6396,6,1.0],[6397,0,8.0],[6397,2,18.0],[6397,3,6.0],[6397,4,11.0],[6397,5,13.0],[6397,6,21.0],[6398,0,8.0],[6398,2,1.0],[6398,3,10.0],[6399,0,8.0],[6399,3,15.0],[6399,6,5.0],[6400,0,38.0],[6400,3,39.0],[6401,2,10.0],[6401,4,2.0],[6401,5,4.0],[6401,6,1.0],[6402,0,7.0],[6402,2,1.0],[6402,3,8.0],[6402,4,6.0],[6402,6,4.0],[6403,0,8.0],[6403,3,9.0],[6404,2,19.0],[6404,3,1.0],[6404,5,6.0],[6404,6,4.0],[6405,2,3.0],[6405,5,1.0],[6405,7,1.0],[6406,2,1.0],[6406,5,1.0],[6407,0,1.0],[6407,5,1.0],[6408,2,2.0],[6408,5,2.0],[6409,5,2.0],[6410,2,1.0],[6410,5,1.0],[6411,0,2.0],[6411,2,4.0],[6411,5,1.0],[6412,0,1.0],[6412,5,1.0],[6413,0,1.0],[6413,3,1.0],[6413,7,3.0],[6414,1,1.0],[6414,7,2.0],[6415,1,5.0],[6415,7,7.0],[6416,1,4.0],[6416,7,2.0],[6417,6,1.0],[6417,7,2.0],[6418,7,2.0],[6419,1,1.0],[6419,7,1.0],[6420,1,1.0],[6420,7,1.0],[6421,1,2.0],[6422,0,2.0],[6423,0,4.0],[6423,2,1.0],[6424,1,2.0],[6424,2,1.0],[6424,7,1.0],[6425,0,2.0],[6426,1,13.0],[6426,2,1.0],[6426,7,8.0],[6427,0,2.0],[6427,1,1.0],[6427,3,1.0],[6427,4,5.0],[6427,6,6.0],[6427,7,5.0],[6428,2,2.0],[6428,5,2.0],[6428,6,3.0],[6429,0,1.0],[6429,2,7.0],[6429,3,1.0],[6429,5,4.0],[6429,6,1.0],[6430,0,1.0],[6430,1,5.0],[6430,7,16.0],[6431,1,2.0],[6431,7,2.0],[6432,0,1.0],[6432,1,2.0],[6432,3,3.0],[6432,4,1.0],[6432,6,4.0],[6432,7,7.0],[6433,2,1.0],[6433,5,1.0],[6434,2,2.0],[6434,3,1.0],[6434,5,3.0],[6434,6,2.0],[6434,7,1.0],[6435,2,2.0],[6436,2,2.0],[6436,5,1.0],[6436,6,1.0],[6437,2,2.0],[6438,7,2.0],[6439,1,1.0],[6439,7,2.0],[6440,0,1.0],[6440,3,4.0],[6440,7,1.0],[6441,2,1.0],[6441,6,1.0],[6442,2,2.0],[6442,6,1.0],[6443,2,3.0],[6443,6,1.0],[6444,2,2.0],[6444,5,1.0],[6445,2,2.0],[6445,6,1.0],[6446,0,1.0],[6446,2,1.0],[6447,0,2.0],[6448,2,2.0],[6449,2,4.0],[6450,2,2.0],[6451,5,1.0],[6451,6,1.0],[6452,2,2.0],[6452,5,1.0],[6453,2,3.0],[6453,5,1.0],[6454,5,1.0],[6454,6,3.0],[6455,5,2.0],[6456,2,1.0],[6456,5,1.0],[6457,2,11.0],[6457,5,5.0],[6458,0,3.0],[6458,2,3.0],[6458,5,2.0],[6458,6,2.0],[6459,4,1.0],[6459,6,2.0],[6460,2,2.0],[6461,2,4.0],[6462,2,4.0],[6463,2,3.0],[6464,2,3.0],[6465,6,2.0],[6466,2,1.0],[6466,5,1.0],[6466,6,1.0],[6467,0,1.0],[6467,2,1.0],[6467,3,1.0],[6467,4,1.0],[6467,5,2.0],[6467,6,2.0],[6468,0,1.0],[6468,3,2.0],[6468,5,1.0],[6468,6,1.0],[6469,2,1.0],[6469,6,1.0],[6470,1,1.0],[6470,2,1.0],[6470,3,1.0],[6470,4,1.0],[6470,6,2.0],[6470,7,2.0],[6471,0,2.0],[6472,0,2.0],[6472,2,1.0],[6472,3,1.0],[6473,2,2.0],[6474,2,2.0],[6475,0,1.0],[6475,3,2.0],[6476,3,2.0],[6477,0,1.0],[6477,2,2.0],[6477,3,1.0],[6478,0,7.0],[6479,0,2.0],[6480,3,1.0],[6480,6,1.0],[6481,6,2.0],[6482,2,1.0],[6482,6,1.0],[6483,0,3.0],[6483,3,1.0],[6484,3,2.0],[6485,0,2.0],[6485,2,1.0],[6485,3,4.0],[6486,3,2.0],[6487,2,14.0],[6487,5,1.0],[6488,0,6.0],[6488,2,4.0],[6488,3,2.0],[6488,4,2.0],[6488,6,1.0],[6489,2,3.0],[6489,5,2.0],[6490,0,3.0],[6490,6,1.0],[6491,0,5.0],[6491,2,4.0],[6491,3,4.0],[6491,4,1.0],[6491,5,1.0],[6492,0,5.0],[6492,1,1.0],[6492,2,11.0],[6492,3,4.0],[6492,4,1.0],[6492,5,13.0],[6492,6,1.0],[6492,7,1.0],[6493,2,3.0],[6493,3,4.0],[6493,4,1.0],[6493,5,5.0],[6493,7,1.0],[6494,1,1.0],[6494,4,1.0],[6494,5,1.0],[6494,6,1.0],[6494,7,2.0],[6495,2,11.0],[6495,4,1.0],[6495,5,1.0],[6495,6,3.0],[6496,0,2.0],[6496,2,1.0],[6497,2,2.0],[6498,1,1.0],[6498,2,1.0],[6498,7,1.0],[6499,1,1.0],[6499,7,1.0],[6500,0,1.0],[6500,1,1.0],[6501,1,2.0],[6502,1,1.0],[6502,7,2.0],[6503,0,2.0],[6504,0,3.0],[6505,4,1.0],[6505,6,1.0],[6506,2,2.0],[6506,5,2.0],[6507,2,1.0],[6507,5,1.0],[6507,6,1.0],[6508,5,1.0],[6508,7,1.0],[6509,2,1.0],[6509,5,1.0],[6510,0,2.0],[6510,2,1.0],[6510,3,2.0],[6511,2,1.0],[6511,3,1.0],[6512,3,2.0],[6513,3,2.0],[6514,0,3.0],[6514,2,2.0],[6514,3,2.0],[6515,2,1.0],[6515,4,1.0],[6515,5,1.0],[6515,6,2.0],[6516,2,2.0],[6516,4,1.0],[6517,4,1.0],[6517,6,1.0],[6518,4,1.0],[6518,5,2.0],[6519,4,1.0],[6519,5,3.0],[6519,6,1.0],[6520,2,3.0],[6521,2,1.0],[6521,3,1.0],[6521,6,1.0],[6522,2,1.0],[6522,6,2.0],[6523,6,2.0],[6524,3,1.0],[6524,6,1.0],[6525,1,1.0],[6525,6,4.0],[6526,2,6.0],[6526,5,6.0],[6526,6,2.0],[6526,7,1.0],[6527,2,1.0],[6527,3,1.0],[6528,2,1.0],[6528,5,2.0],[6528,6,1.0],[6529,7,2.0],[6530,7,2.0],[6531,1,2.0],[6531,7,2.0],[6532,0,2.0],[6532,7,1.0],[6533,1,3.0],[6533,7,1.0],[6534,0,1.0],[6534,7,1.0],[6535,1,1.0],[6535,2,2.0],[6536,1,2.0],[6537,2,1.0],[6537,5,1.0],[6538,2,9.0],[6538,5,1.0],[6538,6,1.0],[6539,2,2.0],[6540,0,1.0],[6540,2,1.0],[6540,3,2.0],[6540,6,1.0],[6541,2,8.0],[6541,4,2.0],[6541,5,7.0],[6541,6,1.0],[6542,0,12.0],[6542,2,1.0],[6542,3,7.0],[6543,0,1.0],[6543,1,13.0],[6543,2,2.0],[6543,3,3.0],[6543,4,2.0],[6543,5,2.0],[6543,6,4.0],[6543,7,8.0],[6544,2,57.0],[6544,4,4.0],[6544,5,18.0],[6544,6,4.0],[6545,1,2.0],[6545,2,11.0],[6545,4,1.0],[6545,5,1.0],[6545,6,6.0],[6545,7,4.0],[6546,2,47.0],[6546,3,3.0],[6546,4,4.0],[6546,5,14.0],[6546,6,9.0],[6546,7,2.0],[6547,0,1.0],[6547,1,28.0],[6547,3,2.0],[6547,7,37.0],[6548,0,2.0],[6548,2,35.0],[6548,3,7.0],[6548,4,3.0],[6548,5,17.0],[6548,6,12.0],[6549,0,4.0],[6549,1,8.0],[6549,2,12.0],[6549,3,5.0],[6549,4,3.0],[6549,5,2.0],[6549,6,5.0],[6549,7,10.0],[6550,0,7.0],[6550,1,66.0],[6550,2,21.0],[6550,3,4.0],[6550,4,5.0],[6550,5,8.0],[6550,6,11.0],[6550,7,67.0],[6551,7,3.0],[6552,1,1.0],[6552,7,1.0],[6553,1,5.0],[6553,7,6.0],[6554,7,2.0],[6555,1,1.0],[6555,6,1.0],[6555,7,2.0],[6556,1,1.0],[6556,3,1.0],[6557,1,1.0],[6557,3,1.0],[6558,1,1.0],[6558,3,1.0],[6559,2,1.0],[6559,5,2.0],[6560,2,2.0],[6560,5,1.0],[6561,3,1.0],[6561,5,1.0],[6562,2,3.0],[6562,5,2.0],[6563,5,1.0],[6563,7,1.0],[6564,1,3.0],[6564,7,6.0],[6565,1,1.0],[6565,7,2.0],[6566,0,2.0],[6566,1,1.0],[6566,7,1.0],[6567,1,1.0],[6567,7,2.0],[6568,1,1.0],[6568,7,1.0],[6569,0,1.0],[6569,2,7.0],[6569,3,2.0],[6569,4,1.0],[6569,5,4.0],[6570,0,4.0],[6570,1,1.0],[6570,2,3.0],[6570,3,2.0],[6570,4,1.0],[6570,5,5.0],[6570,6,1.0],[6571,2,3.0],[6571,3,1.0],[6571,5,3.0],[6572,3,3.0],[6573,2,2.0],[6573,4,1.0],[6573,5,2.0],[6573,7,2.0],[6574,1,1.0],[6574,7,2.0],[6575,1,5.0],[6575,5,1.0],[6575,6,1.0],[6575,7,5.0],[6576,0,1.0],[6576,3,1.0],[6577,0,2.0],[6577,3,1.0],[6578,3,1.0],[6578,6,1.0],[6579,3,1.0],[6579,6,1.0],[6580,2,23.0],[6580,4,3.0],[6580,5,5.0],[6580,6,6.0],[6581,2,1.0],[6581,6,1.0],[6582,2,3.0],[6582,3,1.0],[6583,0,1.0],[6583,3,1.0],[6584,2,1.0],[6584,6,1.0],[6585,2,13.0],[6585,4,1.0],[6585,5,5.0],[6585,6,5.0],[6586,2,3.0],[6586,3,1.0],[6587,2,5.0],[6588,2,7.0],[6589,0,9.0],[6589,2,67.0],[6589,3,1.0],[6590,2,2.0],[6591,0,1.0],[6591,2,4.0],[6591,3,1.0],[6592,2,2.0],[6593,2,6.0],[6594,2,5.0],[6595,2,2.0],[6596,2,2.0],[6597,2,2.0],[6598,2,3.0],[6599,2,2.0],[6600,1,1.0],[6600,7,2.0],[6601,2,1.0],[6601,6,2.0],[6601,7,1.0],[6602,0,2.0],[6602,3,1.0],[6603,1,1.0],[6603,7,3.0],[6604,4,2.0],[6605,5,1.0],[6605,6,1.0],[6606,4,2.0],[6607,2,8.0],[6607,3,1.0],[6607,4,5.0],[6607,5,20.0],[6607,6,5.0],[6608,4,1.0],[6608,6,1.0],[6609,0,2.0],[6609,1,1.0],[6609,2,2.0],[6609,4,1.0],[6609,5,3.0],[6609,6,1.0],[6609,7,2.0],[6610,4,2.0],[6610,6,2.0],[6611,0,2.0],[6611,3,1.0],[6612,0,1.0],[6612,3,1.0],[6613,3,3.0],[6614,0,1.0],[6614,3,2.0],[6615,0,25.0],[6615,2,18.0],[6615,3,1.0],[6616,0,1.0],[6616,3,1.0],[6616,4,1.0],[6616,5,1.0],[6616,6,3.0],[6617,2,2.0],[6617,5,1.0],[6618,3,1.0],[6618,5,1.0],[6619,2,1.0],[6619,3,2.0],[6619,4,1.0],[6619,5,1.0],[6619,6,4.0],[6620,2,1.0],[6620,6,1.0],[6621,0,1.0],[6621,3,1.0],[6621,4,1.0],[6621,6,1.0],[6622,2,1.0],[6622,6,1.0],[6623,0,1.0],[6623,2,10.0],[6623,3,2.0],[6623,5,3.0],[6623,6,4.0],[6624,2,3.0],[6624,5,1.0],[6624,6,1.0],[6625,2,2.0],[6625,5,1.0],[6626,0,1.0],[6626,2,2.0],[6626,5,1.0],[6627,2,1.0],[6627,5,1.0],[6628,0,1.0],[6628,5,1.0],[6629,2,2.0],[6629,5,1.0],[6630,4,1.0],[6630,6,2.0],[6631,2,4.0],[6631,4,1.0],[6631,5,3.0],[6631,6,2.0],[6632,4,1.0],[6632,5,1.0],[6633,4,2.0],[6634,3,2.0],[6635,3,3.0],[6636,0,1.0],[6636,2,1.0],[6636,3,1.0],[6637,0,1.0],[6637,5,1.0],[6638,2,1.0],[6638,5,1.0],[6639,2,1.0],[6639,5,1.0],[6640,2,1.0],[6640,5,2.0],[6641,3,1.0],[6641,5,1.0],[6642,1,3.0],[6642,7,3.0],[6643,1,5.0],[6643,7,5.0],[6644,1,1.0],[6644,7,1.0],[6645,7,2.0],[6646,0,2.0],[6646,3,6.0],[6646,4,1.0],[6646,5,1.0],[6647,0,5.0],[6647,2,2.0],[6647,3,4.0],[6647,5,1.0],[6647,6,1.0],[6647,7,2.0],[6648,1,3.0],[6648,2,1.0],[6648,3,1.0],[6648,7,2.0],[6649,0,1.0],[6649,3,6.0],[6650,2,13.0],[6650,5,3.0],[6651,2,1.0],[6651,3,3.0],[6651,4,2.0],[6651,6,1.0],[6651,7,1.0],[6652,0,11.0],[6652,2,2.0],[6652,3,15.0],[6652,4,1.0],[6652,5,2.0],[6652,6,6.0],[6653,1,1.0],[6653,7,4.0],[6654,5,1.0],[6654,6,2.0],[6654,7,1.0],[6655,3,1.0],[6655,6,1.0],[6656,2,2.0],[6656,6,1.0],[6657,2,1.0],[6657,5,1.0],[6657,6,1.0],[6658,0,1.0],[6658,6,1.0],[6659,6,2.0],[6660,2,3.0],[6661,0,2.0],[6661,2,4.0],[6661,3,1.0],[6662,3,2.0],[6663,0,1.0],[6663,3,4.0],[6664,3,2.0],[6665,0,1.0],[6665,3,1.0],[6666,0,2.0],[6666,3,1.0],[6667,2,5.0],[6668,2,2.0],[6669,1,1.0],[6669,2,1.0],[6669,7,1.0],[6670,2,2.0],[6671,2,1.0],[6671,6,1.0],[6672,3,1.0],[6672,6,1.0],[6673,2,1.0],[6673,6,1.0],[6674,2,2.0],[6674,6,1.0],[6675,2,2.0],[6676,7,2.0],[6677,7,2.0],[6678,6,1.0],[6678,7,3.0],[6679,1,5.0],[6679,7,4.0],[6680,1,1.0],[6680,7,1.0],[6681,0,1.0],[6681,1,2.0],[6681,3,7.0],[6681,7,4.0],[6682,2,1.0],[6682,6,1.0],[6683,2,2.0],[6683,5,1.0],[6683,7,1.0],[6684,1,2.0],[6684,3,1.0],[6684,7,1.0],[6685,6,1.0],[6685,7,1.0],[6686,1,2.0],[6686,7,1.0],[6687,6,1.0],[6687,7,1.0],[6688,0,5.0],[6688,3,10.0],[6688,4,3.0],[6688,6,4.0],[6689,1,2.0],[6689,7,6.0],[6690,2,9.0],[6690,5,2.0],[6690,6,2.0],[6691,0,1.0],[6691,2,1.0],[6692,2,6.0],[6692,4,2.0],[6692,5,6.0],[6692,6,1.0],[6693,0,7.0],[6693,2,2.0],[6693,3,17.0],[6693,6,1.0],[6694,0,2.0],[6694,2,24.0],[6694,3,2.0],[6694,5,9.0],[6695,0,7.0],[6695,2,48.0],[6695,3,31.0],[6695,5,25.0],[6696,1,16.0],[6696,7,18.0],[6697,0,2.0],[6697,2,17.0],[6697,3,1.0],[6697,4,5.0],[6697,5,5.0],[6697,6,3.0],[6698,1,9.0],[6698,7,3.0],[6699,2,1.0],[6699,4,5.0],[6699,5,2.0],[6699,6,4.0],[6700,2,11.0],[6700,4,2.0],[6700,5,3.0],[6700,6,3.0],[6701,0,5.0],[6701,2,6.0],[6701,3,5.0],[6701,4,10.0],[6701,5,7.0],[6701,6,20.0],[6702,2,4.0],[6703,2,4.0],[6704,2,2.0],[6705,2,2.0],[6706,1,17.0],[6706,7,12.0],[6707,2,4.0],[6707,5,3.0],[6708,1,8.0],[6708,5,1.0],[6708,7,9.0],[6709,0,1.0],[6709,2,1.0],[6709,3,2.0],[6709,4,1.0],[6709,5,2.0],[6709,6,3.0],[6710,0,6.0],[6710,3,1.0],[6711,2,7.0],[6711,5,2.0],[6712,2,2.0],[6712,4,1.0],[6712,5,1.0],[6713,2,4.0],[6713,6,1.0],[6714,4,12.0],[6714,6,15.0],[6715,2,6.0],[6715,3,1.0],[6715,4,2.0],[6715,5,3.0],[6715,6,2.0],[6716,3,1.0],[6716,6,1.0],[6717,0,1.0],[6717,6,1.0],[6718,2,1.0],[6718,6,1.0],[6719,2,2.0],[6720,2,5.0],[6720,4,1.0],[6720,5,2.0],[6720,6,3.0],[6721,2,2.0],[6721,4,1.0],[6722,2,2.0],[6723,2,6.0],[6723,3,2.0],[6723,5,4.0],[6724,2,1.0],[6724,4,1.0],[6724,6,1.0],[6725,0,3.0],[6725,3,3.0],[6725,6,1.0],[6726,1,2.0],[6727,0,6.0],[6727,3,2.0],[6728,1,5.0],[6728,7,1.0],[6729,2,2.0],[6730,0,3.0],[6730,3,5.0],[6731,3,6.0],[6732,0,1.0],[6732,1,3.0],[6732,2,1.0],[6732,5,1.0],[6732,6,1.0],[6732,7,3.0],[6733,6,2.0],[6734,2,1.0],[6734,5,2.0],[6734,6,2.0],[6735,1,1.0],[6735,3,1.0],[6735,6,1.0],[6736,0,1.0],[6736,3,1.0],[6737,2,3.0],[6738,2,3.0],[6739,0,1.0],[6739,2,1.0],[6739,4,1.0],[6739,6,1.0],[6740,5,2.0],[6740,6,1.0],[6741,2,1.0],[6741,4,2.0],[6742,4,1.0],[6742,6,1.0],[6743,6,2.0],[6744,2,1.0],[6744,4,1.0],[6744,5,1.0],[6745,2,1.0],[6745,6,2.0],[6746,4,1.0],[6746,6,2.0],[6747,0,1.0],[6747,3,1.0],[6747,4,1.0],[6748,2,1.0],[6748,4,1.0],[6748,5,1.0],[6749,0,2.0],[6750,0,2.0],[6751,4,1.0],[6751,6,1.0],[6752,2,1.0],[6752,5,1.0],[6752,6,1.0],[6753,5,2.0],[6754,2,1.0],[6754,5,2.0],[6755,5,2.0],[6755,6,1.0],[6756,4,2.0],[6757,2,7.0],[6757,5,2.0],[6757,6,1.0],[6758,2,1.0],[6758,5,3.0],[6759,2,1.0],[6759,5,1.0],[6760,0,5.0],[6760,2,17.0],[6760,3,7.0],[6760,5,4.0],[6760,6,5.0],[6760,7,2.0],[6761,2,1.0],[6761,5,1.0],[6762,1,1.0],[6762,5,1.0],[6763,2,4.0],[6763,5,1.0],[6764,5,1.0],[6764,6,1.0],[6765,0,2.0],[6766,2,4.0],[6766,6,1.0],[6767,0,1.0],[6767,6,2.0],[6768,0,3.0],[6768,6,1.0],[6769,0,1.0],[6769,6,1.0],[6770,2,1.0],[6770,6,1.0],[6771,2,1.0],[6771,6,1.0],[6772,2,2.0],[6772,6,1.0],[6773,2,1.0],[6773,6,2.0],[6774,4,1.0],[6774,6,2.0],[6775,3,1.0],[6775,6,1.0],[6776,3,2.0],[6777,0,1.0],[6777,3,1.0],[6778,2,6.0],[6779,2,2.0],[6780,2,2.0],[6781,4,1.0],[6781,6,1.0],[6782,0,3.0],[6782,2,1.0],[6782,3,1.0],[6782,5,2.0],[6782,7,1.0],[6783,2,1.0],[6783,5,1.0],[6784,2,1.0],[6784,5,1.0],[6785,1,6.0],[6785,7,7.0],[6786,2,3.0],[6786,5,5.0],[6787,2,2.0],[6787,5,2.0],[6788,1,5.0],[6788,7,2.0],[6789,2,3.0],[6789,5,3.0],[6790,0,2.0],[6790,3,4.0],[6791,2,3.0],[6791,5,2.0],[6791,6,2.0],[6792,2,2.0],[6793,0,1.0],[6793,1,1.0],[6794,1,2.0],[6794,7,1.0],[6795,1,2.0],[6795,7,1.0],[6796,2,2.0],[6797,1,1.0],[6797,7,1.0],[6798,1,3.0],[6798,7,2.0],[6799,1,1.0],[6799,7,1.0],[6800,1,4.0],[6800,7,1.0],[6801,0,1.0],[6801,1,3.0],[6801,7,2.0],[6802,1,4.0],[6802,7,1.0],[6803,1,4.0],[6803,7,3.0],[6804,2,2.0],[6804,5,1.0],[6804,6,1.0],[6805,1,1.0],[6805,7,1.0],[6806,1,1.0],[6806,7,1.0],[6807,1,1.0],[6807,2,1.0],[6807,7,1.0],[6808,1,1.0],[6808,7,1.0],[6809,1,1.0],[6809,7,2.0],[6810,1,2.0],[6810,7,2.0],[6811,0,2.0],[6811,1,1.0],[6811,2,1.0],[6811,3,1.0],[6812,2,2.0],[6813,2,2.0],[6814,0,1.0],[6814,3,1.0],[6815,0,3.0],[6815,3,1.0],[6816,2,2.0],[6817,7,3.0],[6818,0,2.0],[6818,2,1.0],[6818,5,1.0],[6819,2,1.0],[6819,5,1.0],[6820,3,1.0],[6820,5,1.0],[6821,0,1.0],[6821,5,1.0],[6821,7,1.0],[6822,2,2.0],[6822,6,2.0],[6822,7,2.0],[6823,7,2.0],[6824,5,1.0],[6824,7,1.0],[6825,5,1.0],[6825,6,1.0],[6826,2,1.0],[6826,5,1.0],[6827,2,1.0],[6827,7,1.0],[6828,2,1.0],[6828,6,1.0],[6829,2,1.0],[6829,3,2.0],[6829,6,3.0],[6830,2,1.0],[6830,6,2.0],[6831,1,1.0],[6831,2,1.0],[6831,6,1.0],[6832,6,2.0],[6833,3,2.0],[6834,0,2.0],[6834,3,2.0],[6835,0,3.0],[6835,3,5.0],[6836,3,2.0],[6837,3,3.0],[6838,2,2.0],[6839,2,3.0],[6840,2,2.0],[6841,2,7.0],[6842,2,3.0],[6843,2,3.0],[6844,0,7.0],[6844,3,2.0],[6845,2,2.0],[6846,0,1.0],[6846,4,1.0],[6846,6,1.0],[6847,3,1.0],[6847,4,1.0],[6848,4,1.0],[6848,6,1.0],[6849,4,1.0],[6849,6,1.0],[6850,3,1.0],[6850,4,1.0],[6850,6,1.0],[6851,2,108.0],[6851,4,12.0],[6851,5,52.0],[6851,6,3.0],[6852,1,27.0],[6852,2,26.0],[6852,4,129.0],[6852,5,11.0],[6852,6,101.0],[6852,7,25.0],[6853,0,27.0],[6853,2,13.0],[6853,3,43.0],[6853,4,7.0],[6853,5,4.0],[6853,6,8.0],[6854,0,52.0],[6854,2,88.0],[6854,3,59.0],[6854,4,17.0],[6854,5,42.0],[6854,6,15.0],[6855,0,4.0],[6855,2,4.0],[6855,3,1.0],[6855,4,47.0],[6855,5,3.0],[6855,6,52.0],[6856,0,5.0],[6856,2,49.0],[6856,3,1.0],[6856,4,17.0],[6856,5,21.0],[6856,6,22.0],[6857,0,2.0],[6857,3,2.0],[6858,3,2.0],[6859,0,1.0],[6859,3,1.0],[6860,3,2.0],[6861,0,1.0],[6861,3,2.0],[6862,0,2.0],[6862,3,1.0],[6863,0,1.0],[6863,3,1.0],[6864,0,1.0],[6864,1,1.0],[6864,7,4.0],[6865,0,12.0],[6865,3,18.0],[6866,2,1.0],[6866,4,2.0],[6866,5,1.0],[6866,6,1.0],[6867,1,2.0],[6867,2,2.0],[6867,5,1.0],[6867,7,1.0],[6868,2,2.0],[6868,6,2.0],[6869,0,2.0],[6869,2,3.0],[6869,5,4.0],[6870,1,8.0],[6870,7,2.0],[6871,1,2.0],[6871,7,4.0],[6872,4,2.0],[6872,6,3.0],[6873,2,5.0],[6873,5,1.0],[6874,0,3.0],[6875,0,5.0],[6876,0,1.0],[6876,3,1.0],[6877,0,2.0],[6878,1,1.0],[6878,7,1.0],[6879,2,2.0],[6880,2,2.0],[6881,2,2.0],[6882,2,4.0],[6882,6,4.0],[6883,0,1.0],[6883,2,1.0],[6883,6,1.0],[6884,3,2.0],[6884,6,1.0],[6885,0,1.0],[6885,2,1.0],[6885,3,2.0],[6885,6,1.0],[6886,0,2.0],[6887,0,3.0],[6888,0,2.0],[6889,0,2.0],[6890,0,2.0],[6891,0,4.0],[6892,0,1.0],[6892,7,1.0],[6893,0,2.0],[6893,3,2.0],[6894,2,1.0],[6894,3,1.0],[6895,0,1.0],[6895,3,2.0],[6896,2,2.0],[6896,6,2.0],[6897,0,2.0],[6897,3,6.0],[6898,2,3.0],[6898,3,1.0],[6899,3,2.0],[6900,0,2.0],[6900,3,4.0],[6901,1,1.0],[6901,7,1.0],[6902,0,1.0],[6902,1,3.0],[6902,3,1.0],[6902,7,8.0],[6903,7,4.0],[6904,7,2.0],[6905,0,1.0],[6905,2,1.0],[6906,2,1.0],[6906,6,1.0],[6907,0,1.0],[6907,3,1.0],[6908,0,1.0],[6908,6,1.0],[6909,2,1.0],[6909,6,1.0],[6910,2,1.0],[6910,6,1.0],[6911,2,1.0],[6911,6,1.0],[6912,1,2.0],[6913,2,4.0],[6913,5,2.0],[6914,2,3.0],[6914,5,1.0],[6914,6,1.0],[6915,2,1.0],[6915,5,3.0],[6916,0,1.0],[6916,5,1.0],[6917,1,1.0],[6917,7,1.0],[6918,7,2.0],[6919,7,2.0],[6920,7,2.0],[6921,1,1.0],[6921,2,2.0],[6922,1,1.0],[6922,7,1.0],[6923,1,1.0],[6923,7,1.0],[6924,1,2.0],[6925,1,5.0],[6925,2,1.0],[6925,7,4.0],[6926,1,2.0],[6927,1,2.0],[6927,7,4.0],[6928,2,16.0],[6928,3,1.0],[6928,5,4.0],[6929,1,14.0],[6929,5,2.0],[6929,7,5.0],[6930,0,2.0],[6930,2,7.0],[6930,3,3.0],[6930,4,1.0],[6930,5,4.0],[6930,6,2.0],[6931,1,4.0],[6931,2,1.0],[6931,4,1.0],[6931,6,2.0],[6931,7,4.0],[6932,2,1.0],[6932,4,1.0],[6932,5,1.0],[6932,6,7.0],[6933,0,1.0],[6933,2,7.0],[6933,4,2.0],[6933,5,2.0],[6933,6,4.0],[6934,2,1.0],[6934,5,1.0],[6935,2,1.0],[6935,5,1.0],[6936,2,1.0],[6936,3,1.0],[6936,5,2.0],[6936,6,1.0],[6936,7,1.0],[6937,2,2.0],[6937,5,1.0],[6938,2,2.0],[6939,0,3.0],[6939,1,1.0],[6939,2,10.0],[6939,3,7.0],[6939,5,6.0],[6939,6,2.0],[6939,7,3.0],[6940,0,1.0],[6940,2,1.0],[6941,2,3.0],[6942,2,2.0],[6943,7,3.0],[6944,0,1.0],[6944,6,1.0],[6945,2,1.0],[6945,6,1.0],[6946,3,1.0],[6946,6,1.0],[6947,1,7.0],[6947,7,13.0],[6948,0,3.0],[6948,2,3.0],[6948,3,2.0],[6948,7,1.0],[6949,0,5.0],[6949,2,1.0],[6949,3,1.0],[6950,0,6.0],[6950,1,1.0],[6950,2,12.0],[6950,3,7.0],[6950,4,8.0],[6950,5,6.0],[6950,6,6.0],[6950,7,3.0],[6951,2,4.0],[6952,2,6.0],[6952,4,2.0],[6952,5,4.0],[6952,6,3.0],[6953,0,2.0],[6953,2,4.0],[6953,3,1.0],[6953,4,1.0],[6953,5,1.0],[6953,6,7.0],[6954,0,9.0],[6954,3,6.0],[6955,5,4.0],[6956,2,1.0],[6956,5,2.0],[6956,6,1.0],[6957,5,2.0],[6958,2,1.0],[6958,5,1.0],[6959,2,2.0],[6959,4,1.0],[6960,2,2.0],[6960,5,1.0],[6961,2,1.0],[6961,3,4.0],[6961,5,2.0],[6962,2,2.0],[6963,2,5.0],[6964,2,7.0],[6965,2,2.0],[6966,4,2.0],[6966,6,4.0],[6967,4,1.0],[6967,5,2.0],[6967,6,1.0],[6968,0,1.0],[6968,2,1.0],[6968,3,3.0],[6968,5,1.0],[6969,2,1.0],[6969,4,1.0],[6969,5,1.0],[6970,0,1.0],[6970,3,1.0],[6971,0,1.0],[6971,2,1.0],[6971,4,1.0],[6971,5,2.0],[6971,6,1.0],[6972,0,1.0],[6972,3,1.0],[6973,0,11.0],[6973,3,1.0],[6974,2,5.0],[6974,6,1.0],[6975,0,2.0],[6975,3,4.0],[6976,2,2.0],[6977,2,3.0],[6978,2,1.0],[6978,6,1.0],[6979,3,1.0],[6979,6,1.0],[6980,0,1.0],[6980,2,2.0],[6980,3,2.0],[6981,3,4.0],[6982,2,1.0],[6982,3,1.0],[6983,0,3.0],[6983,3,1.0],[6984,2,1.0],[6984,5,1.0],[6985,0,2.0],[6985,3,2.0],[6985,4,4.0],[6985,6,1.0],[6986,2,2.0],[6986,5,2.0],[6987,4,25.0],[6987,6,17.0],[6988,3,5.0],[6988,7,2.0],[6989,4,3.0],[6989,6,4.0],[6990,2,3.0],[6990,5,3.0],[6991,1,3.0],[6991,7,1.0],[6992,2,4.0],[6992,5,2.0],[6993,2,5.0],[6994,4,1.0],[6994,6,1.0],[6995,1,1.0],[6995,7,1.0],[6996,1,1.0],[6996,7,1.0],[6997,0,1.0],[6997,5,1.0],[6997,6,1.0],[6998,4,1.0],[6998,6,1.0],[6999,5,3.0],[6999,6,2.0],[7000,0,1.0],[7000,4,1.0],[7000,6,3.0],[7001,0,2.0],[7001,2,2.0],[7002,0,1.0],[7002,3,1.0],[7003,0,2.0],[7003,3,1.0],[7004,0,2.0],[7004,3,3.0],[7005,3,2.0],[7005,4,1.0],[7005,6,1.0],[7005,7,1.0],[7006,0,1.0],[7006,2,2.0],[7006,4,1.0],[7006,5,1.0],[7007,0,1.0],[7007,4,1.0],[7007,5,1.0],[7008,4,1.0],[7008,6,1.0],[7009,6,3.0],[7010,2,1.0],[7010,6,1.0],[7011,6,2.0],[7012,0,2.0],[7013,0,2.0],[7013,2,1.0],[7013,3,2.0],[7014,0,2.0],[7014,3,1.0],[7015,2,7.0],[7015,4,3.0],[7015,5,4.0],[7015,6,9.0],[7016,1,10.0],[7016,7,6.0],[7017,0,1.0],[7017,3,1.0],[7018,0,1.0],[7018,2,6.0],[7018,5,5.0],[7018,6,1.0],[7019,2,6.0],[7019,4,1.0],[7019,5,1.0],[7019,6,2.0],[7019,7,1.0],[7020,2,13.0],[7020,4,5.0],[7020,5,5.0],[7020,6,5.0],[7021,1,4.0],[7021,7,3.0],[7022,0,2.0],[7023,6,3.0],[7024,0,1.0],[7024,2,1.0],[7024,5,1.0],[7024,6,2.0],[7025,4,1.0],[7025,6,2.0],[7025,7,1.0],[7026,4,4.0],[7026,6,9.0],[7027,2,5.0],[7027,3,1.0],[7027,4,3.0],[7027,5,5.0],[7027,6,4.0],[7028,1,1.0],[7028,7,1.0],[7029,1,1.0],[7029,6,1.0],[7029,7,1.0],[7030,5,2.0],[7031,2,10.0],[7031,5,3.0],[7031,6,1.0],[7032,6,1.0],[7032,7,1.0],[7033,1,1.0],[7033,7,2.0],[7034,2,1.0],[7034,3,2.0],[7034,4,2.0],[7035,0,1.0],[7035,7,1.0],[7036,1,1.0],[7036,3,1.0],[7037,2,4.0],[7037,5,2.0],[7038,2,1.0],[7038,5,1.0],[7039,1,1.0],[7039,2,1.0],[7039,5,1.0],[7039,6,1.0],[7040,2,3.0],[7040,5,3.0],[7041,2,2.0],[7041,5,2.0],[7042,2,1.0],[7042,5,2.0],[7043,2,3.0],[7043,5,2.0],[7044,2,2.0],[7044,5,1.0],[7045,0,1.0],[7045,2,2.0],[7046,0,1.0],[7046,6,1.0],[7047,2,1.0],[7047,6,1.0],[7048,2,2.0],[7049,2,2.0],[7050,0,1.0],[7050,2,1.0],[7051,0,2.0],[7051,2,1.0],[7052,0,1.0],[7052,2,1.0],[7053,0,2.0],[7054,0,2.0],[7054,1,8.0],[7054,2,3.0],[7054,3,3.0],[7054,4,2.0],[7054,5,3.0],[7054,7,3.0],[7055,2,7.0],[7055,5,2.0],[7055,6,1.0],[7056,2,5.0],[7056,5,1.0],[7056,6,2.0],[7057,0,1.0],[7057,2,9.0],[7057,4,1.0],[7057,5,3.0],[7057,6,4.0],[7058,1,10.0],[7058,7,2.0],[7059,2,6.0],[7059,3,1.0],[7059,4,4.0],[7059,5,3.0],[7059,6,14.0],[7060,0,3.0],[7060,2,7.0],[7060,3,2.0],[7060,5,4.0],[7061,0,5.0],[7061,3,10.0],[7061,6,1.0],[7062,1,7.0],[7062,7,8.0],[7063,2,12.0],[7063,5,2.0],[7064,2,1.0],[7064,5,2.0],[7065,2,2.0],[7065,5,2.0],[7066,2,1.0],[7066,5,1.0],[7067,2,2.0],[7067,3,1.0],[7067,5,1.0],[7067,6,1.0],[7068,2,2.0],[7068,5,2.0],[7069,2,1.0],[7069,3,1.0],[7069,6,1.0],[7070,1,1.0],[7070,2,2.0],[7070,4,4.0],[7070,5,1.0],[7070,6,3.0],[7071,6,4.0],[7072,1,2.0],[7072,5,1.0],[7073,0,1.0],[7073,5,1.0],[7074,1,4.0],[7074,7,2.0],[7075,2,1.0],[7075,5,1.0],[7076,2,1.0],[7076,5,1.0],[7077,0,1.0],[7077,1,1.0],[7077,7,1.0],[7078,7,3.0],[7079,1,1.0],[7079,7,1.0],[7080,1,1.0],[7080,7,1.0],[7081,0,1.0],[7081,7,2.0],[7082,1,2.0],[7082,7,2.0],[7083,1,4.0],[7083,7,8.0],[7084,2,2.0],[7085,1,2.0],[7086,2,2.0],[7087,0,5.0],[7087,3,4.0],[7088,1,1.0],[7088,2,2.0],[7088,5,1.0],[7089,0,2.0],[7089,2,1.0],[7089,3,1.0],[7089,5,1.0],[7090,2,8.0],[7090,5,3.0],[7090,6,3.0],[7091,3,1.0],[7091,4,2.0],[7091,6,1.0],[7092,0,1.0],[7092,3,3.0],[7093,0,3.0],[7093,3,2.0],[7094,2,3.0],[7094,5,1.0],[7095,2,4.0],[7096,3,2.0],[7097,2,1.0],[7097,3,1.0],[7098,2,2.0],[7098,3,1.0],[7099,2,5.0],[7099,4,1.0],[7100,1,1.0],[7100,7,2.0],[7101,1,1.0],[7101,6,1.0],[7101,7,2.0],[7102,1,2.0],[7102,7,1.0],[7103,0,1.0],[7103,2,1.0],[7103,7,1.0],[7104,2,3.0],[7104,3,1.0],[7105,0,2.0],[7105,3,1.0],[7106,0,1.0],[7106,3,1.0],[7107,0,2.0],[7107,2,1.0],[7108,0,1.0],[7108,1,5.0],[7108,2,2.0],[7108,5,2.0],[7108,6,1.0],[7108,7,8.0],[7109,0,2.0],[7109,2,10.0],[7109,3,1.0],[7109,5,4.0],[7110,0,1.0],[7110,2,9.0],[7110,3,1.0],[7110,4,1.0],[7110,5,5.0],[7110,6,3.0],[7111,2,20.0],[7111,4,2.0],[7111,5,4.0],[7111,6,1.0],[7112,1,4.0],[7112,7,3.0],[7113,2,15.0],[7113,4,8.0],[7113,5,8.0],[7113,6,6.0],[7114,0,1.0],[7114,2,1.0],[7115,0,1.0],[7115,2,1.0],[7116,0,1.0],[7116,2,1.0],[7117,0,1.0],[7117,2,2.0],[7118,2,3.0],[7119,2,2.0],[7120,2,8.0],[7121,2,2.0],[7122,2,2.0],[7123,0,1.0],[7123,3,1.0],[7124,0,2.0],[7124,3,3.0],[7125,1,2.0],[7126,1,2.0],[7127,2,1.0],[7127,4,1.0],[7128,1,4.0],[7129,1,6.0],[7129,7,2.0],[7130,0,1.0],[7130,2,1.0],[7130,5,1.0],[7130,7,3.0],[7131,2,4.0],[7131,5,1.0],[7132,2,1.0],[7132,5,1.0],[7133,0,9.0],[7133,2,2.0],[7133,3,9.0],[7134,0,2.0],[7134,2,2.0],[7134,3,3.0],[7135,3,2.0],[7136,0,1.0],[7136,3,2.0],[7137,2,1.0],[7137,3,1.0],[7138,0,1.0],[7138,3,1.0],[7139,0,4.0],[7139,3,1.0],[7140,3,2.0],[7141,3,1.0],[7141,6,1.0],[7141,7,1.0],[7142,2,2.0],[7142,5,1.0],[7142,6,1.0],[7143,2,1.0],[7143,5,1.0],[7144,2,1.0],[7144,3,1.0],[7145,0,1.0],[7145,3,3.0],[7146,3,3.0],[7147,0,1.0],[7147,3,5.0],[7148,0,1.0],[7148,3,1.0],[7149,2,1.0],[7149,3,1.0],[7150,2,3.0],[7151,1,1.0],[7151,3,1.0],[7151,7,3.0],[7152,1,1.0],[7152,7,1.0],[7153,1,1.0],[7153,7,1.0],[7154,2,1.0],[7154,5,1.0],[7155,2,1.0],[7155,5,1.0],[7156,2,1.0],[7156,5,1.0],[7157,2,2.0],[7158,2,1.0],[7158,5,2.0],[7158,6,2.0],[7159,7,2.0],[7160,6,1.0],[7160,7,1.0],[7161,2,3.0],[7162,2,2.0],[7163,2,4.0],[7164,2,48.0],[7164,3,1.0],[7164,4,4.0],[7164,5,9.0],[7164,6,7.0],[7165,1,10.0],[7165,2,1.0],[7165,7,12.0],[7166,0,1.0],[7166,2,9.0],[7166,3,2.0],[7166,5,5.0],[7167,1,12.0],[7167,7,17.0],[7168,0,1.0],[7168,2,12.0],[7168,3,3.0],[7168,4,2.0],[7168,5,2.0],[7168,6,5.0],[7168,7,1.0],[7169,0,2.0],[7169,2,17.0],[7169,3,2.0],[7169,4,3.0],[7169,5,4.0],[7169,6,8.0],[7169,7,1.0],[7170,0,2.0],[7170,1,2.0],[7170,2,13.0],[7170,3,6.0],[7170,4,7.0],[7170,5,2.0],[7170,6,11.0],[7170,7,4.0],[7171,2,10.0],[7171,4,2.0],[7171,5,4.0],[7171,6,1.0],[7172,2,9.0],[7172,4,1.0],[7172,5,4.0],[7173,1,15.0],[7173,7,25.0],[7174,7,3.0],[7175,6,1.0],[7175,7,1.0],[7176,0,1.0],[7176,1,1.0],[7176,7,1.0],[7177,1,1.0],[7177,3,1.0],[7177,7,1.0],[7178,7,2.0],[7179,7,2.0],[7180,1,1.0],[7180,2,1.0],[7180,7,3.0],[7181,7,2.0],[7182,2,1.0],[7182,3,1.0],[7182,7,2.0],[7183,2,2.0],[7184,2,2.0],[7185,2,4.0],[7186,2,2.0],[7187,0,1.0],[7187,3,1.0],[7188,0,6.0],[7188,2,2.0],[7189,0,3.0],[7190,3,2.0],[7191,0,1.0],[7191,2,2.0],[7191,3,1.0],[7192,6,2.0],[7193,0,1.0],[7193,2,2.0],[7193,6,2.0],[7194,3,1.0],[7194,6,1.0],[7195,2,1.0],[7195,3,1.0],[7195,6,1.0],[7196,0,3.0],[7196,3,4.0],[7197,3,5.0],[7198,0,1.0],[7198,3,1.0],[7199,0,3.0],[7199,2,5.0],[7199,3,4.0],[7200,0,1.0],[7200,3,3.0],[7201,0,1.0],[7201,3,1.0],[7202,3,2.0],[7203,4,2.0],[7203,6,3.0],[7204,2,3.0],[7205,0,2.0],[7205,3,2.0],[7206,2,1.0],[7206,6,2.0],[7207,2,3.0],[7207,5,1.0],[7208,0,4.0],[7208,3,4.0],[7208,7,1.0],[7209,0,2.0],[7209,3,1.0],[7210,0,2.0],[7210,2,3.0],[7210,6,1.0],[7211,2,2.0],[7211,6,6.0],[7212,0,1.0],[7212,2,1.0],[7212,3,1.0],[7212,6,3.0],[7213,0,1.0],[7213,3,1.0],[7214,0,7.0],[7214,3,3.0],[7215,0,2.0],[7215,3,1.0],[7216,1,3.0],[7216,7,2.0],[7217,0,2.0],[7218,0,2.0],[7219,0,1.0],[7219,2,2.0],[7219,3,1.0],[7220,2,6.0],[7220,5,3.0],[7221,7,2.0],[7222,1,3.0],[7222,2,1.0],[7222,7,6.0],[7223,7,2.0],[7224,1,1.0],[7224,7,2.0],[7225,5,2.0],[7226,2,2.0],[7226,5,1.0],[7227,1,1.0],[7227,5,1.0],[7227,6,1.0],[7228,0,1.0],[7228,2,2.0],[7228,5,3.0],[7229,2,1.0],[7229,5,1.0],[7230,2,1.0],[7230,3,2.0],[7230,4,1.0],[7231,0,1.0],[7231,4,1.0],[7231,6,1.0],[7232,2,2.0],[7232,4,1.0],[7233,3,1.0],[7233,4,1.0],[7233,6,2.0],[7234,0,1.0],[7234,2,1.0],[7235,0,2.0],[7235,2,3.0],[7236,2,20.0],[7236,4,4.0],[7236,5,10.0],[7236,6,7.0],[7236,7,1.0],[7237,0,1.0],[7237,2,2.0],[7237,3,7.0],[7237,4,3.0],[7237,6,7.0],[7237,7,2.0],[7238,0,4.0],[7239,2,1.0],[7239,6,3.0],[7240,5,1.0],[7240,6,2.0],[7241,0,1.0],[7241,2,5.0],[7241,3,1.0],[7241,4,2.0],[7241,5,2.0],[7241,6,2.0],[7242,6,2.0],[7243,0,1.0],[7243,3,2.0],[7244,0,1.0],[7244,3,1.0],[7245,2,9.0],[7245,3,1.0],[7245,4,1.0],[7245,5,8.0],[7245,6,9.0],[7246,3,3.0],[7247,1,8.0],[7247,7,10.0],[7248,1,2.0],[7248,2,4.0],[7248,3,1.0],[7248,6,1.0],[7248,7,2.0],[7249,1,7.0],[7249,7,8.0],[7250,1,1.0],[7250,7,2.0],[7251,0,1.0],[7251,2,2.0],[7252,4,3.0],[7252,6,1.0],[7253,2,2.0],[7253,5,2.0],[7254,2,3.0],[7255,2,2.0],[7256,4,2.0],[7256,5,1.0],[7256,6,1.0],[7257,4,1.0],[7257,6,1.0],[7258,3,1.0],[7258,4,2.0],[7259,4,1.0],[7259,6,1.0],[7260,0,8.0],[7260,3,15.0],[7261,0,5.0],[7261,3,5.0],[7261,4,1.0],[7261,5,1.0],[7261,6,1.0],[7262,2,7.0],[7262,3,1.0],[7262,4,2.0],[7262,5,4.0],[7262,6,2.0],[7263,1,2.0],[7263,7,5.0],[7264,2,5.0],[7264,4,1.0],[7265,1,1.0],[7265,2,1.0],[7265,7,3.0],[7266,2,6.0],[7267,2,3.0],[7268,2,2.0],[7269,2,2.0],[7270,1,2.0],[7271,1,1.0],[7271,7,1.0],[7272,1,1.0],[7272,7,1.0],[7273,1,1.0],[7273,7,2.0],[7274,1,1.0],[7274,7,1.0],[7275,1,2.0],[7276,1,2.0],[7277,1,1.0],[7277,7,1.0],[7278,0,4.0],[7279,0,2.0],[7280,6,2.0],[7281,1,1.0],[7281,2,1.0],[7281,3,1.0],[7281,6,1.0],[7282,0,1.0],[7282,3,2.0],[7283,0,1.0],[7283,3,1.0],[7284,0,1.0],[7284,3,1.0],[7285,0,1.0],[7285,3,1.0],[7286,0,3.0],[7286,3,1.0],[7286,5,1.0],[7287,2,1.0],[7287,5,1.0],[7288,2,1.0],[7288,5,1.0],[7289,5,1.0],[7289,7,1.0],[7290,7,2.0],[7291,3,1.0],[7291,5,1.0],[7292,0,2.0],[7292,3,1.0],[7292,6,1.0],[7292,7,1.0],[7293,1,1.0],[7293,7,1.0],[7294,7,2.0],[7295,0,2.0],[7295,2,1.0],[7295,3,1.0],[7296,2,1.0],[7296,3,1.0],[7297,0,2.0],[7298,0,15.0],[7298,2,1.0],[7298,3,12.0],[7298,4,3.0],[7298,6,9.0],[7299,0,3.0],[7299,2,2.0],[7300,1,1.0],[7300,7,1.0],[7301,1,1.0],[7301,7,1.0],[7302,6,1.0],[7302,7,1.0],[7303,1,1.0],[7303,7,1.0],[7304,1,1.0],[7304,2,1.0],[7305,1,5.0],[7305,2,1.0],[7305,7,5.0],[7306,1,1.0],[7306,7,4.0],[7307,1,3.0],[7307,7,3.0],[7308,1,1.0],[7308,3,1.0],[7309,1,1.0],[7309,2,1.0],[7310,1,2.0],[7311,2,3.0],[7312,6,2.0],[7313,0,4.0],[7313,1,1.0],[7313,2,1.0],[7313,3,4.0],[7313,6,1.0],[7314,2,1.0],[7314,6,2.0],[7315,1,14.0],[7315,6,4.0],[7316,2,2.0],[7317,2,6.0],[7318,2,5.0],[7319,2,3.0],[7320,2,2.0],[7321,2,1.0],[7321,7,2.0],[7322,3,2.0],[7323,0,1.0],[7323,2,1.0],[7323,3,1.0],[7324,0,1.0],[7324,3,2.0],[7325,0,1.0],[7325,3,3.0],[7326,0,1.0],[7326,3,2.0],[7327,0,1.0],[7327,2,1.0],[7327,3,1.0],[7328,7,2.0],[7329,0,1.0],[7329,3,1.0],[7330,0,1.0],[7330,2,5.0],[7330,3,4.0],[7330,5,3.0],[7330,6,3.0],[7331,2,4.0],[7332,0,5.0],[7332,2,1.0],[7332,3,1.0],[7332,4,6.0],[7332,5,1.0],[7332,6,1.0],[7333,0,3.0],[7333,3,3.0],[7334,1,2.0],[7334,2,1.0],[7334,3,1.0],[7334,7,1.0],[7335,0,1.0],[7335,2,3.0],[7335,3,1.0],[7335,4,1.0],[7335,5,4.0],[7335,6,2.0],[7336,0,1.0],[7336,1,1.0],[7336,3,1.0],[7336,4,2.0],[7337,4,3.0],[7337,6,3.0],[7338,1,1.0],[7338,5,1.0],[7338,7,2.0],[7339,0,5.0],[7339,2,3.0],[7339,3,6.0],[7339,4,1.0],[7339,5,4.0],[7340,2,3.0],[7340,6,1.0],[7341,6,2.0],[7342,2,2.0],[7343,0,6.0],[7344,0,3.0],[7344,3,1.0],[7345,0,3.0],[7346,0,1.0],[7346,3,1.0],[7347,0,1.0],[7347,3,2.0],[7348,0,2.0],[7348,3,2.0],[7349,0,2.0],[7349,3,3.0],[7350,0,1.0],[7350,3,1.0],[7351,0,1.0],[7351,1,1.0],[7351,2,1.0],[7351,3,2.0],[7351,4,4.0],[7351,5,2.0],[7351,6,4.0],[7351,7,1.0],[7352,2,4.0],[7352,4,1.0],[7352,6,1.0],[7353,4,1.0],[7353,6,1.0],[7354,2,1.0],[7354,4,1.0],[7355,2,9.0],[7355,4,7.0],[7355,5,2.0],[7355,6,13.0],[7355,7,7.0],[7356,1,1.0],[7356,7,5.0],[7357,0,15.0],[7357,2,32.0],[7357,3,12.0],[7357,4,5.0],[7357,5,6.0],[7357,6,5.0],[7358,0,18.0],[7358,2,2.0],[7358,3,17.0],[7359,0,1.0],[7359,2,35.0],[7359,3,1.0],[7359,4,2.0],[7359,5,8.0],[7359,6,10.0],[7360,0,20.0],[7360,3,15.0],[7361,0,4.0],[7361,2,31.0],[7361,3,3.0],[7361,4,19.0],[7361,5,17.0],[7361,6,65.0],[7362,4,26.0],[7362,6,51.0],[7362,7,1.0],[7363,2,12.0],[7363,5,10.0],[7364,0,41.0],[7364,2,7.0],[7364,3,40.0],[7364,4,3.0],[7364,6,11.0],[7365,0,1.0],[7365,2,1.0],[7365,3,2.0],[7365,4,3.0],[7365,5,2.0],[7365,6,1.0],[7365,7,1.0],[7366,1,1.0],[7366,7,1.0],[7367,2,2.0],[7368,1,2.0],[7368,2,1.0],[7368,6,1.0],[7368,7,4.0],[7369,1,1.0],[7369,7,1.0],[7370,1,1.0],[7370,7,1.0],[7371,0,1.0],[7371,1,1.0],[7371,2,1.0],[7371,3,1.0],[7371,7,9.0],[7372,0,2.0],[7372,2,11.0],[7372,3,1.0],[7372,4,1.0],[7372,5,2.0],[7372,6,3.0],[7373,2,2.0],[7373,5,1.0],[7374,5,1.0],[7374,6,1.0],[7375,2,2.0],[7375,5,2.0],[7376,2,4.0],[7376,5,2.0],[7376,6,6.0],[7377,5,1.0],[7377,6,1.0],[7378,1,5.0],[7378,7,2.0],[7379,1,2.0],[7379,7,4.0],[7380,1,2.0],[7381,1,1.0],[7381,7,1.0],[7382,1,3.0],[7383,1,1.0],[7383,7,2.0],[7384,0,2.0],[7384,3,4.0],[7385,0,15.0],[7385,3,22.0],[7386,0,1.0],[7386,3,2.0],[7387,0,1.0],[7387,3,2.0],[7388,2,1.0],[7388,5,1.0],[7388,6,1.0],[7389,2,4.0],[7390,2,5.0],[7391,2,2.0],[7392,2,2.0],[7393,2,2.0],[7394,2,2.0],[7395,2,3.0],[7396,2,2.0],[7397,2,2.0],[7398,2,1.0],[7398,3,1.0],[7398,6,1.0],[7399,4,1.0],[7399,6,4.0],[7400,2,1.0],[7400,4,1.0],[7400,6,2.0],[7401,6,2.0],[7402,6,3.0],[7403,6,2.0],[7404,2,4.0],[7405,2,2.0],[7406,0,2.0],[7407,0,2.0],[7408,0,2.0],[7409,0,1.0],[7409,2,2.0],[7410,0,2.0],[7411,2,1.0],[7411,6,1.0],[7412,2,1.0],[7412,6,1.0],[7413,6,3.0],[7414,3,1.0],[7414,6,2.0],[7415,0,1.0],[7415,3,3.0],[7416,0,1.0],[7416,3,1.0],[7417,0,1.0],[7417,3,1.0],[7418,0,3.0],[7418,3,6.0],[7419,4,1.0],[7419,6,1.0],[7420,0,2.0],[7420,2,1.0],[7420,3,1.0],[7421,2,1.0],[7421,3,1.0],[7422,0,1.0],[7422,3,1.0],[7423,0,2.0],[7423,3,1.0],[7424,0,1.0],[7424,2,2.0],[7424,3,1.0],[7425,2,1.0],[7425,3,3.0],[7426,0,3.0],[7426,3,6.0],[7427,0,3.0],[7427,3,2.0],[7428,0,3.0],[7429,2,2.0],[7430,2,2.0],[7431,2,1.0],[7431,6,5.0],[7432,2,3.0],[7432,6,2.0],[7433,2,2.0],[7433,6,3.0],[7434,2,2.0],[7435,2,2.0],[7436,2,2.0],[7437,2,2.0],[7438,0,1.0],[7438,2,4.0],[7438,3,3.0],[7438,7,1.0],[7439,2,1.0],[7439,3,1.0],[7440,2,1.0],[7440,3,1.0],[7441,0,1.0],[7441,3,2.0],[7442,2,2.0],[7442,4,1.0],[7442,5,1.0],[7442,6,1.0],[7443,2,2.0],[7443,5,1.0],[7444,0,3.0],[7444,3,2.0],[7445,0,1.0],[7445,3,2.0],[7446,0,1.0],[7446,3,3.0],[7447,1,1.0],[7447,2,1.0],[7447,7,1.0],[7448,1,2.0],[7448,7,3.0],[7449,2,1.0],[7449,5,1.0],[7450,5,1.0],[7450,7,1.0],[7451,0,1.0],[7451,3,1.0],[7451,5,1.0],[7452,2,2.0],[7452,5,1.0],[7453,2,1.0],[7453,3,1.0],[7453,6,1.0],[7454,2,1.0],[7454,3,1.0],[7455,0,1.0],[7455,3,1.0],[7456,0,1.0],[7456,2,1.0],[7456,5,1.0],[7457,3,1.0],[7457,5,1.0],[7458,2,1.0],[7458,5,1.0],[7459,2,1.0],[7459,5,1.0],[7460,2,1.0],[7460,5,1.0],[7461,0,1.0],[7461,2,1.0],[7462,0,2.0],[7463,0,1.0],[7463,2,2.0],[7464,2,1.0],[7464,5,3.0],[7465,5,3.0],[7466,2,1.0],[7466,5,1.0],[7466,6,1.0],[7467,1,1.0],[7467,5,1.0],[7468,1,2.0],[7468,7,1.0],[7469,1,1.0],[7469,7,1.0],[7470,1,2.0],[7471,1,7.0],[7471,7,8.0],[7472,1,2.0],[7473,1,1.0],[7473,5,1.0],[7474,2,6.0],[7474,5,2.0],[7474,6,2.0],[7475,2,1.0],[7475,5,1.0],[7476,2,1.0],[7476,5,1.0],[7477,2,1.0],[7477,5,1.0],[7478,0,2.0],[7479,0,3.0],[7480,2,3.0],[7480,4,1.0],[7480,5,1.0],[7480,6,1.0],[7481,0,1.0],[7481,3,1.0],[7481,4,2.0],[7481,6,1.0],[7481,7,1.0],[7482,0,1.0],[7482,2,2.0],[7482,4,1.0],[7482,5,2.0],[7482,6,3.0],[7482,7,1.0],[7483,0,1.0],[7483,3,1.0],[7483,4,1.0],[7484,1,1.0],[7484,7,2.0],[7485,7,2.0],[7486,2,1.0],[7486,7,1.0],[7487,1,2.0],[7487,7,3.0],[7488,2,2.0],[7489,2,1.0],[7489,3,1.0],[7490,3,3.0],[7491,0,3.0],[7491,2,12.0],[7491,3,3.0],[7491,4,1.0],[7491,5,4.0],[7492,2,2.0],[7493,2,2.0],[7493,5,1.0],[7493,6,1.0],[7494,2,1.0],[7494,5,1.0],[7495,2,2.0],[7495,5,2.0],[7496,2,2.0],[7496,5,1.0],[7497,2,1.0],[7497,5,1.0],[7498,2,1.0],[7498,5,1.0],[7499,2,2.0],[7500,2,6.0],[7500,5,1.0],[7501,2,3.0],[7502,2,3.0],[7503,3,1.0],[7503,4,1.0],[7503,5,1.0],[7504,2,2.0],[7504,5,1.0],[7504,6,1.0],[7505,2,1.0],[7505,5,1.0],[7506,2,2.0],[7506,6,1.0],[7507,4,8.0],[7508,0,13.0],[7508,3,14.0],[7508,4,1.0],[7508,6,1.0],[7509,1,1.0],[7509,2,1.0],[7509,3,2.0],[7509,4,2.0],[7509,6,6.0],[7510,0,2.0],[7510,2,15.0],[7510,3,6.0],[7510,4,3.0],[7510,5,9.0],[7510,6,1.0],[7510,7,2.0],[7511,1,6.0],[7511,2,2.0],[7511,4,1.0],[7511,5,1.0],[7511,6,4.0],[7511,7,3.0],[7512,0,3.0],[7512,1,2.0],[7512,3,2.0],[7512,4,2.0],[7512,5,2.0],[7512,6,3.0],[7512,7,12.0],[7513,1,1.0],[7513,2,2.0],[7513,4,1.0],[7513,5,1.0],[7513,6,4.0],[7514,0,1.0],[7514,4,4.0],[7514,6,1.0],[7515,2,15.0],[7515,4,1.0],[7515,5,3.0],[7515,6,1.0],[7516,0,1.0],[7516,2,6.0],[7516,4,6.0],[7516,5,1.0],[7516,6,2.0],[7517,0,1.0],[7517,3,1.0],[7518,0,1.0],[7518,3,1.0],[7519,0,1.0],[7519,3,1.0],[7520,0,2.0],[7521,2,1.0],[7521,5,1.0],[7522,1,4.0],[7522,7,3.0],[7523,2,2.0],[7523,4,1.0],[7523,5,3.0],[7523,6,3.0],[7524,0,1.0],[7524,2,2.0],[7524,3,4.0],[7524,5,1.0],[7524,6,2.0],[7524,7,1.0],[7525,4,1.0],[7525,6,1.0],[7526,0,1.0],[7526,2,6.0],[7526,5,1.0],[7526,6,1.0],[7527,2,2.0],[7527,6,2.0],[7528,2,1.0],[7528,5,1.0],[7529,3,1.0],[7529,4,2.0],[7530,0,6.0],[7530,2,4.0],[7530,3,1.0],[7531,0,1.0],[7531,2,1.0],[7531,3,1.0],[7531,5,1.0],[7532,2,4.0],[7532,5,1.0],[7532,6,2.0],[7533,2,2.0],[7533,5,2.0],[7533,6,1.0],[7534,5,2.0],[7535,5,1.0],[7535,6,1.0],[7536,0,1.0],[7536,2,1.0],[7536,5,1.0],[7537,2,3.0],[7537,5,2.0],[7538,2,4.0],[7538,4,1.0],[7539,2,1.0],[7539,4,1.0],[7540,4,1.0],[7540,6,1.0],[7541,2,2.0],[7541,4,1.0],[7541,6,1.0],[7542,2,1.0],[7542,4,1.0],[7543,4,1.0],[7543,6,2.0],[7544,5,2.0],[7545,5,2.0],[7546,2,3.0],[7547,2,2.0],[7548,2,2.0],[7549,2,5.0],[7550,0,2.0],[7550,3,3.0],[7551,2,2.0],[7551,3,1.0],[7552,0,2.0],[7552,3,2.0],[7553,0,7.0],[7553,3,1.0],[7554,2,3.0],[7555,2,3.0],[7556,2,1.0],[7556,5,1.0],[7557,2,2.0],[7557,6,4.0],[7558,1,2.0],[7558,2,1.0],[7558,7,1.0],[7559,1,1.0],[7559,7,2.0],[7560,7,2.0],[7561,1,3.0],[7562,1,2.0],[7563,1,2.0],[7564,2,1.0],[7564,6,1.0],[7565,2,2.0],[7565,6,1.0],[7566,2,4.0],[7566,3,1.0],[7566,4,17.0],[7566,6,10.0],[7567,1,1.0],[7567,2,36.0],[7567,3,1.0],[7567,4,2.0],[7567,5,14.0],[7567,6,2.0],[7568,1,20.0],[7568,7,27.0],[7569,0,2.0],[7569,1,2.0],[7569,3,1.0],[7569,7,15.0],[7570,0,13.0],[7570,2,4.0],[7570,3,8.0],[7570,5,2.0],[7571,1,1.0],[7571,4,5.0],[7571,6,6.0],[7571,7,2.0],[7572,2,13.0],[7572,4,7.0],[7572,5,11.0],[7572,6,3.0],[7573,0,5.0],[7573,2,4.0],[7573,3,4.0],[7573,4,7.0],[7573,5,2.0],[7573,6,5.0],[7574,0,3.0],[7574,1,9.0],[7574,2,33.0],[7574,3,5.0],[7574,5,12.0],[7574,6,7.0],[7574,7,3.0],[7575,1,21.0],[7575,7,22.0],[7576,1,2.0],[7576,7,7.0],[7577,2,1.0],[7577,3,3.0],[7577,6,2.0],[7577,7,1.0],[7578,7,3.0],[7579,7,2.0],[7580,2,3.0],[7581,1,1.0],[7581,7,2.0],[7582,1,1.0],[7582,7,2.0],[7583,1,2.0],[7584,1,2.0],[7585,2,3.0],[7586,2,2.0],[7587,0,1.0],[7587,2,1.0],[7587,3,4.0],[7587,5,1.0],[7587,6,1.0],[7588,2,2.0],[7589,0,1.0],[7589,3,3.0],[7590,0,1.0],[7590,2,1.0],[7590,3,5.0],[7591,0,5.0],[7591,2,2.0],[7591,3,2.0],[7592,2,2.0],[7593,2,2.0],[7593,4,1.0],[7593,6,1.0],[7594,2,1.0],[7594,6,1.0],[7595,5,1.0],[7595,6,2.0],[7596,6,2.0],[7597,2,1.0],[7597,6,1.0],[7598,0,1.0],[7598,3,1.0],[7599,0,4.0],[7599,3,2.0],[7600,0,1.0],[7600,2,1.0],[7600,3,1.0],[7601,3,2.0],[7602,2,2.0],[7603,2,3.0],[7604,2,1.0],[7604,5,1.0],[7605,2,1.0],[7605,5,4.0],[7605,6,1.0],[7606,2,2.0],[7607,0,2.0],[7607,3,1.0],[7608,0,2.0],[7609,3,2.0],[7610,3,2.0],[7611,0,3.0],[7611,2,1.0],[7611,3,13.0],[7612,0,1.0],[7612,3,3.0],[7613,0,2.0],[7613,3,1.0],[7614,0,1.0],[7614,2,1.0],[7615,0,1.0],[7615,2,1.0],[7616,0,1.0],[7616,2,4.0],[7616,3,1.0],[7617,0,5.0],[7618,2,2.0],[7618,5,1.0],[7618,7,1.0],[7619,0,2.0],[7619,2,1.0],[7619,3,1.0],[7619,5,1.0],[7619,6,1.0],[7620,2,1.0],[7620,5,1.0],[7621,2,4.0],[7621,5,1.0],[7622,2,1.0],[7622,5,1.0],[7623,0,1.0],[7623,1,1.0],[7623,2,6.0],[7623,4,1.0],[7623,5,4.0],[7623,6,1.0],[7624,2,2.0],[7624,4,2.0],[7624,5,1.0],[7624,6,2.0],[7625,1,1.0],[7625,7,2.0],[7626,0,1.0],[7626,1,2.0],[7626,2,6.0],[7626,3,2.0],[7626,4,2.0],[7626,5,5.0],[7626,6,4.0],[7626,7,3.0],[7627,0,1.0],[7627,3,2.0],[7628,2,3.0],[7628,5,1.0],[7628,6,2.0],[7629,0,1.0],[7629,2,2.0],[7629,5,1.0],[7630,0,5.0],[7630,3,10.0],[7630,4,1.0],[7630,6,1.0],[7630,7,1.0],[7631,0,1.0],[7631,1,3.0],[7631,2,3.0],[7631,3,4.0],[7631,5,1.0],[7631,7,4.0],[7632,1,3.0],[7632,7,2.0],[7633,1,2.0],[7634,2,2.0],[7634,3,2.0],[7634,5,5.0],[7634,6,1.0],[7635,0,4.0],[7635,3,2.0],[7636,0,21.0],[7636,2,3.0],[7636,3,9.0],[7636,4,5.0],[7636,6,4.0],[7636,7,3.0],[7637,4,4.0],[7638,2,11.0],[7638,4,1.0],[7638,6,2.0],[7639,0,4.0],[7639,2,22.0],[7639,3,3.0],[7639,4,1.0],[7639,5,7.0],[7639,6,5.0],[7640,0,1.0],[7640,2,6.0],[7640,3,1.0],[7640,5,5.0],[7641,6,2.0],[7642,0,3.0],[7642,2,1.0],[7642,6,4.0],[7643,4,1.0],[7643,6,1.0],[7644,2,1.0],[7644,6,4.0],[7644,7,1.0],[7645,2,1.0],[7645,6,1.0],[7646,2,1.0],[7646,6,3.0],[7647,2,2.0],[7647,3,1.0],[7647,5,1.0],[7648,0,1.0],[7648,2,3.0],[7648,3,2.0],[7648,5,1.0],[7649,2,5.0],[7649,4,2.0],[7649,5,2.0],[7649,6,4.0],[7650,1,3.0],[7650,7,4.0],[7651,7,2.0],[7652,7,2.0],[7653,1,1.0],[7653,7,1.0],[7654,2,4.0],[7654,3,2.0],[7654,5,1.0],[7654,6,1.0],[7655,2,3.0],[7655,3,2.0],[7655,6,1.0],[7655,7,2.0],[7656,1,4.0],[7657,2,2.0],[7658,2,2.0],[7658,5,1.0],[7659,2,10.0],[7659,4,1.0],[7659,5,1.0],[7659,6,2.0],[7660,2,3.0],[7660,4,1.0],[7660,5,2.0],[7660,6,1.0],[7661,2,3.0],[7661,4,2.0],[7661,6,2.0],[7662,2,1.0],[7662,3,2.0],[7663,3,2.0],[7664,3,3.0],[7665,3,2.0],[7666,2,2.0],[7667,2,2.0],[7668,1,2.0],[7668,7,6.0],[7669,2,1.0],[7669,5,2.0],[7670,2,1.0],[7670,5,1.0],[7671,2,1.0],[7671,3,3.0],[7671,5,2.0],[7672,2,1.0],[7672,5,1.0],[7673,2,1.0],[7673,5,1.0],[7674,0,1.0],[7674,2,1.0],[7674,3,1.0],[7675,0,1.0],[7675,2,10.0],[7675,3,1.0],[7676,2,2.0],[7676,6,1.0],[7676,7,1.0],[7677,2,1.0],[7677,5,2.0],[7678,2,2.0],[7679,2,2.0],[7679,3,1.0],[7680,1,1.0],[7680,2,1.0],[7680,7,1.0],[7681,1,1.0],[7681,7,1.0],[7682,1,1.0],[7682,7,2.0],[7683,2,1.0],[7683,6,1.0],[7684,2,1.0],[7684,6,1.0],[7685,2,1.0],[7685,6,1.0],[7686,7,4.0],[7687,3,2.0],[7687,7,7.0],[7688,7,2.0],[7689,1,1.0],[7689,7,3.0],[7690,0,2.0],[7690,3,2.0],[7690,7,1.0],[7691,1,2.0],[7691,7,1.0],[7692,1,1.0],[7692,2,1.0],[7693,1,3.0],[7693,5,1.0],[7693,7,3.0],[7694,2,1.0],[7694,3,1.0],[7694,5,1.0],[7695,2,1.0],[7695,5,1.0],[7696,1,4.0],[7697,0,2.0],[7697,1,3.0],[7697,3,1.0],[7698,1,2.0],[7699,1,3.0],[7700,0,1.0],[7700,2,1.0],[7701,2,7.0],[7702,2,3.0],[7703,2,2.0],[7704,2,2.0],[7705,2,2.0],[7706,2,2.0],[7707,1,2.0],[7707,7,1.0],[7708,0,1.0],[7708,2,5.0],[7709,2,5.0],[7709,3,1.0],[7709,5,5.0],[7709,6,2.0],[7710,2,7.0],[7710,5,1.0],[7710,6,1.0],[7711,1,7.0],[7711,7,2.0],[7712,2,2.0],[7712,4,1.0],[7712,5,3.0],[7712,6,5.0],[7713,4,1.0],[7713,6,2.0],[7714,0,1.0],[7714,2,1.0],[7714,4,1.0],[7714,6,5.0],[7715,2,1.0],[7715,3,2.0],[7716,2,4.0],[7716,3,1.0],[7717,6,3.0],[7718,3,1.0],[7718,6,1.0],[7719,2,1.0],[7719,6,1.0],[7720,2,1.0],[7720,3,3.0],[7720,6,1.0],[7721,6,4.0],[7722,2,2.0],[7723,2,2.0],[7724,0,2.0],[7724,2,1.0],[7725,0,1.0],[7725,3,1.0],[7726,0,2.0],[7727,0,1.0],[7727,3,3.0],[7728,0,4.0],[7728,2,2.0],[7728,3,5.0],[7729,3,2.0],[7730,0,1.0],[7730,3,1.0],[7731,0,2.0],[7731,3,1.0],[7732,0,4.0],[7732,3,7.0],[7733,2,2.0],[7734,2,2.0],[7735,2,2.0],[7736,2,9.0],[7737,2,4.0],[7737,5,1.0],[7737,6,2.0],[7738,2,2.0],[7738,6,2.0],[7739,2,4.0],[7739,5,3.0],[7739,6,2.0],[7740,1,1.0],[7740,6,1.0],[7740,7,2.0],[7741,2,4.0],[7741,5,1.0],[7742,2,4.0],[7742,5,3.0],[7743,2,1.0],[7743,5,1.0],[7744,5,1.0],[7744,6,1.0],[7745,2,1.0],[7745,3,1.0],[7745,5,1.0],[7746,2,1.0],[7746,5,1.0],[7747,2,1.0],[7747,3,2.0],[7747,5,1.0],[7748,2,2.0],[7748,5,1.0],[7749,1,1.0],[7749,2,2.0],[7749,5,3.0],[7749,6,1.0],[7749,7,4.0],[7750,0,1.0],[7750,1,1.0],[7750,2,5.0],[7750,3,2.0],[7750,4,2.0],[7750,5,2.0],[7751,5,2.0],[7752,6,2.0],[7753,2,2.0],[7753,6,1.0],[7754,6,2.0],[7755,4,2.0],[7755,6,1.0],[7756,4,1.0],[7756,6,1.0],[7757,2,2.0],[7757,4,1.0],[7758,4,2.0],[7759,5,1.0],[7759,6,2.0],[7760,2,16.0],[7760,4,4.0],[7760,5,11.0],[7760,6,4.0],[7761,4,1.0],[7761,5,2.0],[7762,4,2.0],[7762,6,2.0],[7763,2,8.0],[7763,5,4.0],[7764,2,1.0],[7764,5,1.0],[7765,2,1.0],[7765,6,1.0],[7766,1,1.0],[7766,2,6.0],[7766,5,1.0],[7766,7,3.0],[7767,0,1.0],[7767,2,1.0],[7768,0,1.0],[7768,2,2.0],[7769,0,1.0],[7769,1,6.0],[7769,7,6.0],[7770,2,3.0],[7770,4,1.0],[7771,2,8.0],[7771,5,3.0],[7771,6,11.0],[7772,0,5.0],[7772,2,2.0],[7772,3,1.0],[7772,5,1.0],[7773,1,2.0],[7774,1,5.0],[7774,2,1.0],[7774,7,8.0],[7775,2,11.0],[7775,4,1.0],[7775,5,3.0],[7776,2,30.0],[7776,5,12.0],[7777,0,1.0],[7777,3,4.0],[7778,1,1.0],[7778,2,1.0],[7779,1,2.0],[7780,1,1.0],[7780,3,1.0],[7780,7,4.0],[7781,7,2.0],[7782,1,4.0],[7782,7,1.0],[7783,1,2.0],[7784,1,3.0],[7784,7,2.0],[7785,2,4.0],[7785,7,1.0],[7786,1,2.0],[7786,7,1.0],[7787,0,1.0],[7787,3,1.0],[7788,2,4.0],[7788,5,4.0],[7789,0,1.0],[7789,2,4.0],[7789,4,1.0],[7789,5,1.0],[7789,6,3.0],[7790,1,3.0],[7790,2,1.0],[7790,3,1.0],[7790,4,2.0],[7790,5,1.0],[7790,6,1.0],[7790,7,3.0],[7791,2,6.0],[7791,4,3.0],[7791,5,6.0],[7791,6,5.0],[7791,7,1.0],[7792,0,18.0],[7792,2,5.0],[7792,3,19.0],[7792,4,1.0],[7792,5,4.0],[7792,6,2.0],[7793,2,2.0],[7793,5,2.0],[7794,2,4.0],[7794,4,1.0],[7794,5,3.0],[7794,6,1.0],[7795,1,2.0],[7795,3,2.0],[7795,7,2.0],[7796,2,1.0],[7796,5,1.0],[7796,6,3.0],[7797,4,1.0],[7797,6,6.0],[7798,2,2.0],[7799,2,1.0],[7799,6,2.0],[7800,2,2.0],[7800,5,1.0],[7801,0,1.0],[7801,2,4.0],[7801,3,1.0],[7802,0,2.0],[7802,2,4.0],[7802,5,1.0],[7803,2,1.0],[7803,3,1.0],[7804,1,1.0],[7804,6,5.0],[7805,1,3.0],[7805,7,1.0],[7806,1,2.0],[7807,1,1.0],[7807,7,1.0],[7808,1,1.0],[7808,7,1.0],[7809,0,1.0],[7809,1,1.0],[7809,3,3.0],[7810,0,1.0],[7810,2,1.0],[7811,2,3.0],[7812,2,4.0],[7813,2,5.0],[7814,2,2.0],[7815,2,2.0],[7816,2,3.0],[7817,1,1.0],[7817,2,1.0],[7817,5,1.0],[7817,7,2.0],[7818,2,2.0],[7818,5,1.0],[7819,2,1.0],[7819,5,1.0],[7820,2,2.0],[7820,5,1.0],[7821,2,2.0],[7822,2,7.0],[7823,2,2.0],[7824,2,1.0],[7824,5,2.0],[7825,2,2.0],[7826,0,1.0],[7826,3,1.0],[7827,3,2.0],[7828,3,2.0],[7829,3,3.0],[7830,0,1.0],[7830,3,2.0],[7831,0,1.0],[7831,3,3.0],[7832,3,2.0],[7833,0,2.0],[7833,3,5.0],[7834,2,2.0],[7835,0,1.0],[7835,2,1.0],[7835,3,1.0],[7836,2,2.0],[7837,2,2.0],[7838,2,2.0],[7839,2,2.0],[7840,3,1.0],[7840,4,1.0],[7841,4,1.0],[7841,5,1.0],[7842,1,1.0],[7842,4,1.0],[7842,6,1.0],[7843,1,2.0],[7843,3,1.0],[7843,4,4.0],[7843,6,2.0],[7843,7,2.0],[7844,1,1.0],[7844,4,1.0],[7845,0,1.0],[7845,3,1.0],[7846,0,29.0],[7846,3,49.0],[7847,0,32.0],[7847,2,6.0],[7847,3,23.0],[7847,5,3.0],[7847,6,2.0],[7848,0,33.0],[7848,1,1.0],[7848,2,101.0],[7848,3,46.0],[7848,4,12.0],[7848,5,48.0],[7848,6,10.0],[7848,7,10.0],[7849,0,10.0],[7849,1,1.0],[7849,2,110.0],[7849,3,7.0],[7849,4,12.0],[7849,5,43.0],[7849,6,28.0],[7850,0,22.0],[7850,1,2.0],[7850,2,85.0],[7850,3,8.0],[7850,4,9.0],[7850,5,37.0],[7850,6,17.0],[7850,7,2.0],[7851,0,56.0],[7851,3,44.0],[7852,2,47.0],[7852,5,34.0],[7853,2,32.0],[7853,4,11.0],[7853,5,20.0],[7853,6,3.0],[7854,2,61.0],[7854,5,26.0],[7854,7,3.0],[7855,0,33.0],[7855,3,36.0],[7856,2,3.0],[7856,6,1.0],[7857,2,2.0],[7858,0,3.0],[7858,3,1.0],[7859,0,1.0],[7859,3,2.0],[7860,0,5.0],[7860,3,1.0],[7861,0,1.0],[7861,3,2.0],[7862,3,2.0],[7863,0,1.0],[7863,2,1.0],[7863,3,2.0],[7864,0,1.0],[7864,3,1.0],[7865,0,2.0],[7865,4,2.0],[7866,2,7.0],[7866,5,2.0],[7867,6,2.0],[7868,6,2.0],[7869,6,2.0],[7870,2,2.0],[7871,0,1.0],[7871,3,1.0],[7872,0,4.0],[7873,0,3.0],[7873,2,1.0],[7874,0,1.0],[7874,2,2.0],[7874,4,2.0],[7874,5,2.0],[7875,0,6.0],[7875,3,6.0],[7876,2,3.0],[7877,0,1.0],[7877,3,1.0],[7878,3,2.0],[7879,2,2.0],[7879,5,1.0],[7879,6,1.0],[7880,6,2.0],[7881,1,2.0],[7881,2,3.0],[7881,6,1.0],[7882,2,1.0],[7882,4,1.0],[7882,5,1.0],[7883,0,3.0],[7883,3,2.0],[7884,1,2.0],[7884,7,4.0],[7885,2,3.0],[7886,0,1.0],[7886,3,1.0],[7887,0,1.0],[7887,2,1.0],[7887,3,1.0],[7888,0,1.0],[7888,3,4.0],[7889,0,1.0],[7889,3,1.0],[7890,0,1.0],[7890,3,5.0],[7891,0,1.0],[7891,3,2.0],[7892,3,2.0],[7893,2,1.0],[7893,5,1.0],[7894,0,2.0],[7894,2,1.0],[7894,5,1.0],[7895,0,2.0],[7896,0,2.0],[7897,0,2.0],[7898,0,1.0],[7898,2,3.0],[7899,1,1.0],[7899,7,1.0],[7900,1,1.0],[7900,7,2.0],[7901,1,2.0],[7901,7,1.0],[7902,1,2.0],[7902,7,1.0],[7903,1,1.0],[7903,7,1.0],[7904,0,3.0],[7904,1,1.0],[7904,5,1.0],[7905,2,2.0],[7905,5,1.0],[7906,5,1.0],[7906,6,1.0],[7907,2,10.0],[7907,5,4.0],[7908,2,1.0],[7908,5,1.0],[7909,2,2.0],[7909,5,1.0],[7910,0,2.0],[7911,2,1.0],[7911,5,1.0],[7911,6,1.0],[7912,5,1.0],[7912,6,1.0],[7913,2,1.0],[7913,5,1.0],[7913,6,1.0],[7914,0,1.0],[7914,1,2.0],[7914,2,11.0],[7914,5,7.0],[7914,6,6.0],[7914,7,1.0],[7915,2,1.0],[7915,5,1.0],[7915,6,1.0],[7916,2,2.0],[7916,5,1.0],[7917,1,1.0],[7917,7,1.0],[7918,7,2.0],[7919,0,1.0],[7919,1,2.0],[7919,3,2.0],[7919,7,5.0],[7920,2,2.0],[7921,2,1.0],[7921,5,1.0],[7921,6,1.0],[7922,2,2.0],[7922,5,3.0],[7923,2,1.0],[7923,5,2.0],[7923,6,1.0],[7924,1,1.0],[7924,5,1.0],[7925,4,1.0],[7925,5,1.0],[7926,1,1.0],[7926,4,1.0],[7927,2,1.0],[7927,4,1.0],[7927,5,1.0],[7928,2,12.0],[7929,2,2.0],[7929,6,1.0],[7930,2,2.0],[7931,2,3.0],[7932,2,3.0],[7933,2,2.0],[7934,0,1.0],[7934,1,3.0],[7934,2,9.0],[7934,3,4.0],[7934,5,3.0],[7934,6,1.0],[7934,7,2.0],[7935,0,1.0],[7935,3,5.0],[7936,0,1.0],[7936,3,2.0],[7937,0,1.0],[7937,3,1.0],[7938,2,1.0],[7938,3,1.0],[7939,2,1.0],[7939,4,1.0],[7940,1,3.0],[7941,2,1.0],[7941,3,1.0],[7942,1,1.0],[7942,3,1.0],[7943,2,13.0],[7943,5,8.0],[7944,0,2.0],[7945,0,2.0],[7946,2,1.0],[7946,5,1.0],[7947,2,1.0],[7947,4,1.0],[7947,5,1.0],[7948,3,2.0],[7948,5,1.0],[7948,6,1.0],[7948,7,3.0],[7949,2,7.0],[7949,5,4.0],[7950,2,1.0],[7950,5,3.0],[7950,6,3.0],[7951,6,2.0],[7952,6,2.0],[7953,0,2.0],[7953,3,1.0],[7954,0,1.0],[7954,3,1.0],[7955,1,1.0],[7955,3,1.0],[7956,0,1.0],[7956,2,7.0],[7956,4,1.0],[7956,5,3.0],[7956,6,1.0],[7957,2,4.0],[7957,4,1.0],[7958,4,1.0],[7958,5,1.0],[7959,4,1.0],[7959,6,1.0],[7960,2,2.0],[7960,4,3.0],[7960,5,3.0],[7960,6,7.0],[7961,0,3.0],[7961,2,1.0],[7961,3,8.0],[7962,2,6.0],[7962,5,2.0],[7963,0,1.0],[7963,2,2.0],[7963,3,1.0],[7963,4,1.0],[7963,5,2.0],[7964,2,5.0],[7964,5,2.0],[7965,2,3.0],[7965,4,2.0],[7965,5,1.0],[7966,0,1.0],[7966,3,2.0],[7966,7,1.0],[7967,0,1.0],[7967,3,6.0],[7967,6,1.0],[7968,2,3.0],[7969,2,8.0],[7970,2,3.0],[7971,3,1.0],[7971,7,2.0],[7972,2,2.0],[7973,2,2.0],[7974,2,2.0],[7975,0,2.0],[7976,0,1.0],[7976,2,1.0],[7977,0,1.0],[7977,2,1.0],[7977,4,1.0],[7977,6,2.0],[7978,0,3.0],[7978,3,4.0],[7978,4,1.0],[7978,6,3.0],[7979,4,1.0],[7979,6,1.0],[7980,1,2.0],[7980,4,2.0],[7980,5,1.0],[7981,4,2.0],[7981,6,1.0],[7982,3,2.0],[7983,0,1.0],[7983,3,1.0],[7984,3,2.0],[7985,0,1.0],[7985,3,1.0],[7986,0,1.0],[7986,2,1.0],[7986,3,3.0],[7987,0,1.0],[7987,5,1.0],[7988,2,1.0],[7988,5,1.0],[7989,1,1.0],[7989,5,1.0],[7990,2,1.0],[7990,5,1.0],[7991,5,1.0],[7991,6,1.0],[7992,2,3.0],[7992,3,1.0],[7992,5,1.0],[7992,6,1.0],[7992,7,1.0],[7993,2,2.0],[7994,0,1.0],[7994,6,1.0],[7994,7,1.0],[7995,4,1.0],[7995,6,1.0],[7996,1,1.0],[7996,2,4.0],[7996,5,1.0],[7996,6,2.0],[7997,2,2.0],[7998,2,10.0],[7998,5,2.0],[7999,2,2.0],[8000,1,2.0],[8000,2,1.0],[8000,7,1.0],[8001,2,2.0],[8002,1,2.0],[8003,1,2.0],[8004,1,1.0],[8004,3,1.0],[8005,0,1.0],[8005,2,5.0],[8005,3,1.0],[8005,5,2.0],[8005,6,4.0],[8005,7,2.0],[8006,0,1.0],[8006,3,1.0],[8006,5,2.0],[8006,6,2.0],[8007,2,1.0],[8007,5,1.0],[8008,2,2.0],[8008,5,2.0],[8008,6,1.0],[8009,2,2.0],[8009,5,1.0],[8010,5,1.0],[8010,6,1.0],[8011,3,1.0],[8011,5,1.0],[8012,2,3.0],[8012,5,1.0],[8012,6,1.0],[8013,2,2.0],[8014,2,2.0],[8015,0,1.0],[8015,2,52.0],[8015,3,4.0],[8015,4,8.0],[8015,5,10.0],[8015,6,9.0],[8016,0,1.0],[8016,2,44.0],[8016,3,3.0],[8016,4,8.0],[8016,5,13.0],[8016,6,14.0],[8017,1,38.0],[8017,3,3.0],[8017,7,50.0],[8018,0,1.0],[8018,1,32.0],[8018,7,25.0],[8019,0,27.0],[8019,2,1.0],[8019,3,39.0],[8020,0,5.0],[8020,2,19.0],[8020,3,3.0],[8020,4,1.0],[8020,5,6.0],[8020,6,11.0],[8021,0,20.0],[8021,1,2.0],[8021,2,8.0],[8021,3,28.0],[8021,4,11.0],[8021,5,11.0],[8021,6,6.0],[8021,7,3.0],[8022,1,1.0],[8022,2,50.0],[8022,5,20.0],[8022,7,1.0],[8023,2,3.0],[8024,0,4.0],[8024,2,13.0],[8024,3,10.0],[8024,4,2.0],[8024,5,5.0],[8024,6,6.0],[8025,2,1.0],[8025,4,9.0],[8025,5,1.0],[8025,6,22.0],[8026,2,2.0],[8027,2,2.0],[8028,0,1.0],[8028,2,1.0],[8029,4,7.0],[8029,6,16.0],[8030,0,4.0],[8030,3,6.0],[8030,4,2.0],[8030,6,1.0],[8031,2,7.0],[8031,5,3.0],[8031,6,1.0],[8032,2,19.0],[8032,5,12.0],[8033,1,23.0],[8033,7,16.0],[8034,0,1.0],[8034,2,13.0],[8034,3,2.0],[8034,4,6.0],[8034,5,4.0],[8034,6,6.0],[8035,0,1.0],[8035,1,7.0],[8035,3,1.0],[8035,7,6.0],[8036,4,11.0],[8036,6,25.0],[8037,0,2.0],[8037,2,15.0],[8037,3,1.0],[8037,4,2.0],[8037,5,2.0],[8037,6,1.0],[8038,0,1.0],[8038,2,1.0],[8038,4,4.0],[8038,6,3.0],[8039,1,1.0],[8039,7,1.0],[8040,2,1.0],[8040,5,1.0],[8040,6,1.0],[8041,2,1.0],[8041,3,1.0],[8041,5,1.0],[8042,2,3.0],[8042,5,3.0],[8043,2,1.0],[8043,4,1.0],[8043,6,1.0],[8044,0,1.0],[8044,4,1.0],[8044,6,1.0],[8045,4,2.0],[8046,3,1.0],[8046,4,1.0],[8047,4,1.0],[8047,5,2.0],[8048,4,1.0],[8048,5,1.0],[8049,2,1.0],[8049,4,1.0],[8049,5,1.0],[8050,2,2.0],[8051,1,1.0],[8051,2,4.0],[8051,5,4.0],[8052,1,1.0],[8052,2,1.0],[8052,4,1.0],[8052,6,1.0],[8053,2,1.0],[8053,4,1.0],[8054,2,5.0],[8054,6,1.0],[8055,0,5.0],[8055,2,3.0],[8055,3,6.0],[8055,5,7.0],[8056,1,3.0],[8056,7,3.0],[8057,1,9.0],[8057,2,1.0],[8057,7,7.0],[8058,0,2.0],[8058,2,7.0],[8058,5,2.0],[8058,6,1.0],[8058,7,1.0],[8059,1,7.0],[8059,5,2.0],[8059,6,2.0],[8059,7,5.0],[8060,0,1.0],[8060,2,2.0],[8061,2,1.0],[8061,4,1.0],[8061,5,1.0],[8062,2,1.0],[8062,4,1.0],[8062,5,1.0],[8062,6,1.0],[8063,2,1.0],[8063,4,1.0],[8063,6,1.0],[8064,2,2.0],[8064,4,1.0],[8065,2,2.0],[8066,2,3.0],[8067,2,2.0],[8068,2,1.0],[8068,4,1.0],[8069,2,4.0],[8069,5,1.0],[8070,4,1.0],[8070,6,2.0],[8071,2,1.0],[8071,4,1.0],[8071,5,1.0],[8071,6,4.0],[8072,2,3.0],[8072,5,1.0],[8072,6,3.0],[8073,2,1.0],[8073,5,2.0],[8074,2,2.0],[8074,3,1.0],[8075,0,1.0],[8075,3,1.0],[8076,0,2.0],[8076,3,1.0],[8077,0,2.0],[8077,2,1.0],[8077,3,3.0],[8077,6,1.0],[8078,0,2.0],[8078,2,2.0],[8079,2,1.0],[8079,6,1.0],[8080,4,1.0],[8080,6,2.0],[8081,0,2.0],[8081,5,1.0],[8081,6,2.0],[8082,4,3.0],[8082,5,1.0],[8082,6,3.0],[8083,0,3.0],[8083,2,1.0],[8083,6,2.0],[8084,2,1.0],[8084,5,1.0],[8084,6,2.0],[8085,0,1.0],[8085,2,4.0],[8085,3,2.0],[8085,5,4.0],[8085,6,3.0],[8085,7,1.0],[8086,1,3.0],[8086,7,2.0],[8087,0,2.0],[8087,7,2.0],[8088,7,2.0],[8089,1,4.0],[8089,7,4.0],[8090,1,2.0],[8090,7,1.0],[8091,0,8.0],[8091,2,1.0],[8091,3,4.0],[8091,4,1.0],[8091,6,2.0],[8092,0,1.0],[8092,3,1.0],[8093,0,1.0],[8093,2,1.0],[8093,3,1.0],[8093,5,1.0],[8094,4,1.0],[8094,6,1.0],[8095,2,11.0],[8095,4,2.0],[8095,5,8.0],[8095,6,7.0],[8096,2,1.0],[8096,7,3.0],[8097,0,1.0],[8097,3,1.0],[8097,5,1.0],[8098,2,3.0],[8098,4,1.0],[8098,5,3.0],[8098,6,2.0],[8099,2,6.0],[8099,4,2.0],[8099,5,1.0],[8099,6,6.0],[8100,0,2.0],[8100,2,7.0],[8100,4,3.0],[8100,5,5.0],[8100,7,1.0],[8101,1,11.0],[8101,7,8.0],[8102,0,1.0],[8102,2,5.0],[8102,4,5.0],[8102,5,1.0],[8102,6,8.0],[8102,7,1.0],[8103,1,6.0],[8103,7,3.0],[8104,2,9.0],[8104,3,2.0],[8104,4,1.0],[8104,5,6.0],[8104,6,1.0],[8105,0,10.0],[8105,2,3.0],[8105,3,16.0],[8105,4,2.0],[8105,5,5.0],[8105,6,9.0],[8105,7,2.0],[8106,0,8.0],[8106,3,3.0],[8107,2,18.0],[8107,3,2.0],[8107,5,4.0],[8107,6,2.0],[8108,0,5.0],[8108,3,8.0],[8109,0,1.0],[8109,3,2.0],[8110,4,1.0],[8110,5,1.0],[8110,6,5.0],[8111,2,1.0],[8111,4,1.0],[8111,6,1.0],[8112,0,1.0],[8112,4,1.0],[8112,5,1.0],[8113,3,2.0],[8113,4,1.0],[8113,6,1.0],[8114,2,1.0],[8114,4,1.0],[8115,2,1.0],[8115,4,1.0],[8115,5,1.0],[8116,2,1.0],[8116,6,1.0],[8117,3,1.0],[8117,6,1.0],[8118,2,1.0],[8118,6,1.0],[8119,6,2.0],[8120,2,2.0],[8120,6,3.0],[8121,3,1.0],[8121,6,1.0],[8122,2,1.0],[8122,5,1.0],[8123,2,1.0],[8123,5,1.0],[8124,2,2.0],[8125,1,1.0],[8125,3,1.0],[8125,7,4.0],[8126,1,2.0],[8127,1,1.0],[8127,7,1.0],[8128,1,2.0],[8129,1,2.0],[8130,0,1.0],[8130,2,1.0],[8131,2,3.0],[8132,2,6.0],[8133,0,2.0],[8134,0,1.0],[8134,3,1.0],[8135,3,2.0],[8136,0,1.0],[8136,3,2.0],[8137,0,6.0],[8137,2,2.0],[8137,3,5.0],[8138,0,1.0],[8138,7,1.0],[8139,2,1.0],[8139,3,1.0],[8139,7,1.0],[8140,1,1.0],[8140,7,1.0],[8141,2,1.0],[8141,7,1.0],[8142,1,2.0],[8142,7,1.0],[8143,1,1.0],[8143,3,1.0],[8144,1,1.0],[8144,7,1.0],[8145,1,1.0],[8145,7,2.0],[8146,1,1.0],[8146,7,4.0],[8147,2,2.0],[8148,2,3.0],[8149,2,2.0],[8150,2,9.0],[8151,0,4.0],[8151,3,8.0],[8152,2,2.0],[8153,0,1.0],[8153,3,1.0],[8154,2,2.0],[8155,2,3.0],[8155,3,1.0],[8155,4,1.0],[8155,6,6.0],[8156,1,1.0],[8156,6,1.0],[8157,2,2.0],[8158,2,6.0],[8158,3,1.0],[8158,5,2.0],[8158,6,2.0],[8159,0,1.0],[8159,2,3.0],[8159,3,1.0],[8159,5,1.0],[8159,6,1.0],[8160,2,2.0],[8160,4,4.0],[8160,6,7.0],[8161,2,1.0],[8161,4,1.0],[8161,6,2.0],[8162,0,3.0],[8162,3,9.0],[8163,2,3.0],[8163,3,1.0],[8163,4,1.0],[8163,5,1.0],[8163,6,1.0],[8164,2,1.0],[8164,6,1.0],[8165,0,1.0],[8165,3,2.0],[8165,6,2.0],[8166,2,1.0],[8166,6,1.0],[8167,6,2.0],[8168,6,2.0],[8169,0,1.0],[8169,3,1.0],[8170,2,1.0],[8170,3,1.0],[8171,0,1.0],[8171,2,2.0],[8172,2,2.0],[8173,2,2.0],[8174,2,2.0],[8175,0,1.0],[8175,2,1.0],[8176,0,2.0],[8176,3,1.0],[8177,3,5.0],[8178,1,14.0],[8178,7,8.0],[8179,2,4.0],[8179,4,2.0],[8179,6,3.0],[8180,1,1.0],[8180,7,3.0],[8181,0,1.0],[8181,3,3.0],[8181,4,1.0],[8182,6,1.0],[8182,7,1.0],[8183,3,2.0],[8184,2,7.0],[8184,5,3.0],[8184,6,3.0],[8185,2,2.0],[8185,5,1.0],[8186,2,1.0],[8186,5,1.0],[8187,2,1.0],[8187,5,1.0],[8188,3,1.0],[8188,5,1.0],[8188,7,3.0],[8189,1,1.0],[8189,2,1.0],[8189,5,3.0],[8190,5,2.0],[8191,2,1.0],[8191,5,1.0],[8191,6,1.0],[8192,2,2.0],[8192,3,1.0],[8192,5,1.0],[8192,6,2.0],[8192,7,1.0],[8193,2,1.0],[8193,3,1.0],[8193,6,1.0],[8194,1,1.0],[8194,7,1.0],[8195,1,1.0],[8195,2,2.0],[8195,7,1.0],[8196,3,1.0],[8196,7,1.0],[8197,2,2.0],[8197,3,3.0],[8197,7,1.0],[8198,0,1.0],[8198,7,1.0],[8199,2,1.0],[8199,5,1.0],[8199,6,1.0],[8200,2,2.0],[8200,4,1.0],[8200,5,1.0],[8200,6,1.0],[8201,2,1.0],[8201,4,2.0],[8201,6,1.0],[8202,5,1.0],[8202,6,1.0],[8203,2,2.0],[8203,5,1.0],[8204,1,1.0],[8204,4,1.0],[8204,7,1.0],[8205,0,1.0],[8205,2,1.0],[8206,2,1.0],[8206,3,2.0],[8206,5,1.0],[8206,6,1.0],[8207,0,1.0],[8207,2,2.0],[8207,5,1.0],[8207,6,1.0],[8208,2,1.0],[8208,3,1.0],[8208,5,2.0],[8208,6,2.0],[8209,0,1.0],[8209,2,1.0],[8209,3,2.0],[8209,5,1.0],[8210,1,1.0],[8210,7,1.0],[8211,1,2.0],[8211,2,1.0],[8211,7,3.0],[8212,1,2.0],[8212,7,3.0],[8213,2,4.0],[8213,5,1.0],[8214,2,1.0],[8214,5,1.0],[8215,0,1.0],[8215,1,1.0],[8216,5,1.0],[8216,6,2.0],[8217,3,1.0],[8217,5,1.0],[8218,1,1.0],[8218,5,1.0],[8218,7,1.0],[8219,2,2.0],[8219,5,1.0],[8220,2,4.0],[8220,6,1.0],[8221,1,2.0],[8221,7,4.0],[8222,2,4.0],[8222,5,1.0],[8222,6,2.0],[8223,0,5.0],[8223,2,1.0],[8223,3,11.0],[8223,4,8.0],[8223,6,4.0],[8223,7,1.0],[8224,0,11.0],[8224,2,1.0],[8224,3,49.0],[8224,6,2.0],[8225,1,7.0],[8225,7,2.0],[8226,0,1.0],[8226,1,2.0],[8226,7,3.0],[8227,2,2.0],[8227,5,1.0],[8227,6,14.0],[8228,4,1.0],[8228,6,1.0],[8229,2,1.0],[8229,4,2.0],[8229,5,1.0],[8229,6,2.0],[8230,2,1.0],[8230,4,1.0],[8231,1,1.0],[8231,7,1.0],[8232,0,1.0],[8232,4,1.0],[8233,2,2.0],[8233,4,2.0],[8233,6,6.0],[8234,2,5.0],[8234,5,1.0],[8234,6,3.0],[8235,0,4.0],[8235,2,1.0],[8235,3,6.0],[8236,2,5.0],[8236,5,2.0],[8236,6,3.0],[8237,1,5.0],[8237,2,2.0],[8237,7,7.0],[8238,2,3.0],[8238,6,4.0],[8239,4,2.0],[8239,6,3.0],[8240,1,6.0],[8240,2,1.0],[8240,7,7.0],[8241,2,10.0],[8241,4,1.0],[8241,5,1.0],[8242,2,4.0],[8242,4,3.0],[8242,5,3.0],[8242,6,4.0],[8243,2,11.0],[8243,5,2.0],[8244,1,3.0],[8245,1,1.0],[8245,3,1.0],[8246,1,2.0],[8246,7,1.0],[8247,2,2.0],[8248,2,2.0],[8249,2,1.0],[8249,5,1.0],[8250,2,2.0],[8251,2,3.0],[8252,1,2.0],[8252,7,3.0],[8253,1,1.0],[8253,7,1.0],[8254,2,1.0],[8254,5,2.0],[8255,2,1.0],[8255,5,1.0],[8256,2,3.0],[8256,5,1.0],[8256,7,1.0],[8257,2,3.0],[8258,3,1.0],[8258,6,1.0],[8259,0,2.0],[8259,3,3.0],[8259,6,1.0],[8260,2,1.0],[8260,6,1.0],[8261,2,1.0],[8261,6,1.0],[8262,0,1.0],[8262,6,3.0],[8263,2,11.0],[8264,2,4.0],[8265,2,3.0],[8266,6,2.0],[8267,6,2.0],[8268,2,33.0],[8268,4,1.0],[8268,5,8.0],[8268,6,2.0],[8269,3,2.0],[8270,0,1.0],[8270,2,15.0],[8270,5,3.0],[8271,2,2.0],[8272,2,2.0],[8273,2,2.0],[8274,2,3.0],[8275,2,2.0],[8276,0,2.0],[8277,0,2.0],[8278,0,2.0],[8278,2,1.0],[8279,0,4.0],[8279,2,1.0],[8280,2,2.0],[8281,2,2.0],[8282,2,1.0],[8282,4,1.0],[8283,4,1.0],[8283,6,1.0],[8284,2,3.0],[8284,4,1.0],[8285,0,3.0],[8285,3,1.0],[8285,4,1.0],[8285,6,1.0],[8286,0,1.0],[8286,3,1.0],[8287,0,1.0],[8287,3,1.0],[8288,0,3.0],[8288,3,2.0],[8289,0,3.0],[8289,3,1.0],[8290,4,3.0],[8290,5,1.0],[8290,6,5.0],[8291,2,8.0],[8291,4,1.0],[8291,5,8.0],[8291,6,1.0],[8292,2,1.0],[8292,4,1.0],[8292,6,2.0],[8293,0,3.0],[8293,1,1.0],[8293,2,3.0],[8293,3,1.0],[8293,4,6.0],[8293,5,4.0],[8293,6,9.0],[8293,7,2.0],[8294,2,1.0],[8294,4,1.0],[8294,5,1.0],[8295,3,4.0],[8296,4,5.0],[8296,6,8.0],[8297,2,1.0],[8297,5,1.0],[8297,6,1.0],[8298,2,3.0],[8298,3,4.0],[8299,0,2.0],[8299,3,6.0],[8299,5,1.0],[8300,0,1.0],[8300,3,1.0],[8301,0,4.0],[8301,3,6.0],[8302,2,4.0],[8302,3,1.0],[8303,4,1.0],[8303,5,1.0],[8303,6,1.0],[8304,1,1.0],[8304,2,2.0],[8304,3,1.0],[8304,4,1.0],[8304,5,1.0],[8305,0,1.0],[8305,3,1.0],[8305,4,1.0],[8306,4,1.0],[8306,6,2.0],[8306,7,1.0],[8307,2,1.0],[8307,4,1.0],[8308,4,2.0],[8308,6,1.0],[8309,6,2.0],[8310,6,3.0],[8311,2,2.0],[8311,6,4.0],[8312,2,2.0],[8312,6,1.0],[8313,6,2.0],[8314,2,1.0],[8314,6,2.0],[8315,2,1.0],[8315,3,1.0],[8316,0,2.0],[8316,3,4.0],[8317,0,2.0],[8317,3,1.0],[8318,2,1.0],[8318,4,1.0],[8318,6,1.0],[8319,2,1.0],[8319,5,1.0],[8319,6,1.0],[8320,5,1.0],[8320,6,1.0],[8321,0,1.0],[8321,6,1.0],[8322,6,2.0],[8323,2,1.0],[8323,5,1.0],[8323,6,5.0],[8324,0,1.0],[8324,2,2.0],[8324,3,2.0],[8325,1,2.0],[8326,0,1.0],[8326,2,1.0],[8326,4,1.0],[8326,5,1.0],[8327,0,2.0],[8327,1,8.0],[8327,7,4.0],[8328,2,9.0],[8328,5,4.0],[8329,2,1.0],[8329,5,1.0],[8330,0,3.0],[8330,3,2.0],[8331,2,3.0],[8331,3,2.0],[8331,5,1.0],[8331,6,1.0],[8332,0,1.0],[8332,2,1.0],[8333,4,1.0],[8333,6,5.0],[8334,0,1.0],[8334,2,1.0],[8334,3,4.0],[8334,6,1.0],[8334,7,1.0],[8335,4,2.0],[8335,6,2.0],[8336,0,2.0],[8336,2,13.0],[8336,3,2.0],[8336,5,1.0],[8336,6,1.0],[8337,1,3.0],[8337,2,1.0],[8337,5,1.0],[8337,6,3.0],[8337,7,6.0],[8338,0,1.0],[8338,1,3.0],[8338,2,9.0],[8338,4,1.0],[8338,5,3.0],[8338,6,4.0],[8338,7,2.0],[8339,1,1.0],[8339,2,1.0],[8339,7,3.0],[8340,2,3.0],[8340,6,1.0],[8341,2,1.0],[8341,6,1.0],[8342,0,1.0],[8342,3,1.0],[8342,6,1.0],[8343,2,1.0],[8343,6,1.0],[8344,4,2.0],[8345,4,2.0],[8345,5,1.0],[8346,0,1.0],[8346,2,1.0],[8346,6,2.0],[8347,0,1.0],[8347,3,1.0],[8348,0,1.0],[8348,3,1.0],[8349,2,1.0],[8349,6,1.0],[8350,3,1.0],[8350,6,1.0],[8351,0,1.0],[8351,2,1.0],[8352,1,35.0],[8352,7,24.0],[8353,0,2.0],[8353,2,1.0],[8354,2,1.0],[8354,4,15.0],[8354,6,26.0],[8355,0,4.0],[8355,1,1.0],[8355,2,60.0],[8355,3,6.0],[8355,4,4.0],[8355,5,37.0],[8355,6,4.0],[8355,7,2.0],[8356,0,9.0],[8356,1,62.0],[8356,2,40.0],[8356,3,15.0],[8356,4,8.0],[8356,5,11.0],[8356,6,16.0],[8356,7,52.0],[8357,0,22.0],[8357,3,17.0],[8358,1,22.0],[8358,7,20.0],[8359,2,8.0],[8359,3,1.0],[8359,4,23.0],[8359,6,24.0],[8360,0,2.0],[8360,2,1.0],[8360,3,1.0],[8360,5,1.0],[8361,2,2.0],[8361,5,1.0],[8362,0,1.0],[8362,5,1.0],[8363,2,1.0],[8363,5,1.0],[8364,1,2.0],[8365,0,1.0],[8365,1,1.0],[8366,2,3.0],[8366,5,1.0],[8366,6,1.0],[8366,7,2.0],[8367,2,1.0],[8367,5,2.0],[8367,6,1.0],[8368,1,1.0],[8368,2,3.0],[8368,3,1.0],[8368,5,1.0],[8369,2,1.0],[8369,5,1.0],[8369,6,1.0],[8370,0,2.0],[8370,5,1.0],[8371,2,6.0],[8371,5,1.0],[8372,4,1.0],[8372,6,1.0],[8373,1,1.0],[8373,7,1.0],[8374,1,2.0],[8375,1,4.0],[8375,6,1.0],[8375,7,1.0],[8376,1,2.0],[8377,2,1.0],[8377,5,1.0],[8378,2,4.0],[8378,5,1.0],[8379,2,1.0],[8379,5,1.0],[8380,2,4.0],[8380,4,1.0],[8380,5,2.0],[8381,1,1.0],[8381,7,1.0],[8382,0,2.0],[8382,1,1.0],[8382,2,3.0],[8382,3,1.0],[8382,6,1.0],[8382,7,1.0],[8383,1,2.0],[8383,7,2.0],[8384,4,10.0],[8384,6,20.0],[8385,1,2.0],[8385,7,1.0],[8386,1,2.0],[8386,7,3.0],[8387,3,3.0],[8388,0,3.0],[8388,2,1.0],[8388,3,2.0],[8389,2,7.0],[8389,5,1.0],[8390,2,5.0],[8390,5,4.0],[8391,5,1.0],[8391,6,1.0],[8392,2,1.0],[8392,5,1.0],[8393,2,2.0],[8393,5,2.0],[8394,0,5.0],[8394,2,1.0],[8394,3,4.0],[8394,5,1.0],[8395,2,2.0],[8396,2,2.0],[8397,2,2.0],[8398,2,2.0],[8399,2,2.0],[8400,0,1.0],[8400,3,3.0],[8401,0,1.0],[8401,3,1.0],[8402,3,2.0],[8403,6,5.0],[8404,0,1.0],[8404,3,1.0],[8405,0,2.0],[8405,2,1.0],[8406,0,2.0],[8407,0,2.0],[8408,3,1.0],[8408,6,1.0],[8409,0,4.0],[8409,2,1.0],[8409,3,2.0],[8409,6,2.0],[8410,2,2.0],[8410,6,1.0],[8411,6,2.0],[8412,0,1.0],[8412,3,1.0],[8413,0,1.0],[8413,3,1.0],[8414,3,2.0],[8415,0,1.0],[8415,3,3.0],[8416,2,1.0],[8416,4,1.0],[8416,5,1.0],[8417,2,1.0],[8417,4,1.0],[8418,4,1.0],[8418,6,1.0],[8419,0,1.0],[8419,2,1.0],[8419,4,1.0],[8420,3,1.0],[8420,4,1.0],[8420,6,2.0],[8420,7,3.0],[8421,1,5.0],[8421,7,3.0],[8422,0,2.0],[8422,1,2.0],[8422,2,4.0],[8422,3,5.0],[8422,4,2.0],[8422,5,2.0],[8422,6,4.0],[8422,7,2.0],[8423,2,7.0],[8423,5,1.0],[8424,5,1.0],[8424,7,2.0],[8425,4,1.0],[8425,6,2.0],[8426,1,4.0],[8426,4,1.0],[8426,7,1.0],[8427,0,1.0],[8427,3,2.0],[8428,2,29.0],[8428,5,13.0],[8429,0,2.0],[8429,2,2.0],[8429,3,2.0],[8429,4,2.0],[8429,5,2.0],[8429,6,1.0],[8430,1,3.0],[8431,1,2.0],[8431,7,1.0],[8432,1,10.0],[8432,7,4.0],[8433,1,2.0],[8433,7,1.0],[8434,1,2.0],[8434,7,1.0],[8435,1,2.0],[8436,1,2.0],[8437,2,3.0],[8438,2,2.0],[8439,0,2.0],[8439,3,1.0],[8440,2,1.0],[8440,6,1.0],[8441,2,1.0],[8441,6,1.0],[8442,0,1.0],[8442,3,1.0],[8443,2,2.0],[8444,0,1.0],[8444,3,1.0],[8445,0,1.0],[8445,2,1.0],[8445,3,2.0],[8446,0,1.0],[8446,3,1.0],[8447,2,2.0],[8448,2,2.0],[8449,3,2.0],[8450,6,2.0],[8451,5,1.0],[8451,6,3.0],[8452,1,1.0],[8452,6,2.0],[8452,7,2.0],[8453,0,1.0],[8453,5,1.0],[8453,6,1.0],[8454,0,1.0],[8454,3,1.0],[8454,4,4.0],[8454,6,5.0],[8454,7,2.0],[8455,4,1.0],[8455,6,1.0],[8456,1,2.0],[8456,2,1.0],[8456,7,2.0],[8457,0,1.0],[8457,2,1.0],[8458,0,2.0],[8459,0,2.0],[8460,2,2.0],[8460,3,1.0],[8461,6,3.0],[8462,1,1.0],[8462,2,3.0],[8463,2,2.0],[8464,2,3.0],[8465,2,3.0],[8466,1,1.0],[8466,7,1.0],[8467,1,1.0],[8467,7,1.0],[8468,1,1.0],[8468,7,1.0],[8469,1,1.0],[8469,7,1.0],[8470,1,1.0],[8470,7,5.0],[8471,2,2.0],[8471,6,1.0],[8472,1,1.0],[8472,2,1.0],[8473,0,1.0],[8473,1,3.0],[8473,2,1.0],[8474,1,2.0],[8475,1,2.0],[8476,1,2.0],[8477,2,1.0],[8477,3,1.0],[8477,6,1.0],[8478,3,1.0],[8478,6,1.0],[8479,1,1.0],[8479,5,1.0],[8480,2,1.0],[8480,5,1.0],[8481,2,1.0],[8481,5,3.0],[8482,2,3.0],[8482,3,1.0],[8482,5,1.0],[8482,6,1.0],[8483,2,3.0],[8484,2,2.0],[8485,0,1.0],[8485,2,1.0],[8486,0,1.0],[8486,2,1.0],[8486,3,4.0],[8486,6,3.0],[8486,7,1.0],[8487,1,1.0],[8487,7,1.0],[8488,1,3.0],[8488,7,3.0],[8489,1,1.0],[8489,7,2.0],[8490,1,1.0],[8490,7,2.0],[8491,1,2.0],[8491,3,1.0],[8491,7,4.0],[8492,1,19.0],[8492,7,22.0],[8493,0,7.0],[8493,1,9.0],[8493,3,1.0],[8493,7,6.0],[8494,0,8.0],[8494,2,2.0],[8494,3,7.0],[8494,5,1.0],[8495,0,1.0],[8495,2,15.0],[8495,3,2.0],[8495,4,7.0],[8495,5,9.0],[8495,6,20.0],[8495,7,3.0],[8496,2,6.0],[8496,3,1.0],[8496,4,8.0],[8496,5,2.0],[8496,6,33.0],[8497,0,39.0],[8497,3,36.0],[8498,0,30.0],[8498,1,1.0],[8498,2,5.0],[8498,3,22.0],[8498,4,4.0],[8498,5,4.0],[8498,6,14.0],[8499,2,9.0],[8499,4,4.0],[8499,5,5.0],[8499,6,4.0],[8500,2,15.0],[8500,5,7.0],[8501,0,1.0],[8501,2,8.0],[8501,3,3.0],[8501,4,2.0],[8501,5,3.0],[8501,6,3.0],[8502,2,2.0],[8503,1,2.0],[8504,1,4.0],[8504,7,3.0],[8505,1,3.0],[8505,7,1.0],[8506,1,2.0],[8506,2,1.0],[8506,3,1.0],[8506,7,1.0],[8507,2,2.0],[8507,3,10.0],[8507,5,4.0],[8507,6,7.0],[8508,2,3.0],[8508,5,1.0],[8509,2,2.0],[8509,5,1.0],[8509,6,1.0],[8510,0,1.0],[8510,2,3.0],[8510,3,4.0],[8510,5,1.0],[8511,2,5.0],[8511,5,1.0],[8512,5,2.0],[8513,1,1.0],[8513,2,3.0],[8513,3,2.0],[8513,6,1.0],[8514,6,3.0],[8515,2,2.0],[8515,3,1.0],[8516,3,2.0],[8517,0,1.0],[8517,3,1.0],[8518,3,2.0],[8519,2,1.0],[8519,5,1.0],[8520,1,1.0],[8520,5,1.0],[8521,2,3.0],[8521,5,3.0],[8521,6,1.0],[8522,2,1.0],[8522,5,1.0],[8523,2,1.0],[8523,5,1.0],[8524,2,3.0],[8524,5,1.0],[8525,2,7.0],[8525,5,2.0],[8525,6,4.0],[8526,5,2.0],[8526,6,1.0],[8527,2,2.0],[8527,4,1.0],[8527,5,1.0],[8528,4,2.0],[8529,2,1.0],[8529,4,1.0],[8530,0,3.0],[8530,3,1.0],[8531,0,1.0],[8531,3,1.0],[8532,0,7.0],[8532,3,5.0],[8533,3,2.0],[8534,0,1.0],[8534,2,1.0],[8535,3,1.0],[8535,5,1.0],[8535,6,1.0],[8536,1,2.0],[8536,5,1.0],[8536,7,1.0],[8537,1,1.0],[8537,2,2.0],[8537,5,1.0],[8538,2,2.0],[8538,6,1.0],[8539,2,6.0],[8539,5,2.0],[8540,2,5.0],[8540,4,2.0],[8540,5,4.0],[8541,2,2.0],[8541,5,1.0],[8542,2,2.0],[8542,4,1.0],[8542,5,2.0],[8542,6,1.0],[8543,2,4.0],[8544,2,2.0],[8544,6,1.0],[8545,0,2.0],[8545,2,3.0],[8545,3,2.0],[8545,5,1.0],[8545,6,1.0],[8546,0,3.0],[8546,1,5.0],[8546,2,4.0],[8546,4,1.0],[8546,5,5.0],[8546,6,2.0],[8546,7,5.0],[8547,2,4.0],[8547,3,1.0],[8547,7,1.0],[8548,2,2.0],[8549,4,16.0],[8549,6,39.0],[8550,1,9.0],[8550,2,11.0],[8550,3,1.0],[8550,5,2.0],[8550,7,4.0],[8551,0,9.0],[8551,2,5.0],[8551,3,10.0],[8551,4,3.0],[8551,5,1.0],[8551,6,3.0],[8552,1,11.0],[8552,4,1.0],[8552,5,3.0],[8552,6,1.0],[8552,7,6.0],[8553,2,13.0],[8553,4,3.0],[8553,5,4.0],[8553,6,3.0],[8554,0,8.0],[8554,2,2.0],[8554,3,7.0],[8554,4,1.0],[8554,5,1.0],[8554,6,6.0],[8555,0,6.0],[8555,3,6.0],[8556,0,1.0],[8556,1,12.0],[8556,2,3.0],[8556,4,12.0],[8556,5,3.0],[8556,7,5.0],[8557,2,16.0],[8557,4,3.0],[8557,5,3.0],[8557,6,1.0],[8558,2,5.0],[8558,5,2.0],[8559,4,1.0],[8559,6,1.0],[8560,2,1.0],[8560,4,1.0],[8560,6,1.0],[8561,0,1.0],[8561,4,1.0],[8562,4,1.0],[8562,6,1.0],[8563,0,1.0],[8563,3,1.0],[8564,4,1.0],[8564,7,1.0],[8565,0,6.0],[8565,3,1.0],[8566,3,2.0],[8567,0,1.0],[8567,3,2.0],[8568,0,1.0],[8568,3,2.0],[8569,0,18.0],[8569,2,1.0],[8569,3,3.0],[8570,3,2.0],[8571,4,1.0],[8571,5,1.0],[8572,3,1.0],[8572,4,1.0],[8573,2,1.0],[8573,4,1.0],[8573,5,1.0],[8574,2,1.0],[8574,4,1.0],[8574,5,1.0],[8575,4,1.0],[8575,6,2.0],[8576,2,5.0],[8576,6,1.0],[8577,2,1.0],[8577,6,1.0],[8578,2,4.0],[8578,4,4.0],[8578,5,3.0],[8578,6,4.0],[8579,2,1.0],[8579,5,1.0],[8580,0,1.0],[8580,4,1.0],[8581,0,1.0],[8581,5,1.0],[8582,4,3.0],[8582,6,2.0],[8583,3,3.0],[8584,0,1.0],[8584,3,1.0],[8584,5,1.0],[8585,2,2.0],[8586,4,2.0],[8587,0,1.0],[8587,3,2.0],[8588,3,1.0],[8588,4,1.0],[8589,2,1.0],[8589,4,1.0],[8589,5,2.0],[8590,0,1.0],[8590,2,1.0],[8591,0,2.0],[8592,0,1.0],[8592,2,2.0],[8593,0,3.0],[8593,3,1.0],[8594,2,3.0],[8594,5,1.0],[8595,0,1.0],[8595,3,2.0],[8596,0,2.0],[8596,3,2.0],[8597,2,2.0],[8597,5,2.0],[8598,0,1.0],[8598,3,1.0],[8599,0,1.0],[8599,1,1.0],[8599,7,3.0],[8600,1,1.0],[8600,7,2.0],[8601,0,1.0],[8601,6,1.0],[8601,7,1.0],[8602,2,2.0],[8602,5,1.0],[8603,3,1.0],[8603,6,1.0],[8604,0,1.0],[8604,1,1.0],[8604,2,1.0],[8604,3,1.0],[8605,1,2.0],[8606,1,2.0],[8607,4,2.0],[8607,5,1.0],[8608,2,1.0],[8608,3,1.0],[8609,2,1.0],[8609,3,1.0],[8610,2,1.0],[8610,3,1.0],[8611,2,1.0],[8611,3,2.0],[8611,4,1.0],[8611,5,2.0],[8612,0,2.0],[8613,0,2.0],[8614,2,3.0],[8615,2,4.0],[8616,2,2.0],[8617,2,2.0],[8618,2,2.0],[8618,4,1.0],[8618,5,1.0],[8618,6,3.0],[8619,2,1.0],[8619,5,1.0],[8620,2,1.0],[8620,5,1.0],[8621,2,3.0],[8621,5,2.0],[8621,6,1.0],[8622,5,1.0],[8622,7,1.0],[8623,2,13.0],[8623,5,6.0],[8624,2,4.0],[8624,5,2.0],[8624,6,1.0],[8625,3,1.0],[8625,6,2.0],[8626,0,1.0],[8626,2,5.0],[8626,3,1.0],[8626,4,3.0],[8626,5,2.0],[8626,6,3.0],[8627,0,4.0],[8627,2,7.0],[8627,3,1.0],[8627,6,3.0],[8628,1,1.0],[8628,6,1.0],[8629,3,1.0],[8629,6,1.0],[8630,0,1.0],[8630,3,1.0],[8630,6,2.0],[8631,2,5.0],[8632,2,2.0],[8633,0,9.0],[8633,2,1.0],[8633,3,4.0],[8634,0,3.0],[8634,3,3.0],[8635,3,2.0],[8636,0,1.0],[8636,3,1.0],[8637,2,6.0],[8638,2,2.0],[8639,2,2.0],[8640,0,1.0],[8640,3,1.0],[8641,0,1.0],[8641,3,2.0],[8642,3,2.0],[8643,0,3.0],[8643,2,3.0],[8643,3,1.0],[8644,0,2.0],[8644,3,1.0],[8645,3,2.0],[8646,3,3.0],[8647,0,3.0],[8647,3,3.0],[8648,2,1.0],[8648,3,1.0],[8649,3,2.0],[8650,1,8.0],[8650,5,1.0],[8650,7,5.0],[8651,4,1.0],[8651,5,1.0],[8652,5,1.0],[8652,6,1.0],[8653,2,4.0],[8653,4,2.0],[8653,5,1.0],[8653,6,8.0],[8654,2,2.0],[8654,5,2.0],[8655,2,1.0],[8655,5,2.0],[8656,5,1.0],[8656,6,1.0],[8657,5,2.0],[8658,2,1.0],[8658,3,1.0],[8658,5,2.0],[8659,2,1.0],[8659,5,2.0],[8660,5,2.0],[8661,4,2.0],[8662,2,1.0],[8662,4,1.0],[8662,6,4.0],[8663,2,1.0],[8663,5,2.0],[8664,2,2.0],[8664,4,1.0],[8664,5,1.0],[8665,2,1.0],[8665,5,1.0],[8666,2,1.0],[8666,5,1.0],[8667,2,1.0],[8667,5,1.0],[8668,0,1.0],[8668,2,2.0],[8668,5,4.0],[8669,1,4.0],[8669,6,1.0],[8669,7,2.0],[8670,0,1.0],[8670,7,2.0],[8671,4,1.0],[8671,6,1.0],[8672,1,2.0],[8672,7,3.0],[8673,1,1.0],[8673,7,1.0],[8674,1,3.0],[8674,7,1.0],[8675,4,1.0],[8675,6,1.0],[8676,2,1.0],[8676,4,1.0],[8676,6,2.0],[8677,2,1.0],[8677,4,1.0],[8677,6,1.0],[8678,0,2.0],[8678,2,2.0],[8678,3,2.0],[8678,5,1.0],[8679,1,3.0],[8679,2,1.0],[8680,0,1.0],[8680,2,1.0],[8680,3,2.0],[8681,2,7.0],[8681,5,6.0],[8682,3,2.0],[8683,1,13.0],[8683,2,3.0],[8683,4,1.0],[8683,5,1.0],[8683,7,11.0],[8684,0,1.0],[8684,2,5.0],[8684,3,2.0],[8684,4,2.0],[8684,5,7.0],[8684,6,3.0],[8685,1,1.0],[8685,2,2.0],[8685,3,1.0],[8685,5,2.0],[8686,1,2.0],[8686,7,1.0],[8687,1,2.0],[8687,2,1.0],[8688,1,2.0],[8689,1,2.0],[8690,1,3.0],[8690,7,1.0],[8691,2,2.0],[8691,6,1.0],[8692,3,1.0],[8692,6,1.0],[8693,0,2.0],[8693,3,2.0],[8694,0,1.0],[8694,3,1.0],[8695,3,2.0],[8696,6,1.0],[8696,7,1.0],[8697,0,1.0],[8697,2,2.0],[8697,3,2.0],[8697,6,1.0],[8697,7,1.0],[8698,2,1.0],[8698,3,1.0],[8698,5,1.0],[8698,6,1.0],[8699,0,1.0],[8699,2,1.0],[8699,5,1.0],[8699,6,1.0],[8700,3,1.0],[8700,5,2.0],[8700,7,2.0],[8701,0,1.0],[8701,2,1.0],[8701,5,1.0],[8702,5,1.0],[8702,6,1.0],[8703,1,2.0],[8703,3,1.0],[8703,7,2.0],[8704,2,2.0],[8704,3,3.0],[8704,7,1.0],[8705,3,1.0],[8705,7,1.0],[8706,1,1.0],[8706,7,1.0],[8707,1,2.0],[8707,7,3.0],[8708,1,3.0],[8708,7,2.0],[8709,7,2.0],[8710,0,1.0],[8710,7,1.0],[8711,3,1.0],[8711,7,1.0],[8712,1,1.0],[8712,7,2.0],[8713,1,2.0],[8714,2,3.0],[8714,3,4.0],[8714,4,1.0],[8714,6,5.0],[8715,4,2.0],[8715,5,1.0],[8715,6,1.0],[8716,0,2.0],[8716,2,15.0],[8716,3,2.0],[8716,4,3.0],[8716,5,2.0],[8716,6,5.0],[8717,0,2.0],[8718,2,1.0],[8718,5,1.0],[8719,2,2.0],[8720,2,2.0],[8721,2,2.0],[8722,2,3.0],[8723,2,3.0],[8724,4,2.0],[8725,2,2.0],[8725,4,1.0],[8725,5,1.0],[8726,1,1.0],[8726,3,1.0],[8726,4,1.0],[8727,2,1.0],[8727,4,1.0],[8728,2,1.0],[8728,3,1.0],[8728,4,1.0],[8729,4,1.0],[8729,6,2.0],[8730,0,1.0],[8730,3,1.0],[8731,2,1.0],[8731,3,1.0],[8732,0,1.0],[8732,3,1.0],[8733,0,2.0],[8733,3,2.0],[8734,1,4.0],[8734,2,3.0],[8734,5,1.0],[8734,6,1.0],[8734,7,4.0],[8735,2,3.0],[8735,5,3.0],[8736,2,9.0],[8736,4,2.0],[8736,5,6.0],[8736,6,5.0],[8737,0,1.0],[8737,1,5.0],[8737,5,1.0],[8737,7,5.0],[8738,0,25.0],[8738,3,24.0],[8739,2,8.0],[8739,5,3.0],[8740,2,1.0],[8740,4,1.0],[8740,6,5.0],[8741,2,1.0],[8741,4,3.0],[8741,5,1.0],[8741,6,3.0],[8742,0,2.0],[8742,2,1.0],[8742,3,2.0],[8742,5,1.0],[8742,6,2.0],[8742,7,2.0],[8743,1,17.0],[8743,7,4.0],[8744,0,1.0],[8744,3,1.0],[8745,3,2.0],[8746,3,2.0],[8747,0,1.0],[8747,3,1.0],[8748,0,1.0],[8748,6,1.0],[8749,2,1.0],[8749,6,2.0],[8750,6,2.0],[8751,0,2.0],[8752,3,2.0],[8753,2,1.0],[8753,5,2.0],[8754,1,1.0],[8754,2,1.0],[8754,3,1.0],[8754,5,3.0],[8754,6,2.0],[8754,7,2.0],[8755,2,1.0],[8755,3,1.0],[8756,3,2.0],[8757,2,4.0],[8757,5,2.0],[8758,3,2.0],[8759,0,1.0],[8759,3,1.0],[8759,6,1.0],[8760,2,1.0],[8760,6,1.0],[8761,2,1.0],[8761,6,3.0],[8762,3,2.0],[8762,4,1.0],[8762,6,3.0],[8762,7,1.0],[8763,0,1.0],[8763,3,2.0],[8764,5,2.0],[8765,2,3.0],[8766,2,1.0],[8766,5,1.0],[8767,7,5.0],[8768,6,2.0],[8769,2,2.0],[8769,5,2.0],[8769,6,1.0],[8770,2,4.0],[8770,5,1.0],[8771,3,1.0],[8771,5,1.0],[8772,1,2.0],[8773,2,6.0],[8773,5,3.0],[8774,2,1.0],[8774,6,1.0],[8775,6,2.0],[8776,0,1.0],[8776,2,2.0],[8776,6,1.0],[8777,2,3.0],[8777,6,1.0],[8778,0,2.0],[8779,7,2.0],[8780,7,2.0],[8781,1,1.0],[8781,7,1.0],[8782,0,2.0],[8782,1,2.0],[8782,3,1.0],[8782,7,3.0],[8783,1,1.0],[8783,7,1.0],[8784,7,2.0],[8785,2,2.0],[8785,5,1.0],[8786,2,2.0],[8786,5,1.0],[8787,5,2.0],[8788,2,3.0],[8788,5,1.0],[8789,2,1.0],[8789,5,1.0],[8790,2,3.0],[8790,5,1.0],[8790,6,1.0],[8791,2,1.0],[8791,3,1.0],[8791,5,1.0],[8792,2,1.0],[8792,5,2.0],[8793,1,2.0],[8793,2,1.0],[8793,7,1.0],[8794,6,2.0],[8794,7,1.0],[8795,1,1.0],[8795,7,1.0],[8796,1,8.0],[8796,7,8.0],[8797,0,1.0],[8797,1,3.0],[8797,2,1.0],[8797,7,7.0],[8798,1,5.0],[8798,7,6.0],[8799,7,2.0],[8800,0,3.0],[8800,2,2.0],[8800,3,2.0],[8801,3,2.0],[8802,0,2.0],[8802,1,4.0],[8802,3,1.0],[8802,6,1.0],[8802,7,1.0],[8803,2,6.0],[8803,5,2.0],[8804,2,13.0],[8804,4,4.0],[8804,5,6.0],[8804,6,6.0],[8804,7,3.0],[8805,1,7.0],[8805,7,11.0],[8806,2,5.0],[8806,5,5.0],[8807,0,2.0],[8807,2,2.0],[8807,3,2.0],[8807,5,2.0],[8807,6,2.0],[8808,2,9.0],[8808,4,3.0],[8808,5,4.0],[8808,6,8.0],[8808,7,1.0],[8809,4,2.0],[8809,6,1.0],[8810,2,15.0],[8810,4,3.0],[8810,5,3.0],[8810,6,1.0],[8811,0,3.0],[8811,2,3.0],[8811,3,2.0],[8811,4,1.0],[8811,5,1.0],[8811,6,1.0],[8812,0,2.0],[8813,0,2.0],[8814,2,1.0],[8814,5,1.0],[8815,2,1.0],[8815,5,1.0],[8815,6,2.0],[8816,0,2.0],[8816,2,1.0],[8816,6,1.0],[8816,7,3.0],[8817,0,7.0],[8817,2,6.0],[8817,3,5.0],[8817,5,2.0],[8817,6,1.0],[8818,2,1.0],[8818,5,1.0],[8819,2,1.0],[8819,3,1.0],[8819,6,1.0],[8820,0,1.0],[8820,2,1.0],[8820,6,1.0],[8821,1,1.0],[8821,7,1.0],[8822,0,1.0],[8822,7,1.0],[8823,2,4.0],[8824,2,6.0],[8824,5,2.0],[8824,6,1.0],[8824,7,2.0],[8825,2,2.0],[8825,3,1.0],[8826,2,4.0],[8826,5,1.0],[8827,2,1.0],[8827,6,1.0],[8828,2,3.0],[8828,7,1.0],[8829,0,1.0],[8829,2,3.0],[8829,5,1.0],[8830,0,1.0],[8830,3,3.0],[8831,3,6.0],[8832,0,2.0],[8832,3,4.0],[8833,3,2.0],[8834,1,1.0],[8834,7,2.0],[8835,7,2.0],[8836,1,1.0],[8836,2,1.0],[8837,2,2.0],[8838,5,1.0],[8838,6,2.0],[8839,0,2.0],[8839,3,1.0],[8840,1,1.0],[8840,2,1.0],[8840,7,2.0],[8841,2,5.0],[8841,5,3.0],[8842,4,1.0],[8842,6,2.0],[8843,0,1.0],[8843,3,1.0],[8844,0,1.0],[8844,4,1.0],[8844,5,1.0],[8845,2,2.0],[8846,1,1.0],[8846,7,1.0],[8847,0,1.0],[8847,2,1.0],[8847,4,1.0],[8848,2,1.0],[8848,5,1.0],[8848,6,2.0],[8849,4,2.0],[8849,6,1.0],[8850,3,1.0],[8850,6,5.0],[8851,2,17.0],[8852,2,4.0],[8852,5,3.0],[8852,6,1.0],[8853,2,2.0],[8854,2,3.0],[8855,0,3.0],[8856,0,2.0],[8857,0,2.0],[8858,0,2.0],[8859,0,3.0],[8859,2,1.0],[8859,3,2.0],[8860,0,1.0],[8860,2,2.0],[8860,3,1.0],[8861,0,1.0],[8861,3,2.0],[8862,1,3.0],[8862,3,1.0],[8862,7,2.0],[8863,1,2.0],[8863,7,1.0],[8864,1,3.0],[8864,2,3.0],[8864,7,3.0],[8865,1,1.0],[8865,7,3.0],[8866,1,1.0],[8866,7,1.0],[8867,1,1.0],[8867,2,1.0],[8868,4,1.0],[8868,6,1.0],[8869,2,1.0],[8869,4,1.0],[8870,0,1.0],[8870,3,4.0],[8871,0,1.0],[8871,3,1.0],[8872,0,1.0],[8872,2,1.0],[8872,3,1.0],[8873,0,1.0],[8873,3,1.0],[8874,0,1.0],[8874,2,1.0],[8875,2,3.0],[8876,2,1.0],[8876,6,2.0],[8877,2,1.0],[8877,6,2.0],[8878,2,1.0],[8878,6,1.0],[8879,1,1.0],[8879,5,1.0],[8879,6,1.0],[8880,4,1.0],[8880,6,1.0],[8881,2,1.0],[8881,4,1.0],[8882,0,1.0],[8882,3,2.0],[8882,4,2.0],[8882,5,1.0],[8883,2,2.0],[8884,2,2.0],[8885,2,1.0],[8885,3,1.0],[8886,2,1.0],[8886,3,1.0],[8887,0,1.0],[8887,2,1.0],[8888,0,1.0],[8888,2,1.0],[8889,0,1.0],[8889,2,2.0],[8890,0,1.0],[8890,2,1.0],[8891,0,1.0],[8891,2,1.0],[8891,6,1.0],[8892,1,1.0],[8892,7,1.0],[8893,1,1.0],[8893,7,1.0],[8894,2,1.0],[8894,5,2.0],[8895,5,1.0],[8895,6,1.0],[8896,2,2.0],[8896,5,2.0],[8896,7,4.0],[8897,0,2.0],[8898,0,1.0],[8898,1,1.0],[8898,2,1.0],[8899,1,1.0],[8899,2,1.0],[8900,1,2.0],[8901,1,2.0],[8901,2,9.0],[8901,5,1.0],[8901,6,1.0],[8901,7,2.0],[8902,2,1.0],[8902,5,2.0],[8902,6,1.0],[8903,0,1.0],[8903,2,2.0],[8903,5,1.0],[8904,2,1.0],[8904,5,2.0],[8905,7,2.0],[8906,1,1.0],[8906,7,5.0],[8907,6,1.0],[8907,7,1.0],[8908,3,1.0],[8908,7,1.0],[8909,1,1.0],[8909,7,1.0],[8910,2,29.0],[8910,4,2.0],[8910,5,9.0],[8911,0,96.0],[8911,3,96.0],[8912,1,15.0],[8912,7,12.0],[8913,0,8.0],[8913,1,7.0],[8913,2,2.0],[8913,3,7.0],[8913,4,10.0],[8913,5,1.0],[8913,6,11.0],[8913,7,15.0],[8914,0,9.0],[8914,2,23.0],[8914,3,2.0],[8914,4,2.0],[8914,5,15.0],[8914,6,8.0],[8915,0,16.0],[8915,3,15.0],[8916,2,16.0],[8916,4,1.0],[8916,5,9.0],[8916,6,2.0],[8917,2,2.0],[8917,4,16.0],[8917,6,21.0],[8918,0,6.0],[8918,3,4.0],[8918,4,5.0],[8918,5,2.0],[8918,6,6.0],[8919,0,1.0],[8919,1,36.0],[8919,2,28.0],[8919,3,2.0],[8919,4,1.0],[8919,5,10.0],[8919,6,4.0],[8919,7,31.0],[8920,1,3.0],[8921,1,1.0],[8921,7,3.0],[8922,1,2.0],[8922,7,3.0],[8923,1,1.0],[8923,7,1.0],[8924,1,2.0],[8925,2,1.0],[8925,5,2.0],[8926,0,3.0],[8926,2,1.0],[8926,3,3.0],[8926,5,1.0],[8926,6,1.0],[8926,7,1.0],[8927,2,2.0],[8927,5,1.0],[8928,3,2.0],[8928,5,4.0],[8929,0,7.0],[8929,3,7.0],[8930,1,1.0],[8930,7,1.0],[8931,1,2.0],[8931,6,1.0],[8931,7,6.0],[8932,2,2.0],[8932,3,1.0],[8933,2,3.0],[8934,0,14.0],[8934,2,7.0],[8934,3,18.0],[8934,4,4.0],[8934,5,2.0],[8934,6,8.0],[8934,7,1.0],[8935,2,5.0],[8936,2,2.0],[8937,0,1.0],[8937,2,3.0],[8938,2,1.0],[8938,5,1.0],[8939,2,1.0],[8939,5,1.0],[8940,0,1.0],[8940,2,2.0],[8940,5,1.0],[8941,4,1.0],[8941,5,1.0],[8942,1,3.0],[8942,2,1.0],[8942,4,1.0],[8942,6,1.0],[8942,7,2.0],[8943,2,1.0],[8943,3,1.0],[8943,4,1.0],[8943,6,1.0],[8944,2,1.0],[8944,4,2.0],[8944,5,3.0],[8945,4,1.0],[8945,6,2.0],[8946,2,3.0],[8946,5,2.0],[8947,2,3.0],[8947,5,1.0],[8947,6,2.0],[8948,2,1.0],[8948,5,1.0],[8949,0,1.0],[8949,3,1.0],[8949,5,1.0],[8950,0,1.0],[8950,2,1.0],[8950,3,1.0],[8950,5,1.0],[8951,2,2.0],[8952,2,2.0],[8953,0,2.0],[8953,3,1.0],[8954,2,2.0],[8955,1,3.0],[8955,7,1.0],[8956,0,1.0],[8956,7,1.0],[8957,2,1.0],[8957,3,1.0],[8958,0,1.0],[8958,3,1.0],[8959,2,3.0],[8959,6,1.0],[8960,1,1.0],[8960,2,2.0],[8960,3,2.0],[8960,5,1.0],[8961,2,1.0],[8961,5,1.0],[8962,2,1.0],[8962,5,1.0],[8963,1,3.0],[8963,7,5.0],[8964,2,14.0],[8964,4,1.0],[8964,5,6.0],[8965,3,2.0],[8966,2,11.0],[8966,4,5.0],[8966,5,4.0],[8966,6,3.0],[8967,0,1.0],[8967,2,21.0],[8967,3,2.0],[8967,5,6.0],[8968,4,12.0],[8968,6,7.0],[8969,2,2.0],[8969,4,2.0],[8969,6,2.0],[8970,4,3.0],[8970,6,3.0],[8971,0,1.0],[8971,2,2.0],[8971,3,1.0],[8972,4,1.0],[8972,6,2.0],[8973,1,2.0],[8973,4,4.0],[8973,6,3.0],[8974,0,4.0],[8975,0,20.0],[8975,2,20.0],[8975,3,2.0],[8976,0,2.0],[8977,1,1.0],[8977,3,1.0],[8977,7,2.0],[8978,1,1.0],[8978,7,1.0],[8979,3,1.0],[8979,7,1.0],[8980,1,1.0],[8980,7,1.0],[8981,1,2.0],[8981,7,1.0],[8982,1,1.0],[8982,7,1.0],[8983,0,1.0],[8983,3,1.0],[8984,0,2.0],[8984,2,1.0],[8984,3,1.0],[8985,0,1.0],[8985,3,1.0],[8986,3,2.0],[8987,0,1.0],[8987,3,1.0],[8988,7,3.0],[8989,1,3.0],[8989,7,2.0],[8990,1,1.0],[8990,7,1.0],[8991,7,2.0],[8992,1,1.0],[8992,3,1.0],[8992,7,1.0],[8993,0,8.0],[8993,2,4.0],[8993,3,17.0],[8993,5,2.0],[8993,6,1.0],[8994,2,1.0],[8994,4,3.0],[8994,5,2.0],[8994,6,11.0],[8995,2,1.0],[8995,6,1.0],[8996,2,1.0],[8996,6,3.0],[8997,2,1.0],[8997,6,3.0],[8998,2,1.0],[8998,5,2.0],[8999,2,1.0],[8999,4,1.0],[9000,0,1.0],[9000,5,2.0],[9001,2,5.0],[9001,5,1.0],[9001,6,1.0],[9002,1,1.0],[9002,2,2.0],[9002,4,2.0],[9003,2,3.0],[9003,4,1.0],[9003,5,1.0],[9004,3,1.0],[9004,4,1.0],[9005,0,1.0],[9005,3,1.0],[9006,0,1.0],[9006,2,3.0],[9007,0,1.0],[9007,3,1.0],[9008,2,1.0],[9008,3,2.0],[9009,0,2.0],[9009,3,2.0],[9010,3,2.0],[9011,0,1.0],[9011,3,1.0],[9012,2,1.0],[9012,3,1.0],[9013,0,1.0],[9013,3,1.0],[9014,2,2.0],[9014,3,1.0],[9015,0,1.0],[9015,3,1.0],[9016,2,2.0],[9017,2,2.0],[9017,5,1.0],[9018,2,2.0],[9018,5,2.0],[9019,2,4.0],[9020,1,1.0],[9020,2,2.0],[9020,7,1.0],[9021,0,1.0],[9021,2,4.0],[9021,3,1.0],[9021,5,1.0],[9022,2,2.0],[9023,0,3.0],[9023,3,2.0],[9023,6,1.0],[9024,4,1.0],[9024,6,7.0],[9025,1,2.0],[9025,2,1.0],[9025,7,1.0],[9026,1,2.0],[9026,3,1.0],[9026,7,3.0],[9027,1,2.0],[9027,7,1.0],[9028,1,2.0],[9028,3,2.0],[9028,7,4.0],[9029,7,2.0],[9030,0,2.0],[9031,1,1.0],[9031,7,2.0],[9032,0,1.0],[9032,3,3.0],[9033,0,1.0],[9033,3,2.0],[9034,0,1.0],[9034,3,5.0],[9035,2,1.0],[9035,6,1.0],[9036,0,2.0],[9036,2,1.0],[9036,7,1.0],[9037,2,3.0],[9037,5,1.0],[9038,2,2.0],[9039,1,2.0],[9039,2,1.0],[9039,7,1.0],[9040,3,3.0],[9041,0,2.0],[9041,1,4.0],[9041,2,9.0],[9042,1,2.0],[9043,2,10.0],[9044,2,2.0],[9045,0,10.0],[9045,2,4.0],[9045,3,13.0],[9045,4,1.0],[9045,6,3.0],[9046,0,3.0],[9046,2,33.0],[9046,3,1.0],[9046,4,4.0],[9046,5,15.0],[9046,6,4.0],[9047,2,14.0],[9047,5,2.0],[9047,6,2.0],[9048,2,9.0],[9048,5,2.0],[9049,1,12.0],[9049,7,16.0],[9050,0,2.0],[9050,2,7.0],[9050,3,2.0],[9050,4,1.0],[9050,5,5.0],[9050,6,4.0],[9051,2,46.0],[9051,5,16.0],[9052,0,22.0],[9052,2,1.0],[9052,3,25.0],[9052,4,2.0],[9052,5,2.0],[9052,6,1.0],[9053,0,1.0],[9053,2,6.0],[9053,4,1.0],[9053,5,5.0],[9053,6,2.0],[9054,0,2.0],[9054,1,2.0],[9054,2,34.0],[9054,3,3.0],[9054,4,1.0],[9054,5,6.0],[9054,6,1.0],[9054,7,1.0],[9055,0,2.0],[9055,3,2.0],[9055,7,1.0],[9056,0,3.0],[9056,3,2.0],[9056,6,1.0],[9057,2,22.0],[9057,5,2.0],[9058,0,1.0],[9058,3,4.0],[9059,2,1.0],[9059,5,1.0],[9060,3,8.0],[9060,4,3.0],[9060,7,1.0],[9061,0,2.0],[9061,3,7.0],[9062,0,5.0],[9062,3,5.0],[9063,0,1.0],[9063,3,1.0],[9063,4,2.0],[9063,6,2.0],[9064,0,2.0],[9064,3,3.0],[9064,5,2.0],[9065,5,1.0],[9065,6,1.0],[9066,2,2.0],[9067,2,2.0],[9068,2,2.0],[9069,2,2.0],[9070,2,10.0],[9071,2,2.0],[9072,2,2.0],[9073,2,2.0],[9074,2,1.0],[9074,4,1.0],[9074,5,1.0],[9074,6,1.0],[9075,1,1.0],[9075,3,6.0],[9075,4,1.0],[9075,5,9.0],[9075,6,2.0],[9076,2,2.0],[9076,5,1.0],[9077,5,3.0],[9078,2,2.0],[9078,5,4.0],[9079,2,1.0],[9079,4,3.0],[9079,5,1.0],[9080,2,1.0],[9080,4,1.0],[9080,6,1.0],[9081,0,1.0],[9081,2,2.0],[9081,3,2.0],[9081,4,4.0],[9081,5,4.0],[9081,6,2.0],[9082,2,1.0],[9082,5,1.0],[9083,5,1.0],[9083,6,3.0],[9084,2,1.0],[9084,5,3.0],[9085,0,11.0],[9085,3,4.0],[9086,2,3.0],[9086,3,1.0],[9086,4,1.0],[9086,5,1.0],[9086,6,2.0],[9087,0,6.0],[9087,2,1.0],[9087,3,7.0],[9088,1,15.0],[9088,7,8.0],[9089,0,2.0],[9089,2,16.0],[9089,3,1.0],[9089,4,1.0],[9089,5,3.0],[9089,6,1.0],[9090,0,5.0],[9090,2,1.0],[9091,6,2.0],[9092,3,1.0],[9092,6,2.0],[9093,6,4.0],[9094,2,4.0],[9094,5,1.0],[9094,6,2.0],[9095,2,2.0],[9095,5,1.0],[9095,6,1.0],[9096,6,2.0],[9097,2,3.0],[9098,2,3.0],[9098,5,1.0],[9099,2,2.0],[9099,3,2.0],[9099,5,4.0],[9100,1,6.0],[9101,2,2.0],[9102,2,1.0],[9102,5,1.0],[9103,0,4.0],[9103,3,6.0],[9103,4,1.0],[9104,2,6.0],[9104,5,3.0],[9105,2,16.0],[9105,5,12.0],[9106,6,3.0],[9107,0,2.0],[9107,3,3.0],[9107,4,3.0],[9107,5,1.0],[9107,6,11.0],[9108,0,5.0],[9108,3,7.0],[9109,0,4.0],[9109,2,2.0],[9109,3,2.0],[9109,4,2.0],[9109,5,2.0],[9109,6,2.0],[9109,7,1.0],[9110,1,10.0],[9110,3,1.0],[9110,7,16.0],[9111,1,8.0],[9111,7,8.0],[9112,0,3.0],[9112,1,2.0],[9112,2,8.0],[9112,3,5.0],[9112,4,6.0],[9112,5,2.0],[9112,6,11.0],[9112,7,5.0],[9113,2,3.0],[9114,2,2.0],[9115,1,2.0],[9116,0,1.0],[9116,1,1.0],[9116,7,2.0],[9117,1,1.0],[9117,7,1.0],[9118,1,2.0],[9119,0,1.0],[9119,3,1.0],[9119,6,1.0],[9120,0,1.0],[9120,6,1.0],[9121,2,1.0],[9121,6,1.0],[9122,2,1.0],[9122,6,1.0],[9123,3,2.0],[9124,0,3.0],[9124,3,2.0],[9125,0,1.0],[9125,3,2.0],[9126,2,2.0],[9127,2,3.0],[9128,0,2.0],[9129,1,1.0],[9129,7,1.0],[9130,2,1.0],[9130,5,1.0],[9131,5,1.0],[9131,6,1.0],[9132,2,1.0],[9132,5,1.0],[9133,2,3.0],[9133,3,1.0],[9133,5,1.0],[9134,2,2.0],[9134,7,1.0],[9135,0,27.0],[9135,1,242.0],[9135,2,3.0],[9135,3,27.0],[9135,4,5.0],[9135,5,2.0],[9135,6,1.0],[9135,7,255.0],[9136,2,542.0],[9136,4,85.0],[9136,5,134.0],[9136,6,161.0],[9137,0,25.0],[9137,1,2.0],[9137,2,354.0],[9137,3,23.0],[9137,4,45.0],[9137,5,165.0],[9137,6,37.0],[9137,7,5.0],[9138,0,223.0],[9138,2,319.0],[9138,3,218.0],[9138,4,43.0],[9138,5,154.0],[9138,6,60.0],[9139,2,811.0],[9139,4,1.0],[9139,5,255.0],[9139,6,6.0],[9139,7,1.0],[9140,2,413.0],[9140,4,109.0],[9140,5,195.0],[9140,6,94.0],[9141,2,343.0],[9141,4,302.0],[9141,5,133.0],[9141,6,416.0],[9142,2,931.0],[9142,3,1.0],[9142,4,134.0],[9142,5,406.0],[9142,6,168.0],[9143,0,40.0],[9143,1,1.0],[9143,2,377.0],[9143,3,24.0],[9143,4,19.0],[9143,5,138.0],[9143,6,20.0],[9144,0,3.0],[9144,2,255.0],[9144,3,6.0],[9144,4,18.0],[9144,5,96.0],[9144,6,27.0],[9145,2,3.0],[9145,5,2.0],[9145,6,1.0],[9146,2,10.0],[9146,6,2.0],[9147,0,1.0],[9147,2,1.0],[9147,3,1.0],[9148,0,1.0],[9148,3,1.0],[9149,0,1.0],[9149,2,3.0],[9150,0,2.0],[9151,0,2.0],[9152,5,1.0],[9152,6,1.0],[9153,0,8.0],[9153,2,2.0],[9153,3,11.0],[9153,5,2.0],[9153,6,2.0],[9154,2,1.0],[9154,6,1.0],[9155,2,2.0],[9156,2,2.0],[9156,3,1.0],[9157,2,2.0],[9158,2,2.0],[9159,2,2.0],[9160,2,1.0],[9160,6,1.0],[9161,2,1.0],[9161,6,1.0],[9162,2,2.0],[9162,7,1.0],[9163,1,2.0],[9164,1,3.0],[9165,2,3.0],[9166,2,2.0],[9167,2,9.0],[9168,2,4.0],[9169,1,2.0],[9170,1,16.0],[9170,2,40.0],[9170,4,29.0],[9170,5,20.0],[9170,6,31.0],[9170,7,14.0],[9171,2,63.0],[9171,4,42.0],[9171,5,38.0],[9171,6,13.0],[9171,7,1.0],[9172,0,17.0],[9172,2,66.0],[9172,3,28.0],[9172,4,10.0],[9172,5,38.0],[9172,6,16.0],[9173,0,81.0],[9173,3,105.0],[9174,0,20.0],[9174,2,11.0],[9174,3,11.0],[9174,4,54.0],[9174,5,7.0],[9174,6,61.0],[9174,7,3.0],[9175,0,15.0],[9175,1,119.0],[9175,2,11.0],[9175,3,14.0],[9175,4,5.0],[9175,5,4.0],[9175,6,7.0],[9175,7,202.0],[9176,0,6.0],[9176,1,13.0],[9176,2,69.0],[9176,3,5.0],[9176,4,29.0],[9176,5,26.0],[9176,6,50.0],[9176,7,16.0],[9177,4,104.0],[9177,6,112.0],[9178,2,132.0],[9178,4,3.0],[9178,5,53.0],[9179,2,97.0],[9179,4,23.0],[9179,5,71.0],[9179,6,14.0],[9180,0,1.0],[9180,3,1.0],[9180,5,1.0],[9181,1,2.0],[9182,1,5.0],[9182,7,6.0],[9183,5,2.0],[9183,7,1.0],[9184,2,1.0],[9184,5,3.0],[9185,2,1.0],[9185,3,1.0],[9185,6,1.0],[9186,2,2.0],[9186,4,1.0],[9186,5,1.0],[9186,6,1.0],[9187,2,2.0],[9187,5,1.0],[9188,0,3.0],[9188,2,6.0],[9188,3,1.0],[9188,5,3.0],[9189,0,1.0],[9189,2,1.0],[9189,3,3.0],[9189,6,1.0],[9190,6,2.0],[9191,2,1.0],[9191,6,2.0],[9192,2,1.0],[9192,6,1.0],[9193,0,2.0],[9193,3,1.0],[9194,0,1.0],[9194,2,1.0],[9195,2,2.0],[9196,2,2.0],[9197,2,1.0],[9197,6,1.0],[9198,2,1.0],[9198,6,1.0],[9199,2,2.0],[9199,6,3.0],[9200,0,1.0],[9200,2,4.0],[9200,3,1.0],[9201,3,2.0],[9202,3,2.0],[9203,0,1.0],[9203,3,1.0],[9204,0,2.0],[9204,3,3.0],[9205,2,1.0],[9205,3,1.0],[9206,0,2.0],[9206,3,1.0],[9207,3,2.0],[9208,2,4.0],[9209,2,2.0],[9210,2,2.0],[9211,0,1.0],[9211,3,1.0],[9212,0,1.0],[9212,2,2.0],[9212,3,3.0],[9213,3,2.0],[9214,2,2.0],[9214,3,1.0],[9215,0,1.0],[9215,3,1.0],[9216,0,2.0],[9216,3,10.0],[9217,4,1.0],[9217,6,2.0],[9218,2,1.0],[9218,4,1.0],[9219,4,1.0],[9219,6,2.0],[9220,1,1.0],[9220,4,1.0],[9220,7,1.0],[9221,2,1.0],[9221,4,2.0],[9222,2,4.0],[9222,5,1.0],[9223,0,3.0],[9224,0,2.0],[9225,2,1.0],[9225,5,2.0],[9226,5,1.0],[9226,6,1.0],[9227,2,3.0],[9227,5,1.0],[9228,1,2.0],[9228,5,1.0],[9229,2,1.0],[9229,5,1.0],[9230,4,1.0],[9230,6,1.0],[9231,4,1.0],[9231,5,1.0],[9232,4,2.0],[9232,5,3.0],[9233,2,3.0],[9233,3,2.0],[9233,4,1.0],[9233,5,1.0],[9234,7,3.0],[9235,0,2.0],[9235,1,15.0],[9235,2,14.0],[9235,3,1.0],[9235,4,3.0],[9235,5,5.0],[9235,6,7.0],[9235,7,11.0],[9236,1,27.0],[9236,3,1.0],[9236,6,1.0],[9236,7,51.0],[9237,0,79.0],[9237,2,3.0],[9237,3,65.0],[9238,7,3.0],[9239,1,1.0],[9239,7,3.0],[9240,1,2.0],[9240,7,4.0],[9241,1,2.0],[9241,7,4.0],[9242,1,1.0],[9242,7,2.0],[9243,1,1.0],[9243,7,3.0],[9244,1,3.0],[9244,7,10.0],[9245,1,1.0],[9245,7,4.0],[9246,0,3.0],[9246,3,1.0],[9247,0,1.0],[9247,3,1.0],[9248,0,1.0],[9248,3,1.0],[9249,0,2.0],[9249,3,1.0],[9250,0,1.0],[9250,2,1.0],[9250,3,1.0],[9251,3,2.0],[9252,2,1.0],[9252,3,1.0],[9253,0,5.0],[9253,3,2.0],[9254,1,3.0],[9254,4,1.0],[9254,5,1.0],[9254,7,5.0],[9255,0,1.0],[9255,1,1.0],[9255,2,2.0],[9255,3,4.0],[9255,7,9.0],[9256,0,2.0],[9256,2,1.0],[9256,5,1.0],[9256,6,2.0],[9257,0,4.0],[9257,2,28.0],[9257,3,2.0],[9257,4,7.0],[9257,5,15.0],[9257,6,12.0],[9258,0,1.0],[9258,2,3.0],[9258,3,4.0],[9258,5,1.0],[9258,6,1.0],[9259,2,12.0],[9259,5,7.0],[9259,6,2.0],[9260,0,2.0],[9260,1,1.0],[9260,2,13.0],[9260,3,5.0],[9260,4,1.0],[9260,5,2.0],[9260,6,4.0],[9260,7,1.0],[9261,0,1.0],[9261,2,9.0],[9261,5,3.0],[9261,6,4.0],[9262,2,13.0],[9262,5,3.0],[9262,6,3.0],[9263,0,1.0],[9263,2,1.0],[9264,1,2.0],[9264,5,2.0],[9265,2,1.0],[9265,5,1.0],[9266,2,3.0],[9267,2,5.0],[9268,2,5.0],[9268,5,3.0],[9269,2,1.0],[9269,4,3.0],[9269,5,1.0],[9270,2,1.0],[9270,4,1.0],[9270,6,1.0],[9271,0,1.0],[9271,1,1.0],[9271,3,1.0],[9271,4,1.0],[9272,0,5.0],[9272,2,1.0],[9272,3,5.0],[9272,5,1.0],[9273,2,3.0],[9273,4,6.0],[9273,5,2.0],[9273,6,10.0],[9274,6,2.0],[9275,5,1.0],[9275,6,1.0],[9276,2,1.0],[9276,5,1.0],[9277,2,1.0],[9277,3,1.0],[9277,5,1.0],[9278,0,1.0],[9278,2,1.0],[9278,5,1.0],[9279,2,2.0],[9280,2,1.0],[9280,5,3.0],[9281,0,2.0],[9281,1,1.0],[9281,2,3.0],[9281,3,3.0],[9281,6,2.0],[9281,7,2.0],[9282,2,1.0],[9282,3,2.0],[9282,5,3.0],[9282,7,1.0],[9283,2,2.0],[9283,5,1.0],[9284,2,1.0],[9284,3,1.0],[9284,5,1.0],[9285,1,2.0],[9285,7,1.0],[9286,1,1.0],[9286,3,1.0],[9286,7,1.0],[9287,0,2.0],[9288,0,1.0],[9288,3,1.0],[9289,2,1.0],[9289,6,1.0],[9290,0,3.0],[9290,3,3.0],[9290,6,1.0],[9291,1,1.0],[9291,6,1.0],[9292,2,1.0],[9292,6,1.0],[9293,0,1.0],[9293,2,1.0],[9293,6,1.0],[9294,0,1.0],[9294,2,1.0],[9294,5,1.0],[9295,2,5.0],[9296,2,2.0],[9297,2,4.0],[9298,2,5.0],[9299,4,2.0],[9299,7,1.0],[9300,5,1.0],[9300,6,1.0],[9301,2,1.0],[9301,4,1.0],[9302,2,1.0],[9302,5,2.0],[9303,2,2.0],[9304,0,9.0],[9304,2,6.0],[9304,3,1.0],[9305,0,2.0],[9306,0,2.0],[9306,2,3.0],[9307,2,2.0],[9308,2,2.0],[9309,2,3.0],[9310,0,3.0],[9310,2,2.0],[9311,0,2.0],[9312,0,1.0],[9312,3,1.0],[9313,1,1.0],[9313,7,1.0],[9314,2,1.0],[9314,3,1.0],[9315,0,2.0],[9315,3,1.0],[9316,0,1.0],[9316,4,1.0],[9316,6,1.0],[9317,2,1.0],[9317,4,1.0],[9318,4,1.0],[9318,6,2.0],[9319,2,1.0],[9319,3,1.0],[9319,4,1.0],[9320,2,1.0],[9320,4,1.0],[9321,2,1.0],[9321,5,1.0],[9322,0,1.0],[9322,2,4.0],[9323,2,1.0],[9323,3,1.0],[9324,4,1.0],[9324,6,1.0],[9325,4,2.0],[9326,2,1.0],[9326,4,1.0],[9327,2,4.0],[9327,4,1.0],[9327,5,1.0],[9328,3,1.0],[9328,4,1.0],[9329,4,2.0],[9329,5,1.0],[9329,6,1.0],[9329,7,1.0],[9330,2,4.0],[9331,4,2.0],[9331,6,1.0],[9332,2,1.0],[9332,4,1.0],[9332,6,1.0],[9333,1,1.0],[9333,2,2.0],[9333,5,2.0],[9334,2,1.0],[9334,3,1.0],[9335,2,2.0],[9336,2,2.0],[9337,2,8.0],[9337,4,4.0],[9337,5,2.0],[9337,6,15.0],[9338,1,1.0],[9338,7,1.0],[9339,1,1.0],[9339,7,1.0],[9340,7,3.0],[9341,1,1.0],[9341,7,1.0],[9342,2,1.0],[9342,5,1.0],[9342,6,1.0],[9343,2,2.0],[9344,2,2.0],[9345,2,2.0],[9346,2,1.0],[9346,5,1.0],[9347,0,1.0],[9347,3,1.0],[9348,7,3.0],[9349,0,3.0],[9349,2,3.0],[9349,3,1.0],[9349,7,1.0],[9350,0,2.0],[9351,0,1.0],[9351,6,6.0],[9352,1,1.0],[9352,7,1.0],[9353,2,6.0],[9353,5,2.0],[9354,0,2.0],[9355,0,1.0],[9355,3,1.0],[9356,0,1.0],[9356,2,1.0],[9357,0,3.0],[9357,2,10.0],[9357,3,1.0],[9358,2,3.0],[9358,5,1.0],[9359,2,1.0],[9359,5,1.0],[9359,6,1.0],[9360,2,2.0],[9360,5,1.0],[9361,0,1.0],[9361,3,4.0],[9361,6,1.0],[9362,2,2.0],[9362,5,1.0],[9363,0,1.0],[9363,5,1.0],[9364,0,1.0],[9364,2,8.0],[9364,5,2.0],[9364,7,1.0],[9365,2,3.0],[9365,3,1.0],[9365,5,3.0],[9366,2,20.0],[9366,4,24.0],[9366,5,3.0],[9366,6,14.0],[9366,7,1.0],[9367,1,42.0],[9367,7,31.0],[9368,0,40.0],[9368,2,13.0],[9368,3,41.0],[9368,4,2.0],[9368,5,3.0],[9368,6,4.0],[9369,0,9.0],[9369,1,2.0],[9369,2,8.0],[9369,3,3.0],[9369,4,5.0],[9369,5,4.0],[9369,6,8.0],[9369,7,2.0],[9370,0,19.0],[9370,2,3.0],[9370,3,17.0],[9370,4,7.0],[9370,6,3.0],[9371,1,19.0],[9371,7,23.0],[9372,1,26.0],[9372,7,22.0],[9373,1,23.0],[9373,7,24.0],[9374,2,30.0],[9374,5,17.0],[9375,0,19.0],[9375,2,1.0],[9375,3,22.0],[9375,5,1.0],[9375,7,6.0],[9376,0,5.0],[9376,2,1.0],[9377,0,3.0],[9377,2,6.0],[9377,5,1.0],[9378,2,1.0],[9378,5,2.0],[9379,2,1.0],[9379,5,1.0],[9380,0,3.0],[9380,3,3.0],[9381,2,2.0],[9382,1,7.0],[9382,2,1.0],[9382,3,1.0],[9382,5,1.0],[9382,7,10.0],[9383,1,2.0],[9383,7,1.0],[9384,0,1.0],[9384,1,2.0],[9384,7,2.0],[9385,4,1.0],[9385,6,1.0],[9386,2,1.0],[9386,7,1.0],[9387,1,1.0],[9387,2,1.0],[9387,7,1.0],[9388,7,2.0],[9389,3,4.0],[9389,6,1.0],[9389,7,1.0],[9390,1,1.0],[9390,7,2.0],[9391,1,1.0],[9391,7,2.0],[9392,1,1.0],[9392,3,1.0],[9392,7,2.0],[9393,6,1.0],[9393,7,1.0],[9394,1,1.0],[9394,7,1.0],[9395,3,2.0],[9396,2,2.0],[9397,2,4.0],[9398,2,6.0],[9399,2,2.0],[9400,2,2.0],[9401,2,4.0],[9401,5,2.0],[9402,0,2.0],[9402,3,1.0],[9403,2,1.0],[9403,3,2.0],[9403,6,3.0],[9404,1,2.0],[9404,7,2.0],[9405,0,2.0],[9405,3,5.0],[9406,2,2.0],[9407,3,3.0],[9407,6,1.0],[9408,0,2.0],[9408,3,6.0],[9408,4,2.0],[9408,6,1.0],[9409,4,1.0],[9409,6,4.0],[9410,0,4.0],[9411,4,1.0],[9411,6,1.0],[9412,4,1.0],[9412,6,1.0],[9413,3,1.0],[9413,4,1.0],[9414,0,1.0],[9414,4,1.0],[9415,3,1.0],[9415,4,1.0],[9416,2,2.0],[9417,1,1.0],[9417,2,4.0],[9417,4,2.0],[9417,5,1.0],[9418,4,2.0],[9418,6,1.0],[9419,4,1.0],[9419,6,1.0],[9420,4,2.0],[9420,6,1.0],[9421,0,2.0],[9421,3,4.0],[9422,0,1.0],[9422,3,1.0],[9423,0,1.0],[9423,3,1.0],[9424,3,2.0],[9425,2,4.0],[9425,4,8.0],[9425,6,3.0],[9426,2,1.0],[9426,4,1.0],[9426,6,1.0],[9427,0,3.0],[9427,3,2.0],[9428,3,2.0],[9429,0,1.0],[9429,3,2.0],[9430,0,2.0],[9431,1,1.0],[9431,6,1.0],[9432,2,1.0],[9432,6,1.0],[9433,6,2.0],[9434,2,2.0],[9435,2,2.0],[9436,2,2.0],[9437,0,1.0],[9437,2,4.0],[9437,6,1.0],[9438,2,1.0],[9438,6,1.0],[9439,2,2.0],[9439,6,1.0],[9440,2,1.0],[9440,6,1.0],[9441,6,2.0],[9442,0,1.0],[9442,3,1.0],[9443,2,2.0],[9443,3,1.0],[9444,3,1.0],[9444,4,1.0],[9445,4,1.0],[9445,5,1.0],[9446,4,1.0],[9446,6,1.0],[9447,1,2.0],[9447,7,3.0],[9448,1,1.0],[9448,3,1.0],[9449,2,2.0],[9450,0,2.0],[9450,2,22.0],[9450,3,1.0],[9451,2,1.0],[9451,3,1.0],[9451,5,1.0],[9452,2,1.0],[9452,5,1.0],[9453,2,2.0],[9453,5,1.0],[9454,2,1.0],[9454,5,1.0],[9455,3,1.0],[9455,5,1.0],[9456,2,2.0],[9456,5,1.0],[9457,3,2.0],[9458,2,2.0],[9458,4,2.0],[9458,5,1.0],[9458,6,1.0],[9459,6,3.0],[9460,2,2.0],[9460,6,1.0],[9461,2,1.0],[9461,5,2.0],[9462,2,2.0],[9463,3,2.0],[9464,0,1.0],[9464,1,1.0],[9464,2,1.0],[9464,3,1.0],[9464,6,3.0],[9464,7,1.0],[9465,1,2.0],[9465,7,1.0],[9466,2,2.0],[9466,3,1.0],[9467,7,2.0],[9468,7,2.0],[9469,7,3.0],[9470,0,1.0],[9470,1,1.0],[9470,7,1.0],[9471,2,2.0],[9472,2,4.0],[9473,2,2.0],[9474,2,2.0],[9475,2,2.0],[9476,2,3.0],[9477,0,4.0],[9477,1,27.0],[9477,3,2.0],[9477,5,1.0],[9477,7,26.0],[9478,0,5.0],[9478,1,3.0],[9478,2,22.0],[9478,3,3.0],[9478,4,3.0],[9478,5,7.0],[9478,6,2.0],[9478,7,4.0],[9479,1,7.0],[9479,7,6.0],[9480,0,18.0],[9480,3,24.0],[9481,0,21.0],[9481,3,41.0],[9481,6,1.0],[9482,1,1.0],[9482,2,7.0],[9482,4,1.0],[9482,5,3.0],[9482,6,1.0],[9482,7,6.0],[9483,0,1.0],[9483,2,11.0],[9483,3,3.0],[9483,5,7.0],[9483,6,1.0],[9484,0,2.0],[9484,2,14.0],[9484,5,4.0],[9485,0,7.0],[9485,2,21.0],[9485,3,2.0],[9485,4,3.0],[9485,5,8.0],[9486,1,5.0],[9486,7,8.0],[9487,1,2.0],[9487,7,1.0],[9488,1,1.0],[9488,7,3.0],[9489,2,2.0],[9489,6,1.0],[9489,7,1.0],[9490,0,6.0],[9490,1,1.0],[9490,2,1.0],[9490,3,13.0],[9490,7,1.0],[9491,7,3.0],[9492,0,6.0],[9492,2,1.0],[9493,0,1.0],[9493,1,1.0],[9493,3,1.0],[9494,4,2.0],[9494,6,1.0],[9495,2,2.0],[9496,2,3.0],[9497,6,2.0],[9498,2,2.0],[9499,2,5.0],[9499,4,1.0],[9499,5,3.0],[9499,6,3.0],[9500,0,4.0],[9500,3,5.0],[9501,3,2.0],[9502,0,2.0],[9502,1,1.0],[9502,7,2.0],[9503,2,1.0],[9503,5,1.0],[9504,0,3.0],[9504,3,4.0],[9505,2,1.0],[9505,6,1.0],[9506,2,4.0],[9506,5,3.0],[9507,2,6.0],[9507,5,1.0],[9508,1,7.0],[9508,7,6.0],[9509,2,3.0],[9510,2,1.0],[9510,5,3.0],[9511,2,2.0],[9511,4,2.0],[9511,5,1.0],[9511,6,2.0],[9512,2,5.0],[9512,5,3.0],[9513,5,3.0],[9514,4,1.0],[9514,5,3.0],[9514,6,1.0],[9515,0,6.0],[9515,3,6.0],[9516,0,2.0],[9516,2,19.0],[9516,3,1.0],[9516,5,7.0],[9517,0,2.0],[9518,2,7.0],[9518,5,1.0],[9519,1,5.0],[9519,7,4.0],[9520,0,4.0],[9520,3,8.0],[9520,6,3.0],[9521,0,1.0],[9521,1,18.0],[9521,3,1.0],[9521,4,1.0],[9521,7,20.0],[9522,2,6.0],[9522,5,1.0],[9522,6,1.0],[9523,2,1.0],[9523,4,7.0],[9523,6,10.0],[9524,0,1.0],[9524,3,2.0],[9525,0,2.0],[9526,2,1.0],[9526,5,1.0],[9527,2,2.0],[9527,5,1.0],[9528,0,1.0],[9528,3,1.0],[9528,5,1.0],[9529,5,1.0],[9529,7,1.0],[9530,2,1.0],[9530,5,1.0],[9531,2,2.0],[9532,1,4.0],[9532,7,1.0],[9533,1,1.0],[9533,7,1.0],[9534,2,1.0],[9534,3,1.0],[9535,0,1.0],[9535,2,1.0],[9535,6,2.0],[9536,2,1.0],[9536,3,1.0],[9537,2,2.0],[9538,0,1.0],[9538,4,1.0],[9539,2,5.0],[9539,4,4.0],[9539,5,2.0],[9539,6,1.0],[9540,4,1.0],[9540,5,1.0],[9540,6,5.0],[9541,4,2.0],[9542,0,1.0],[9542,3,1.0],[9542,4,1.0],[9542,5,3.0],[9543,1,2.0],[9543,7,1.0],[9544,1,2.0],[9544,2,1.0],[9545,1,3.0],[9545,2,2.0],[9545,7,2.0],[9546,1,5.0],[9546,7,6.0],[9547,0,2.0],[9547,3,1.0],[9547,5,2.0],[9548,2,4.0],[9548,4,1.0],[9548,5,1.0],[9549,2,1.0],[9549,5,1.0],[9550,2,1.0],[9550,5,2.0],[9551,5,2.0],[9552,2,1.0],[9552,3,1.0],[9552,5,1.0],[9553,2,10.0],[9553,6,2.0],[9554,2,2.0],[9554,3,1.0],[9554,5,1.0],[9555,0,1.0],[9555,3,1.0],[9555,6,1.0],[9556,6,8.0],[9557,2,2.0],[9558,2,3.0],[9559,2,1.0],[9559,3,2.0],[9560,3,3.0],[9561,0,1.0],[9561,3,2.0],[9562,2,2.0],[9563,2,3.0],[9564,2,2.0],[9565,1,1.0],[9565,7,1.0],[9566,2,1.0],[9566,4,1.0],[9566,6,2.0],[9567,4,1.0],[9567,6,2.0],[9568,0,1.0],[9568,2,3.0],[9568,3,1.0],[9568,6,9.0],[9568,7,2.0],[9569,7,3.0],[9570,3,2.0],[9571,0,3.0],[9571,1,1.0],[9571,2,8.0],[9571,5,6.0],[9571,6,1.0],[9572,6,2.0],[9572,7,1.0],[9573,7,2.0],[9574,1,3.0],[9574,7,1.0],[9575,0,2.0],[9575,3,8.0],[9576,0,1.0],[9576,3,1.0],[9577,1,12.0],[9577,4,1.0],[9577,7,9.0],[9578,2,8.0],[9578,5,1.0],[9579,2,2.0],[9580,2,2.0],[9581,2,2.0],[9581,6,1.0],[9582,2,1.0],[9582,6,1.0],[9583,2,1.0],[9583,6,1.0],[9584,2,1.0],[9584,3,2.0],[9585,3,2.0],[9586,0,1.0],[9586,2,1.0],[9586,3,1.0],[9587,2,3.0],[9587,4,1.0],[9587,5,1.0],[9587,6,3.0],[9588,2,5.0],[9589,1,2.0],[9590,6,4.0],[9591,1,1.0],[9591,7,1.0],[9592,4,1.0],[9592,6,1.0],[9593,0,5.0],[9593,2,5.0],[9593,3,3.0],[9593,4,1.0],[9593,5,3.0],[9593,6,4.0],[9594,1,1.0],[9594,4,1.0],[9594,6,1.0],[9594,7,3.0],[9595,2,2.0],[9596,2,2.0],[9597,0,2.0],[9597,3,1.0],[9598,2,1.0],[9598,3,1.0],[9599,2,1.0],[9599,3,1.0],[9600,0,1.0],[9600,3,1.0],[9601,0,3.0],[9601,3,1.0],[9602,0,5.0],[9602,2,1.0],[9602,3,5.0],[9602,4,1.0],[9602,6,2.0],[9603,2,2.0],[9603,3,2.0],[9603,5,3.0],[9603,6,2.0],[9604,0,5.0],[9604,3,7.0],[9604,4,1.0],[9605,2,9.0],[9605,5,3.0],[9605,6,2.0],[9606,4,4.0],[9606,6,4.0],[9607,0,5.0],[9607,3,8.0],[9608,0,1.0],[9608,1,1.0],[9608,3,2.0],[9608,7,2.0],[9609,1,5.0],[9609,3,3.0],[9609,7,13.0],[9610,4,3.0],[9610,6,8.0],[9611,0,1.0],[9611,2,1.0],[9612,2,1.0],[9612,6,1.0],[9613,2,1.0],[9613,6,1.0],[9614,2,2.0],[9614,6,1.0],[9615,2,1.0],[9615,6,1.0],[9616,1,2.0],[9616,2,1.0],[9616,6,1.0],[9617,0,1.0],[9617,2,3.0],[9617,6,1.0],[9618,2,2.0],[9619,4,1.0],[9619,6,2.0],[9620,2,2.0],[9621,0,1.0],[9621,7,1.0],[9622,0,2.0],[9622,2,1.0],[9622,3,1.0],[9623,0,4.0],[9623,3,4.0],[9624,2,1.0],[9624,4,1.0],[9624,5,1.0],[9624,6,1.0],[9625,2,2.0],[9626,2,2.0],[9627,2,3.0],[9628,2,1.0],[9628,5,2.0],[9628,6,2.0],[9629,2,3.0],[9630,0,1.0],[9630,2,2.0],[9630,3,1.0],[9630,5,1.0],[9631,2,2.0],[9632,2,3.0],[9632,3,1.0],[9633,0,2.0],[9633,3,2.0],[9634,3,2.0],[9635,0,2.0],[9635,3,3.0],[9636,2,4.0],[9636,3,1.0],[9637,1,1.0],[9637,2,4.0],[9637,4,1.0],[9637,5,3.0],[9637,6,3.0],[9637,7,2.0],[9638,6,2.0],[9639,4,1.0],[9639,6,1.0],[9640,4,1.0],[9640,6,2.0],[9641,2,3.0],[9641,5,1.0],[9642,2,1.0],[9642,5,2.0],[9643,0,4.0],[9643,2,1.0],[9643,3,3.0],[9644,3,2.0],[9645,0,4.0],[9645,2,2.0],[9645,3,3.0],[9646,3,1.0],[9646,6,1.0],[9647,0,1.0],[9647,2,1.0],[9647,3,2.0],[9647,6,3.0],[9648,2,1.0],[9648,3,1.0],[9648,5,1.0],[9649,2,1.0],[9649,5,1.0],[9650,1,1.0],[9650,6,1.0],[9651,0,1.0],[9651,5,1.0],[9652,2,1.0],[9652,4,1.0],[9652,5,1.0],[9652,6,1.0],[9653,2,1.0],[9653,4,1.0],[9653,5,1.0],[9654,4,1.0],[9654,5,1.0],[9654,6,1.0],[9655,7,3.0],[9656,0,2.0],[9656,3,2.0],[9656,7,2.0],[9657,1,2.0],[9657,7,3.0],[9658,1,1.0],[9658,6,2.0],[9658,7,2.0],[9659,1,1.0],[9659,7,1.0],[9660,6,1.0],[9660,7,2.0],[9661,1,4.0],[9661,7,1.0],[9662,0,1.0],[9662,2,1.0],[9663,0,2.0],[9664,1,1.0],[9664,3,2.0],[9665,0,2.0],[9665,3,1.0],[9666,2,1.0],[9666,3,1.0],[9666,6,1.0],[9667,5,1.0],[9667,7,1.0],[9668,2,1.0],[9668,5,1.0],[9668,6,1.0],[9669,1,1.0],[9669,7,2.0],[9670,1,3.0],[9670,7,2.0],[9671,2,2.0],[9671,3,1.0],[9671,5,1.0],[9672,2,2.0],[9673,2,6.0],[9674,2,2.0],[9675,2,3.0],[9676,1,1.0],[9676,7,1.0],[9677,1,1.0],[9677,2,1.0],[9677,3,1.0],[9678,0,1.0],[9678,5,1.0],[9679,0,1.0],[9679,3,5.0],[9679,5,1.0],[9680,0,2.0],[9680,2,1.0],[9680,3,3.0],[9680,5,1.0],[9681,3,4.0],[9682,0,2.0],[9682,3,2.0],[9683,0,1.0],[9683,3,4.0],[9684,1,1.0],[9684,3,1.0],[9685,0,5.0],[9685,2,1.0],[9685,3,3.0],[9686,2,4.0],[9687,2,2.0],[9688,2,2.0],[9689,2,2.0],[9690,2,4.0],[9691,0,3.0],[9692,0,1.0],[9692,2,8.0],[9693,0,3.0],[9694,0,1.0],[9694,4,1.0],[9695,0,2.0],[9695,3,2.0],[9695,4,1.0],[9696,0,1.0],[9696,2,1.0],[9696,4,1.0],[9697,2,1.0],[9697,4,1.0],[9698,0,1.0],[9698,3,1.0],[9699,0,3.0],[9699,3,2.0],[9700,0,3.0],[9700,2,1.0],[9700,3,1.0],[9701,1,6.0],[9701,3,1.0],[9701,7,3.0],[9702,0,7.0],[9702,3,7.0],[9702,4,2.0],[9702,5,2.0],[9702,6,1.0],[9703,1,1.0],[9703,2,4.0],[9703,3,3.0],[9703,4,1.0],[9703,5,1.0],[9703,6,3.0],[9704,0,6.0],[9704,3,5.0],[9705,2,6.0],[9705,5,4.0],[9705,6,1.0],[9706,0,7.0],[9706,3,22.0],[9707,2,2.0],[9707,3,3.0],[9707,4,1.0],[9707,5,1.0],[9707,7,1.0],[9708,2,7.0],[9708,5,1.0],[9709,2,3.0],[9709,4,2.0],[9709,6,1.0],[9710,0,2.0],[9710,2,9.0],[9710,5,5.0],[9711,2,2.0],[9711,3,1.0],[9712,0,2.0],[9712,3,2.0],[9713,3,3.0],[9714,2,2.0],[9715,2,6.0],[9716,2,2.0],[9716,6,1.0],[9717,6,2.0],[9718,6,4.0],[9719,0,1.0],[9719,2,2.0],[9719,6,1.0],[9720,2,1.0],[9720,6,1.0],[9721,6,2.0],[9722,4,2.0],[9722,5,1.0],[9722,6,5.0],[9723,0,1.0],[9723,3,1.0],[9724,0,1.0],[9724,2,3.0],[9724,3,1.0],[9724,4,2.0],[9725,0,1.0],[9725,2,4.0],[9725,3,1.0],[9726,0,4.0],[9726,1,2.0],[9726,3,4.0],[9726,7,6.0],[9727,2,3.0],[9728,2,2.0],[9729,2,2.0],[9729,3,3.0],[9729,5,1.0],[9729,6,1.0],[9730,5,2.0],[9731,2,6.0],[9731,6,2.0],[9732,2,1.0],[9732,6,1.0],[9733,0,1.0],[9733,2,1.0],[9733,6,1.0],[9734,0,2.0],[9735,0,1.0],[9735,4,1.0],[9736,5,2.0],[9737,1,6.0],[9737,7,4.0],[9738,2,1.0],[9738,5,1.0],[9739,0,1.0],[9739,5,3.0],[9739,6,1.0],[9739,7,2.0],[9740,2,8.0],[9740,4,3.0],[9740,6,4.0],[9741,2,6.0],[9741,4,2.0],[9741,5,1.0],[9741,6,3.0],[9742,2,3.0],[9742,5,2.0],[9743,1,2.0],[9744,0,1.0],[9744,3,2.0],[9744,5,1.0],[9744,6,1.0],[9745,2,2.0],[9745,6,1.0],[9746,2,6.0],[9746,6,1.0],[9747,1,1.0],[9747,7,1.0],[9748,1,2.0],[9748,7,2.0],[9749,2,3.0],[9749,5,1.0],[9750,2,1.0],[9750,5,1.0],[9751,2,2.0],[9751,5,1.0],[9752,3,2.0],[9752,5,1.0],[9753,5,1.0],[9753,7,2.0],[9754,2,1.0],[9754,5,1.0],[9755,0,2.0],[9756,0,5.0],[9757,0,2.0],[9758,0,5.0],[9758,2,4.0],[9759,0,1.0],[9759,5,1.0],[9759,7,1.0],[9760,2,5.0],[9760,5,4.0],[9761,2,2.0],[9761,5,2.0],[9762,0,6.0],[9762,1,3.0],[9762,2,2.0],[9762,3,5.0],[9762,5,3.0],[9762,7,7.0],[9763,2,3.0],[9763,5,1.0],[9764,3,1.0],[9764,5,2.0],[9764,6,1.0],[9765,1,2.0],[9765,7,1.0],[9766,1,4.0],[9766,7,1.0],[9767,1,2.0],[9767,2,1.0],[9767,3,1.0],[9768,1,1.0],[9768,3,2.0],[9768,7,3.0],[9769,1,1.0],[9769,2,1.0],[9769,3,2.0],[9769,7,1.0],[9770,1,2.0],[9770,7,4.0],[9771,0,3.0],[9772,0,2.0],[9773,0,2.0],[9774,2,1.0],[9774,6,1.0],[9775,2,2.0],[9775,5,1.0],[9776,7,3.0],[9777,7,2.0],[9778,2,1.0],[9778,7,1.0],[9779,2,2.0],[9779,5,1.0],[9779,6,1.0],[9780,0,2.0],[9780,3,1.0],[9781,2,2.0],[9782,0,2.0],[9783,2,2.0],[9783,3,1.0],[9783,5,1.0],[9784,2,1.0],[9784,5,1.0],[9785,2,3.0],[9785,3,1.0],[9785,5,1.0],[9785,6,2.0],[9786,2,1.0],[9786,5,1.0],[9787,3,1.0],[9787,5,3.0],[9788,2,8.0],[9788,5,4.0],[9789,2,2.0],[9790,2,9.0],[9791,3,1.0],[9791,5,1.0],[9792,2,19.0],[9792,3,1.0],[9792,5,3.0],[9793,0,1.0],[9793,4,1.0],[9793,5,2.0],[9793,6,4.0],[9794,1,1.0],[9794,6,1.0],[9795,6,2.0],[9795,7,2.0],[9796,4,1.0],[9796,6,1.0],[9797,2,2.0],[9797,5,3.0],[9797,6,1.0],[9798,2,1.0],[9798,6,2.0],[9799,0,5.0],[9800,0,3.0],[9800,2,1.0],[9801,0,2.0],[9802,3,2.0],[9803,3,2.0],[9804,0,6.0],[9804,3,2.0],[9805,0,2.0],[9806,0,2.0],[9807,0,2.0],[9807,2,1.0],[9808,6,2.0],[9809,0,1.0],[9809,3,1.0],[9810,0,1.0],[9810,3,1.0],[9811,0,2.0],[9811,3,1.0],[9812,0,5.0],[9812,3,1.0],[9813,0,2.0],[9813,3,1.0],[9814,0,1.0],[9814,3,1.0],[9815,2,11.0],[9815,5,4.0],[9816,0,1.0],[9816,2,4.0],[9816,3,4.0],[9816,4,2.0],[9816,5,2.0],[9816,6,2.0],[9817,2,1.0],[9817,5,2.0],[9818,1,11.0],[9818,5,1.0],[9818,6,1.0],[9818,7,5.0],[9819,1,2.0],[9819,2,10.0],[9819,3,1.0],[9819,4,1.0],[9819,5,2.0],[9819,6,1.0],[9819,7,1.0],[9820,7,4.0],[9821,0,1.0],[9821,2,21.0],[9821,4,3.0],[9821,5,6.0],[9822,6,3.0],[9823,2,1.0],[9823,4,2.0],[9823,6,1.0],[9824,2,2.0],[9824,4,1.0],[9824,5,1.0],[9825,2,3.0],[9826,2,2.0],[9827,1,1.0],[9827,7,2.0],[9828,1,1.0],[9828,7,2.0],[9829,1,5.0],[9829,7,1.0],[9830,0,2.0],[9831,0,2.0],[9832,0,2.0],[9832,3,2.0],[9833,2,3.0],[9833,5,2.0],[9834,0,1.0],[9834,2,2.0],[9834,3,2.0],[9834,4,1.0],[9835,2,1.0],[9835,5,2.0],[9835,6,2.0],[9836,2,2.0],[9836,5,1.0],[9837,0,1.0],[9837,2,1.0],[9837,4,2.0],[9837,5,1.0],[9837,6,2.0],[9838,2,3.0],[9838,4,1.0],[9839,2,1.0],[9839,4,1.0],[9840,0,1.0],[9840,2,6.0],[9840,3,2.0],[9840,4,1.0],[9840,5,3.0],[9840,6,1.0],[9841,4,1.0],[9841,6,1.0],[9842,3,2.0],[9843,2,10.0],[9843,4,4.0],[9843,5,4.0],[9843,6,1.0],[9844,4,1.0],[9844,5,1.0],[9845,0,7.0],[9845,2,2.0],[9845,3,4.0],[9846,2,4.0],[9847,0,2.0],[9847,3,1.0],[9848,3,2.0],[9849,2,2.0],[9850,2,1.0],[9850,6,1.0],[9851,2,1.0],[9851,6,2.0],[9852,2,4.0],[9852,4,1.0],[9852,6,1.0],[9853,0,1.0],[9853,2,2.0],[9853,5,2.0],[9854,2,1.0],[9854,4,1.0],[9854,5,2.0],[9854,6,1.0],[9855,2,1.0],[9855,4,1.0],[9856,0,1.0],[9856,3,5.0],[9856,7,1.0],[9857,0,10.0],[9857,3,4.0],[9858,2,1.0],[9858,5,1.0],[9859,1,8.0],[9859,3,1.0],[9859,7,11.0],[9860,1,1.0],[9860,7,3.0],[9861,1,4.0],[9861,7,3.0],[9862,2,2.0],[9862,5,2.0],[9863,2,1.0],[9863,5,1.0],[9864,2,3.0],[9865,1,2.0],[9865,7,1.0],[9866,1,1.0],[9866,2,2.0],[9866,7,1.0],[9867,1,3.0],[9867,2,5.0],[9867,7,1.0],[9868,1,2.0],[9869,1,2.0],[9870,1,1.0],[9870,3,1.0],[9871,1,1.0],[9871,3,1.0],[9872,2,1.0],[9872,5,1.0],[9873,2,1.0],[9873,5,1.0],[9874,2,1.0],[9874,5,1.0],[9875,2,3.0],[9875,5,1.0],[9875,6,3.0],[9876,2,4.0],[9876,5,3.0],[9876,6,1.0],[9877,0,1.0],[9877,3,1.0],[9878,6,1.0],[9878,7,4.0],[9879,0,3.0],[9879,3,3.0],[9879,4,1.0],[9880,3,2.0],[9881,0,4.0],[9881,3,3.0],[9881,6,1.0],[9882,2,1.0],[9882,6,1.0],[9883,0,2.0],[9883,3,3.0],[9884,2,15.0],[9884,4,1.0],[9884,5,7.0],[9885,0,1.0],[9885,2,50.0],[9885,3,1.0],[9885,4,1.0],[9885,5,6.0],[9885,6,1.0],[9886,0,1.0],[9886,1,8.0],[9886,7,10.0],[9887,2,7.0],[9887,5,6.0],[9888,0,24.0],[9888,1,1.0],[9888,2,16.0],[9888,3,21.0],[9888,4,4.0],[9888,5,9.0],[9888,6,9.0],[9888,7,1.0],[9889,0,4.0],[9889,1,6.0],[9889,2,36.0],[9889,3,5.0],[9889,4,6.0],[9889,5,15.0],[9889,6,10.0],[9889,7,4.0],[9890,0,7.0],[9890,3,13.0],[9891,2,34.0],[9891,3,1.0],[9891,4,1.0],[9891,5,9.0],[9892,3,1.0],[9892,6,1.0],[9893,0,9.0],[9893,2,70.0],[9893,3,10.0],[9893,4,3.0],[9893,5,22.0],[9893,6,1.0],[9893,7,1.0],[9894,0,1.0],[9894,1,25.0],[9894,3,4.0],[9894,4,5.0],[9894,5,2.0],[9894,7,28.0],[9895,1,2.0],[9895,7,2.0],[9896,1,1.0],[9896,7,2.0],[9897,1,2.0],[9897,7,1.0],[9898,1,3.0],[9898,7,2.0],[9899,2,1.0],[9899,7,1.0],[9900,0,1.0],[9900,7,2.0],[9901,7,2.0],[9902,3,2.0],[9903,0,1.0],[9903,2,2.0],[9903,3,1.0],[9904,2,2.0],[9905,2,5.0],[9906,2,3.0],[9907,2,3.0],[9908,5,2.0],[9909,4,1.0],[9909,6,1.0],[9910,2,5.0],[9910,5,1.0],[9911,4,1.0],[9911,5,1.0],[9911,6,2.0],[9912,2,2.0],[9912,3,4.0],[9912,5,1.0],[9912,6,1.0],[9913,2,1.0],[9913,4,1.0],[9914,0,1.0],[9914,1,1.0],[9914,4,3.0],[9914,6,2.0],[9915,2,1.0],[9915,5,1.0],[9915,6,3.0],[9916,2,2.0],[9916,5,1.0],[9917,3,3.0],[9917,4,2.0],[9917,5,1.0],[9917,6,1.0],[9917,7,2.0],[9918,5,2.0],[9919,4,1.0],[9919,5,2.0],[9920,4,1.0],[9920,6,2.0],[9921,0,1.0],[9921,2,1.0],[9921,5,2.0],[9921,6,1.0],[9922,3,1.0],[9922,6,1.0],[9923,2,2.0],[9923,4,1.0],[9923,6,2.0],[9924,3,6.0],[9925,3,2.0],[9926,2,9.0],[9926,5,12.0],[9927,0,1.0],[9927,2,1.0],[9927,3,2.0],[9927,4,6.0],[9927,5,1.0],[9927,6,5.0],[9928,2,1.0],[9928,4,1.0],[9929,0,3.0],[9929,2,7.0],[9929,3,8.0],[9929,4,1.0],[9929,5,1.0],[9929,6,2.0],[9929,7,1.0],[9930,2,9.0],[9930,3,3.0],[9930,4,2.0],[9930,5,3.0],[9930,6,1.0],[9931,0,4.0],[9931,2,4.0],[9931,3,3.0],[9931,4,1.0],[9931,6,2.0],[9932,0,1.0],[9932,2,5.0],[9933,0,2.0],[9934,0,1.0],[9934,3,2.0],[9935,0,2.0],[9936,0,3.0],[9937,2,1.0],[9937,4,1.0],[9937,5,1.0],[9938,2,2.0],[9938,4,1.0],[9939,0,1.0],[9939,3,2.0],[9939,4,1.0],[9940,2,1.0],[9940,5,1.0],[9941,4,2.0],[9941,5,1.0],[9941,6,1.0],[9942,0,1.0],[9942,2,1.0],[9942,5,1.0],[9943,5,1.0],[9943,6,1.0],[9944,5,1.0],[9944,6,1.0],[9945,1,1.0],[9945,7,1.0],[9946,2,2.0],[9947,0,2.0],[9947,4,1.0],[9948,4,1.0],[9948,6,1.0],[9949,2,2.0],[9949,4,1.0],[9949,5,1.0],[9950,0,1.0],[9950,2,2.0],[9950,4,1.0],[9950,5,1.0],[9950,6,1.0],[9951,2,1.0],[9951,4,1.0],[9951,5,1.0],[9951,7,2.0],[9952,4,3.0],[9952,5,1.0],[9953,2,1.0],[9953,3,1.0],[9953,5,1.0],[9954,5,2.0],[9954,7,1.0],[9955,2,1.0],[9955,5,1.0],[9956,5,1.0],[9956,6,1.0],[9957,2,1.0],[9957,3,4.0],[9957,5,1.0],[9958,2,8.0],[9958,4,5.0],[9958,5,8.0],[9958,6,4.0],[9958,7,1.0],[9959,0,3.0],[9959,2,15.0],[9959,3,5.0],[9959,4,6.0],[9959,5,4.0],[9959,6,13.0],[9960,4,2.0],[9960,6,2.0],[9960,7,1.0],[9961,0,3.0],[9961,3,1.0],[9962,2,21.0],[9962,5,15.0],[9963,1,13.0],[9963,4,1.0],[9963,6,1.0],[9963,7,14.0],[9964,0,1.0],[9964,1,4.0],[9964,5,1.0],[9964,6,1.0],[9964,7,11.0],[9965,2,7.0],[9965,4,1.0],[9965,5,3.0],[9966,1,4.0],[9966,7,7.0],[9967,2,1.0],[9967,3,1.0],[9968,0,1.0],[9968,3,1.0],[9969,0,5.0],[9969,3,12.0],[9970,0,2.0],[9970,3,1.0],[9971,2,2.0],[9972,2,1.0],[9972,3,1.0],[9972,4,3.0],[9973,2,1.0],[9973,6,1.0],[9974,6,2.0],[9975,2,1.0],[9975,6,1.0],[9976,4,1.0],[9976,5,1.0],[9976,6,1.0],[9977,0,1.0],[9977,2,1.0],[9977,3,1.0],[9978,0,2.0],[9978,3,1.0],[9979,0,1.0],[9979,3,1.0],[9980,0,1.0],[9980,3,2.0],[9981,0,6.0],[9981,3,5.0],[9982,0,3.0],[9982,3,5.0],[9983,0,1.0],[9983,3,3.0],[9984,0,1.0],[9984,2,4.0],[9984,3,1.0],[9985,2,3.0],[9986,2,4.0],[9986,5,3.0],[9986,6,1.0],[9987,2,3.0],[9987,5,1.0],[9988,2,1.0],[9988,6,1.0],[9989,7,2.0],[9990,7,2.0],[9991,7,2.0],[9992,1,4.0],[9992,7,1.0],[9993,7,2.0],[9994,0,3.0],[9994,3,7.0],[9995,0,2.0],[9995,3,1.0],[9996,0,1.0],[9996,3,1.0],[9997,2,1.0],[9997,3,1.0],[9998,7,2.0],[9999,1,1.0],[9999,3,1.0],[9999,7,1.0],[10000,2,2.0],[10001,2,2.0],[10002,2,4.0],[10003,2,2.0],[10004,0,28.0],[10004,3,40.0],[10005,0,8.0],[10005,1,2.0],[10005,2,84.0],[10005,3,1.0],[10005,4,2.0],[10005,5,27.0],[10005,6,7.0],[10005,7,2.0],[10006,0,8.0],[10006,2,36.0],[10006,3,9.0],[10006,5,8.0],[10007,0,1.0],[10007,1,5.0],[10007,2,2.0],[10007,3,1.0],[10007,4,1.0],[10007,5,4.0],[10007,6,1.0],[10007,7,3.0],[10008,0,2.0],[10008,2,4.0],[10008,3,2.0],[10008,5,2.0],[10009,0,1.0],[10009,2,6.0],[10009,5,1.0],[10010,2,9.0],[10010,3,2.0],[10010,4,1.0],[10010,5,3.0],[10010,6,2.0],[10011,1,11.0],[10011,7,9.0],[10012,0,1.0],[10012,3,2.0],[10013,1,5.0],[10013,7,1.0],[10014,2,6.0],[10014,3,1.0],[10014,5,2.0],[10015,1,1.0],[10015,2,6.0],[10015,3,2.0],[10015,5,2.0],[10016,0,1.0],[10016,3,1.0],[10016,6,3.0],[10017,2,2.0],[10018,2,2.0],[10019,1,1.0],[10019,6,1.0],[10020,2,1.0],[10020,6,1.0],[10021,0,1.0],[10021,3,1.0],[10022,0,2.0],[10022,2,1.0],[10023,0,2.0],[10024,2,1.0],[10024,3,1.0],[10025,2,4.0],[10026,2,3.0],[10027,3,2.0],[10028,3,2.0],[10029,2,2.0],[10030,2,2.0],[10030,5,1.0],[10031,0,1.0],[10031,2,2.0],[10031,3,1.0],[10031,5,3.0],[10032,5,1.0],[10032,6,1.0],[10033,2,23.0],[10033,4,30.0],[10033,5,6.0],[10033,6,36.0],[10034,0,2.0],[10034,2,166.0],[10034,4,9.0],[10034,5,26.0],[10034,6,23.0],[10035,0,7.0],[10035,3,2.0],[10036,0,1.0],[10036,3,2.0],[10037,2,1.0],[10037,6,1.0],[10038,2,2.0],[10038,6,1.0],[10039,2,1.0],[10039,4,1.0],[10040,4,1.0],[10040,6,1.0],[10041,0,3.0],[10041,2,1.0],[10041,3,1.0],[10041,4,1.0],[10041,5,1.0],[10041,6,1.0],[10042,2,1.0],[10042,4,1.0],[10042,6,1.0],[10043,2,2.0],[10043,4,1.0],[10044,2,1.0],[10044,4,1.0],[10045,3,1.0],[10045,4,1.0],[10046,0,3.0],[10046,2,3.0],[10046,5,1.0],[10047,0,6.0],[10048,0,1.0],[10048,2,1.0],[10049,0,2.0],[10049,2,1.0],[10050,2,3.0],[10050,5,2.0],[10051,2,1.0],[10051,5,1.0],[10052,2,1.0],[10052,5,1.0],[10053,2,1.0],[10053,5,1.0],[10054,2,1.0],[10054,5,1.0],[10055,2,1.0],[10055,5,1.0],[10056,0,1.0],[10056,2,9.0],[10057,2,1.0],[10057,6,1.0],[10058,0,1.0],[10058,6,1.0],[10059,2,2.0],[10059,6,1.0],[10060,0,3.0],[10060,3,1.0],[10061,0,1.0],[10061,3,2.0],[10062,0,1.0],[10062,3,1.0],[10063,2,1.0],[10063,3,1.0],[10064,1,1.0],[10064,7,4.0],[10065,1,4.0],[10065,7,3.0],[10066,2,3.0],[10066,5,4.0],[10067,2,6.0],[10067,4,3.0],[10067,5,1.0],[10067,6,1.0],[10068,1,1.0],[10068,7,3.0],[10069,2,8.0],[10069,4,1.0],[10069,5,2.0],[10070,1,2.0],[10070,7,1.0],[10071,4,3.0],[10071,6,2.0],[10072,0,1.0],[10072,3,1.0],[10073,0,1.0],[10073,2,5.0],[10073,5,5.0],[10073,6,1.0],[10073,7,1.0],[10074,1,1.0],[10074,7,1.0],[10075,0,1.0],[10075,1,4.0],[10075,7,3.0],[10076,0,1.0],[10076,2,20.0],[10076,3,1.0],[10076,4,2.0],[10076,5,8.0],[10077,0,4.0],[10077,3,5.0],[10077,4,1.0],[10077,6,1.0],[10078,0,1.0],[10078,1,1.0],[10078,2,1.0],[10079,1,5.0],[10079,4,1.0],[10079,7,3.0],[10080,2,2.0],[10080,6,1.0],[10081,1,2.0],[10081,7,1.0],[10082,1,3.0],[10082,7,1.0],[10083,0,2.0],[10083,1,7.0],[10083,3,4.0],[10083,7,5.0],[10084,0,1.0],[10084,1,4.0],[10084,7,2.0],[10085,2,1.0],[10085,5,1.0],[10086,2,2.0],[10086,5,2.0],[10087,0,1.0],[10087,2,3.0],[10087,5,1.0],[10087,6,1.0],[10088,2,5.0],[10089,2,3.0],[10089,5,1.0],[10090,0,1.0],[10090,1,4.0],[10090,7,2.0],[10091,1,1.0],[10091,7,1.0],[10092,1,3.0],[10093,1,2.0],[10093,7,3.0],[10094,1,1.0],[10094,7,1.0],[10095,1,2.0],[10095,7,1.0],[10096,1,4.0],[10096,7,2.0],[10097,2,2.0],[10098,0,2.0],[10099,0,3.0],[10100,2,1.0],[10100,3,1.0],[10101,0,1.0],[10101,3,1.0],[10102,2,2.0],[10102,5,1.0],[10103,1,2.0],[10103,5,1.0],[10104,2,2.0],[10104,5,1.0],[10105,0,1.0],[10105,5,1.0],[10106,2,1.0],[10106,5,1.0],[10107,2,3.0],[10107,5,1.0],[10107,6,2.0],[10108,2,2.0],[10109,2,2.0],[10109,5,1.0],[10110,2,1.0],[10110,3,1.0],[10111,2,2.0],[10112,0,3.0],[10112,2,3.0],[10112,3,1.0],[10112,5,1.0],[10112,6,1.0],[10113,2,3.0],[10113,6,1.0],[10114,3,2.0],[10115,0,1.0],[10115,3,2.0],[10116,2,1.0],[10116,3,1.0],[10117,0,5.0],[10117,2,1.0],[10117,3,11.0],[10118,0,1.0],[10118,2,3.0],[10118,3,1.0],[10119,1,2.0],[10120,2,7.0],[10121,2,5.0],[10122,2,4.0],[10123,2,15.0],[10123,3,1.0],[10123,5,5.0],[10123,7,1.0],[10124,2,2.0],[10125,2,3.0],[10126,2,2.0],[10127,2,2.0],[10128,0,1.0],[10128,2,1.0],[10128,3,1.0],[10128,4,1.0],[10128,5,1.0],[10129,2,1.0],[10129,4,1.0],[10130,4,1.0],[10130,7,1.0],[10131,4,2.0],[10132,2,3.0],[10132,4,1.0],[10132,5,2.0],[10132,6,2.0],[10133,0,1.0],[10133,2,1.0],[10133,4,1.0],[10134,0,53.0],[10134,3,43.0],[10135,2,99.0],[10135,3,1.0],[10135,4,3.0],[10135,5,19.0],[10135,6,1.0],[10135,7,1.0],[10136,0,129.0],[10136,1,5.0],[10136,2,77.0],[10136,3,95.0],[10136,4,16.0],[10136,5,42.0],[10136,6,32.0],[10136,7,11.0],[10137,2,1.0],[10137,3,1.0],[10138,1,95.0],[10138,7,92.0],[10139,0,1.0],[10139,1,78.0],[10139,3,1.0],[10139,4,11.0],[10139,5,1.0],[10139,6,8.0],[10139,7,70.0],[10140,0,57.0],[10140,3,69.0],[10141,0,1.0],[10141,3,2.0],[10142,0,2.0],[10142,3,1.0],[10143,0,1.0],[10143,3,1.0],[10144,2,2.0],[10145,3,2.0],[10146,2,1.0],[10146,4,3.0],[10146,5,2.0],[10146,6,2.0],[10147,2,4.0],[10147,5,2.0],[10147,7,1.0],[10148,4,2.0],[10148,6,1.0],[10149,0,2.0],[10149,1,4.0],[10149,2,7.0],[10149,3,1.0],[10149,5,3.0],[10149,6,1.0],[10149,7,6.0],[10150,1,3.0],[10150,2,1.0],[10150,5,1.0],[10151,2,2.0],[10151,3,1.0],[10152,1,4.0],[10152,7,3.0],[10153,0,7.0],[10153,1,6.0],[10153,2,6.0],[10153,3,9.0],[10153,4,3.0],[10153,5,4.0],[10153,6,3.0],[10153,7,12.0],[10154,0,1.0],[10154,2,2.0],[10154,4,2.0],[10154,5,2.0],[10154,6,4.0],[10155,0,7.0],[10155,2,1.0],[10155,3,3.0],[10155,4,1.0],[10155,6,2.0],[10156,0,1.0],[10156,2,1.0],[10157,0,2.0],[10158,2,4.0],[10159,2,4.0],[10160,7,2.0],[10161,2,1.0],[10161,5,1.0],[10162,1,1.0],[10162,5,1.0],[10163,2,2.0],[10163,3,1.0],[10163,5,1.0],[10163,6,1.0],[10164,0,2.0],[10165,0,2.0],[10165,3,1.0],[10166,3,2.0],[10167,3,2.0],[10168,3,2.0],[10169,2,2.0],[10170,2,5.0],[10171,2,2.0],[10172,2,2.0],[10173,3,3.0],[10174,2,1.0],[10174,3,1.0],[10175,0,1.0],[10175,3,1.0],[10176,0,1.0],[10176,3,3.0],[10177,0,2.0],[10177,3,5.0],[10178,2,1.0],[10178,5,1.0],[10179,5,1.0],[10179,6,1.0],[10180,2,2.0],[10181,0,2.0],[10182,0,2.0],[10183,2,2.0],[10184,2,1.0],[10184,5,1.0],[10185,3,1.0],[10185,5,1.0],[10186,1,1.0],[10186,2,1.0],[10186,5,1.0],[10186,6,1.0],[10187,2,1.0],[10187,5,1.0],[10188,0,6.0],[10188,2,16.0],[10188,3,10.0],[10188,5,6.0],[10188,6,4.0],[10189,1,1.0],[10189,2,1.0],[10189,5,1.0],[10189,7,1.0],[10190,2,2.0],[10190,3,1.0],[10190,5,1.0],[10191,0,1.0],[10191,5,1.0],[10192,5,1.0],[10192,6,1.0],[10193,2,7.0],[10193,5,3.0],[10194,2,2.0],[10194,5,1.0],[10195,1,3.0],[10196,1,1.0],[10196,7,1.0],[10197,1,7.0],[10197,3,1.0],[10197,6,2.0],[10197,7,4.0],[10198,1,2.0],[10199,1,3.0],[10199,2,1.0],[10199,3,1.0],[10199,7,2.0],[10200,1,3.0],[10200,7,3.0],[10201,1,2.0],[10202,1,4.0],[10203,1,2.0],[10204,1,1.0],[10204,7,1.0],[10205,1,2.0],[10206,2,5.0],[10206,4,1.0],[10206,5,4.0],[10206,6,1.0],[10207,1,4.0],[10207,7,4.0],[10208,1,3.0],[10208,7,5.0],[10209,4,1.0],[10209,6,4.0],[10210,1,10.0],[10210,2,1.0],[10210,3,1.0],[10210,7,4.0],[10211,2,4.0],[10211,5,2.0],[10211,6,2.0],[10212,2,1.0],[10212,4,2.0],[10212,5,3.0],[10212,6,1.0],[10212,7,1.0],[10213,0,3.0],[10213,2,3.0],[10213,4,2.0],[10213,6,6.0],[10214,0,1.0],[10214,1,3.0],[10214,2,1.0],[10214,3,1.0],[10214,7,6.0],[10215,2,2.0],[10215,5,2.0],[10216,5,2.0],[10217,1,3.0],[10217,2,2.0],[10217,5,1.0],[10217,6,1.0],[10217,7,1.0],[10218,2,1.0],[10218,5,1.0],[10219,2,1.0],[10219,5,1.0],[10219,6,1.0],[10220,2,3.0],[10221,2,2.0],[10222,2,2.0],[10222,6,1.0],[10223,2,1.0],[10223,7,1.0],[10224,2,1.0],[10224,6,1.0],[10225,0,1.0],[10225,6,1.0],[10226,6,2.0],[10227,0,1.0],[10227,3,1.0],[10228,2,2.0],[10229,0,10.0],[10229,3,22.0],[10229,7,1.0],[10230,0,7.0],[10231,0,3.0],[10231,1,13.0],[10231,2,8.0],[10231,3,12.0],[10231,4,1.0],[10231,5,4.0],[10231,6,1.0],[10231,7,8.0],[10232,2,6.0],[10232,5,3.0],[10233,2,2.0],[10233,5,2.0],[10234,3,1.0],[10234,5,1.0],[10235,0,1.0],[10235,5,1.0],[10236,2,1.0],[10236,5,1.0],[10237,2,2.0],[10238,2,2.0],[10239,2,3.0],[10240,1,1.0],[10240,3,1.0],[10240,4,1.0],[10240,6,5.0],[10241,4,2.0],[10242,4,1.0],[10242,6,1.0],[10243,2,1.0],[10243,5,1.0],[10244,2,1.0],[10244,5,4.0],[10245,2,1.0],[10245,5,1.0],[10246,0,2.0],[10247,0,3.0],[10248,2,3.0],[10249,2,2.0],[10250,2,2.0],[10250,6,1.0],[10251,0,1.0],[10251,2,1.0],[10251,6,1.0],[10252,4,3.0],[10252,6,1.0],[10253,2,2.0],[10253,5,3.0],[10253,6,4.0],[10254,0,3.0],[10254,1,1.0],[10254,2,1.0],[10254,3,7.0],[10254,5,1.0],[10255,2,2.0],[10255,3,1.0],[10256,4,1.0],[10256,6,5.0],[10257,2,1.0],[10257,3,1.0],[10257,4,2.0],[10257,5,1.0],[10257,6,1.0],[10258,3,1.0],[10258,5,1.0],[10259,2,1.0],[10259,4,3.0],[10259,6,6.0],[10260,0,2.0],[10260,2,1.0],[10261,2,8.0],[10261,5,2.0],[10261,6,3.0],[10262,1,1.0],[10262,2,1.0],[10262,6,1.0],[10262,7,2.0],[10263,2,2.0],[10264,2,4.0],[10265,1,1.0],[10265,3,1.0],[10266,1,1.0],[10266,7,1.0],[10267,0,1.0],[10267,2,1.0],[10268,0,2.0],[10269,2,1.0],[10269,4,1.0],[10270,4,2.0],[10270,5,1.0],[10271,2,1.0],[10271,4,2.0],[10271,5,1.0],[10272,4,3.0],[10273,2,1.0],[10273,4,2.0],[10274,2,1.0],[10274,4,1.0],[10274,5,1.0],[10275,2,2.0],[10275,4,1.0],[10275,5,2.0],[10276,0,2.0],[10276,3,1.0],[10277,3,2.0],[10278,2,1.0],[10278,3,1.0],[10279,1,5.0],[10279,7,10.0],[10280,1,2.0],[10280,6,1.0],[10280,7,1.0],[10281,1,1.0],[10281,7,1.0],[10282,2,1.0],[10282,6,2.0],[10283,6,2.0],[10284,6,2.0],[10285,2,1.0],[10285,6,1.0],[10286,0,1.0],[10286,1,1.0],[10286,2,2.0],[10287,2,6.0],[10287,5,1.0],[10287,6,1.0],[10288,4,3.0],[10288,6,1.0],[10289,2,2.0],[10289,6,1.0],[10290,7,2.0],[10291,0,2.0],[10291,3,3.0],[10292,2,5.0],[10292,5,4.0],[10293,2,23.0],[10293,5,5.0],[10294,1,2.0],[10294,2,5.0],[10294,4,1.0],[10295,0,2.0],[10295,2,2.0],[10295,3,1.0],[10295,4,3.0],[10295,5,3.0],[10295,6,1.0],[10295,7,1.0],[10296,1,1.0],[10296,6,2.0],[10297,0,1.0],[10297,6,1.0],[10298,6,2.0],[10299,2,1.0],[10299,5,1.0],[10299,6,4.0],[10300,2,3.0],[10300,3,3.0],[10300,5,1.0],[10301,2,5.0],[10301,5,3.0],[10301,7,1.0],[10302,2,4.0],[10302,5,2.0],[10303,2,1.0],[10303,6,1.0],[10304,0,1.0],[10304,1,1.0],[10304,2,1.0],[10305,2,6.0],[10305,5,6.0],[10306,0,6.0],[10306,3,8.0],[10307,0,1.0],[10307,5,1.0],[10308,2,4.0],[10308,4,2.0],[10308,5,2.0],[10308,6,2.0],[10309,2,2.0],[10309,5,2.0],[10310,1,1.0],[10310,7,1.0],[10311,3,2.0],[10312,2,1.0],[10312,5,1.0],[10313,2,3.0],[10313,5,2.0],[10314,2,1.0],[10314,5,1.0],[10315,2,3.0],[10315,5,1.0],[10316,0,3.0],[10316,3,1.0],[10317,0,1.0],[10317,3,1.0],[10318,0,2.0],[10318,3,2.0],[10319,3,2.0],[10320,2,2.0],[10320,3,1.0],[10320,5,1.0],[10321,1,1.0],[10321,3,1.0],[10321,5,1.0],[10322,2,2.0],[10322,5,2.0],[10323,0,1.0],[10323,2,1.0],[10323,3,2.0],[10323,6,2.0],[10324,2,3.0],[10324,6,1.0],[10325,6,2.0],[10326,2,1.0],[10326,6,1.0],[10327,2,2.0],[10328,2,2.0],[10329,0,1.0],[10329,2,4.0],[10329,3,2.0],[10329,4,1.0],[10329,5,1.0],[10329,6,1.0],[10330,0,2.0],[10330,1,15.0],[10330,2,3.0],[10330,7,16.0],[10331,4,4.0],[10331,6,9.0],[10332,2,11.0],[10332,5,1.0],[10333,0,4.0],[10333,2,28.0],[10333,4,3.0],[10333,5,9.0],[10333,6,7.0],[10334,0,1.0],[10334,2,24.0],[10334,3,2.0],[10334,4,1.0],[10334,5,8.0],[10334,6,3.0],[10335,1,23.0],[10335,2,3.0],[10335,3,1.0],[10335,5,2.0],[10335,7,16.0],[10336,0,13.0],[10336,2,12.0],[10336,3,12.0],[10336,4,7.0],[10336,5,5.0],[10336,6,12.0],[10337,4,9.0],[10337,6,25.0],[10338,5,1.0],[10338,7,1.0],[10339,2,1.0],[10339,5,1.0],[10340,2,1.0],[10340,5,1.0],[10341,2,1.0],[10341,5,2.0],[10342,2,2.0],[10342,5,2.0],[10343,0,1.0],[10343,5,1.0],[10344,4,2.0],[10344,6,1.0],[10345,3,2.0],[10345,5,1.0],[10346,2,1.0],[10346,4,3.0],[10347,0,1.0],[10347,5,1.0],[10348,0,1.0],[10348,2,1.0],[10349,2,2.0],[10350,0,3.0],[10350,2,5.0],[10350,3,6.0],[10350,4,3.0],[10350,5,4.0],[10350,6,3.0],[10350,7,1.0],[10351,2,4.0],[10352,2,2.0],[10353,2,1.0],[10353,5,1.0],[10354,1,1.0],[10354,7,3.0],[10355,1,4.0],[10355,7,4.0],[10356,0,4.0],[10356,3,5.0],[10357,2,2.0],[10357,3,2.0],[10357,5,1.0],[10358,0,2.0],[10358,3,2.0],[10358,5,1.0],[10359,2,2.0],[10359,5,2.0],[10360,0,5.0],[10360,3,2.0],[10361,0,1.0],[10361,3,1.0],[10362,2,2.0],[10362,4,1.0],[10362,5,1.0],[10362,6,2.0],[10363,2,3.0],[10363,5,2.0],[10364,1,1.0],[10364,2,7.0],[10364,3,1.0],[10364,5,4.0],[10364,6,1.0],[10364,7,1.0],[10365,0,1.0],[10365,3,2.0],[10366,2,1.0],[10366,3,1.0],[10367,0,6.0],[10367,2,1.0],[10367,3,6.0],[10367,4,3.0],[10367,5,2.0],[10367,6,10.0],[10367,7,3.0],[10368,2,2.0],[10368,4,1.0],[10368,6,1.0],[10369,7,3.0],[10370,4,1.0],[10370,6,4.0],[10371,7,2.0],[10372,1,1.0],[10372,7,3.0],[10373,7,2.0],[10374,1,1.0],[10374,2,2.0],[10374,5,1.0],[10374,7,3.0],[10375,1,2.0],[10375,2,3.0],[10375,5,1.0],[10375,7,1.0],[10376,2,2.0],[10377,2,3.0],[10378,2,2.0],[10378,5,1.0],[10379,2,4.0],[10380,2,9.0],[10380,5,2.0],[10381,0,2.0],[10382,4,6.0],[10382,6,5.0],[10383,2,5.0],[10384,2,2.0],[10385,2,2.0],[10386,2,2.0],[10387,2,3.0],[10388,2,1.0],[10388,3,1.0],[10389,0,2.0],[10389,3,3.0],[10390,0,1.0],[10390,3,1.0],[10391,1,1.0],[10391,7,1.0],[10392,4,1.0],[10392,5,3.0],[10393,1,2.0],[10394,1,1.0],[10394,7,2.0],[10395,1,4.0],[10396,4,1.0],[10396,6,1.0],[10397,1,2.0],[10397,7,1.0],[10398,0,1.0],[10398,4,1.0],[10399,0,3.0],[10399,3,2.0],[10399,5,1.0],[10399,7,1.0],[10400,2,1.0],[10400,5,1.0],[10401,0,1.0],[10401,2,1.0],[10401,3,1.0],[10401,5,1.0],[10402,2,2.0],[10402,5,1.0],[10403,3,1.0],[10403,5,1.0],[10404,2,2.0],[10405,2,1.0],[10405,6,1.0],[10406,1,1.0],[10406,2,2.0],[10407,2,1.0],[10407,5,1.0],[10408,2,3.0],[10408,6,2.0],[10409,0,1.0],[10409,3,1.0],[10410,2,4.0],[10411,3,2.0],[10412,0,8.0],[10412,3,3.0],[10413,0,1.0],[10413,2,1.0],[10413,3,3.0],[10414,3,2.0],[10415,1,1.0],[10415,7,1.0],[10416,2,1.0],[10416,6,1.0],[10417,0,2.0],[10417,2,1.0],[10417,3,1.0],[10418,2,1.0],[10418,3,1.0],[10419,2,1.0],[10419,3,2.0],[10420,2,1.0],[10420,5,2.0],[10421,1,1.0],[10421,7,1.0],[10422,2,1.0],[10422,7,1.0],[10423,1,2.0],[10423,7,1.0],[10424,2,2.0],[10424,5,1.0],[10425,2,1.0],[10425,5,1.0],[10426,2,4.0],[10426,5,2.0],[10427,0,1.0],[10427,2,1.0],[10427,3,1.0],[10427,5,1.0],[10427,6,1.0],[10428,2,1.0],[10428,3,1.0],[10428,5,1.0],[10429,5,2.0],[10430,7,2.0],[10431,2,1.0],[10431,6,1.0],[10431,7,2.0],[10432,1,12.0],[10432,2,1.0],[10432,5,1.0],[10432,6,1.0],[10432,7,10.0],[10433,0,1.0],[10433,2,43.0],[10433,4,2.0],[10433,5,8.0],[10433,6,10.0],[10434,2,5.0],[10434,4,3.0],[10434,5,1.0],[10434,6,9.0],[10435,4,6.0],[10435,6,15.0],[10436,1,23.0],[10436,2,3.0],[10436,5,3.0],[10436,7,15.0],[10437,2,12.0],[10437,5,3.0],[10438,0,40.0],[10438,2,2.0],[10438,3,38.0],[10438,4,1.0],[10438,5,1.0],[10438,6,2.0],[10439,0,2.0],[10439,2,5.0],[10439,3,1.0],[10439,4,1.0],[10439,5,2.0],[10440,1,9.0],[10440,2,7.0],[10440,5,2.0],[10440,7,7.0],[10441,1,9.0],[10441,2,3.0],[10441,3,1.0],[10441,4,2.0],[10441,5,6.0],[10441,6,1.0],[10441,7,11.0],[10442,2,3.0],[10442,7,1.0],[10443,1,1.0],[10443,3,1.0],[10443,7,1.0],[10444,1,1.0],[10444,7,3.0],[10445,1,1.0],[10445,7,1.0],[10446,0,1.0],[10446,1,5.0],[10446,7,7.0],[10447,1,2.0],[10447,7,1.0],[10448,6,1.0],[10448,7,3.0],[10449,1,1.0],[10449,7,1.0],[10450,1,1.0],[10450,7,2.0],[10451,2,3.0],[10452,2,2.0],[10453,2,2.0],[10454,2,2.0],[10455,2,3.0],[10456,2,2.0],[10456,6,1.0],[10457,0,1.0],[10457,2,1.0],[10457,3,1.0],[10457,6,1.0],[10458,2,1.0],[10458,6,1.0],[10459,2,3.0],[10460,2,2.0],[10460,5,1.0],[10460,6,1.0],[10461,3,3.0],[10462,0,2.0],[10462,3,8.0],[10463,0,1.0],[10463,3,1.0],[10464,0,1.0],[10464,3,6.0],[10465,0,3.0],[10466,0,3.0],[10467,0,6.0],[10468,0,1.0],[10468,1,4.0],[10468,4,1.0],[10468,5,1.0],[10468,7,4.0],[10469,1,3.0],[10469,3,1.0],[10470,3,1.0],[10470,6,1.0],[10471,2,2.0],[10472,2,6.0],[10472,4,1.0],[10472,5,2.0],[10472,6,2.0],[10473,2,2.0],[10473,5,1.0],[10474,1,1.0],[10474,7,1.0],[10475,1,1.0],[10475,3,1.0],[10475,7,1.0],[10476,2,6.0],[10476,5,2.0],[10476,6,1.0],[10477,2,3.0],[10478,1,2.0],[10478,7,8.0],[10479,1,2.0],[10479,7,1.0],[10480,1,1.0],[10480,7,1.0],[10481,0,20.0],[10481,1,1.0],[10481,3,33.0],[10481,7,5.0],[10482,1,1.0],[10482,7,1.0],[10483,0,1.0],[10483,1,1.0],[10483,6,2.0],[10483,7,1.0],[10484,3,1.0],[10484,7,1.0],[10485,2,1.0],[10485,5,1.0],[10486,5,1.0],[10486,7,1.0],[10487,2,2.0],[10487,5,2.0],[10488,3,1.0],[10488,5,1.0],[10489,2,1.0],[10489,5,1.0],[10490,0,2.0],[10491,0,1.0],[10491,2,1.0],[10492,2,1.0],[10492,4,1.0],[10492,5,2.0],[10493,2,3.0],[10493,5,1.0],[10493,6,1.0],[10494,2,3.0],[10494,4,1.0],[10494,5,1.0],[10495,2,1.0],[10495,5,2.0],[10496,4,1.0],[10496,7,1.0],[10497,0,5.0],[10497,3,9.0],[10498,0,4.0],[10498,2,12.0],[10498,3,1.0],[10498,4,1.0],[10498,5,1.0],[10498,6,4.0],[10499,1,10.0],[10499,5,1.0],[10499,7,7.0],[10500,0,1.0],[10500,2,13.0],[10500,4,3.0],[10500,5,2.0],[10500,6,2.0],[10501,1,11.0],[10501,3,1.0],[10501,7,5.0],[10502,0,4.0],[10502,2,10.0],[10502,3,2.0],[10502,4,7.0],[10502,5,6.0],[10502,6,2.0],[10503,2,6.0],[10503,3,4.0],[10503,5,4.0],[10504,2,3.0],[10504,4,4.0],[10504,5,1.0],[10504,6,13.0],[10505,2,9.0],[10505,3,1.0],[10505,4,1.0],[10505,5,6.0],[10505,6,1.0],[10506,2,6.0],[10506,3,1.0],[10506,4,2.0],[10506,5,3.0],[10506,6,5.0],[10507,2,1.0],[10507,3,1.0],[10507,6,2.0],[10508,1,3.0],[10508,6,1.0],[10508,7,1.0],[10509,0,1.0],[10509,3,1.0],[10510,0,2.0],[10510,3,1.0],[10511,0,1.0],[10511,3,1.0],[10512,0,2.0],[10512,3,1.0],[10513,2,2.0],[10514,2,9.0],[10514,4,1.0],[10514,6,1.0],[10515,2,5.0],[10515,5,2.0],[10515,6,1.0],[10516,2,1.0],[10516,5,1.0],[10517,2,7.0],[10517,3,1.0],[10517,5,2.0],[10518,1,1.0],[10518,2,1.0],[10518,5,2.0],[10519,0,2.0],[10519,2,2.0],[10519,3,1.0],[10519,5,1.0],[10520,0,1.0],[10520,3,1.0],[10520,6,1.0],[10520,7,1.0],[10521,2,3.0],[10521,4,1.0],[10522,0,4.0],[10522,2,5.0],[10522,3,3.0],[10522,5,1.0],[10523,0,1.0],[10523,2,2.0],[10523,5,1.0],[10523,6,1.0],[10524,1,1.0],[10524,2,3.0],[10524,6,1.0],[10524,7,3.0],[10525,2,4.0],[10525,3,3.0],[10525,5,3.0],[10526,1,3.0],[10526,7,4.0],[10527,4,4.0],[10528,0,1.0],[10528,2,1.0],[10528,3,2.0],[10528,4,1.0],[10528,6,1.0],[10528,7,3.0],[10529,0,2.0],[10529,4,1.0],[10530,2,2.0],[10530,4,1.0],[10531,2,1.0],[10531,4,1.0],[10532,3,1.0],[10532,4,1.0],[10532,6,2.0],[10532,7,1.0],[10533,2,9.0],[10533,5,4.0],[10534,0,3.0],[10534,3,3.0],[10535,2,7.0],[10535,5,2.0],[10535,6,1.0],[10536,1,8.0],[10536,7,8.0],[10537,2,1.0],[10537,4,4.0],[10537,5,1.0],[10537,6,3.0],[10538,0,1.0],[10538,2,2.0],[10538,3,1.0],[10538,4,1.0],[10538,7,1.0],[10539,0,2.0],[10539,2,2.0],[10539,3,1.0],[10539,6,3.0],[10540,1,6.0],[10540,2,2.0],[10540,7,9.0],[10541,0,8.0],[10541,3,12.0],[10542,1,13.0],[10542,7,7.0],[10543,1,1.0],[10543,2,3.0],[10543,7,3.0],[10544,1,2.0],[10545,1,3.0],[10545,7,1.0],[10546,0,1.0],[10546,2,1.0],[10547,2,1.0],[10547,6,2.0],[10548,2,1.0],[10548,3,1.0],[10548,6,2.0],[10549,2,3.0],[10549,6,2.0],[10550,2,6.0],[10550,3,1.0],[10550,6,1.0],[10551,0,2.0],[10552,2,25.0],[10553,2,3.0],[10554,3,2.0],[10555,3,2.0],[10556,7,2.0],[10557,1,1.0],[10557,7,1.0],[10558,7,4.0],[10559,1,1.0],[10559,7,1.0],[10560,2,1.0],[10560,7,2.0],[10561,2,1.0],[10561,7,1.0],[10562,2,1.0],[10562,3,1.0],[10562,5,3.0],[10563,2,3.0],[10563,5,1.0],[10564,2,1.0],[10564,3,1.0],[10565,0,1.0],[10565,7,1.0],[10566,7,2.0],[10567,0,1.0],[10567,7,1.0],[10568,1,1.0],[10568,7,1.0],[10569,1,1.0],[10569,7,1.0],[10570,2,2.0],[10570,6,1.0],[10571,0,1.0],[10571,6,1.0],[10572,1,2.0],[10573,3,2.0],[10574,2,2.0],[10575,2,2.0],[10576,2,1.0],[10576,6,1.0],[10577,2,2.0],[10577,3,1.0],[10577,6,2.0],[10578,2,1.0],[10578,3,1.0],[10578,6,1.0],[10579,2,2.0],[10579,3,2.0],[10580,0,4.0],[10580,3,4.0],[10580,6,1.0],[10581,0,3.0],[10581,3,8.0],[10582,0,1.0],[10582,3,3.0],[10583,3,4.0],[10584,2,1.0],[10584,6,1.0],[10585,2,4.0],[10586,2,3.0],[10586,4,1.0],[10587,2,3.0],[10588,1,1.0],[10588,6,1.0],[10588,7,6.0],[10589,3,1.0],[10589,7,1.0],[10590,7,5.0],[10591,2,2.0],[10592,2,6.0],[10593,2,3.0],[10594,1,15.0],[10594,2,12.0],[10594,3,1.0],[10594,4,1.0],[10594,5,5.0],[10594,6,1.0],[10594,7,13.0],[10595,2,2.0],[10596,4,1.0],[10596,6,1.0],[10597,0,2.0],[10597,3,2.0],[10597,4,1.0],[10598,4,2.0],[10598,6,1.0],[10599,2,1.0],[10599,4,1.0],[10599,5,2.0],[10600,2,1.0],[10600,3,1.0],[10601,0,1.0],[10601,3,1.0],[10602,2,3.0],[10602,3,1.0],[10603,0,3.0],[10603,2,1.0],[10603,3,2.0],[10604,2,3.0],[10604,3,1.0],[10605,0,1.0],[10605,3,1.0],[10606,0,2.0],[10606,3,1.0],[10607,0,1.0],[10607,3,2.0],[10608,0,1.0],[10608,3,1.0],[10609,0,2.0],[10609,3,1.0],[10610,2,1.0],[10610,4,4.0],[10611,3,1.0],[10611,4,1.0],[10611,5,2.0],[10611,6,2.0],[10612,2,1.0],[10612,4,1.0],[10612,6,1.0],[10613,0,1.0],[10613,3,1.0],[10614,0,1.0],[10614,1,2.0],[10614,2,2.0],[10614,4,5.0],[10614,5,2.0],[10614,6,4.0],[10614,7,2.0],[10615,0,2.0],[10615,1,1.0],[10615,2,9.0],[10615,3,3.0],[10615,6,1.0],[10616,2,1.0],[10616,3,1.0],[10617,2,3.0],[10617,5,1.0],[10617,7,1.0],[10618,0,1.0],[10618,1,2.0],[10618,3,2.0],[10618,7,1.0],[10619,2,1.0],[10619,3,1.0],[10619,4,1.0],[10619,6,1.0],[10620,2,1.0],[10620,5,3.0],[10621,2,1.0],[10621,6,1.0],[10622,1,2.0],[10622,5,1.0],[10622,7,3.0],[10623,6,3.0],[10624,6,2.0],[10625,0,2.0],[10625,3,5.0],[10626,0,2.0],[10627,2,2.0],[10628,2,2.0],[10629,2,6.0],[10630,3,2.0],[10631,0,1.0],[10631,1,4.0],[10631,2,6.0],[10631,4,1.0],[10631,5,5.0],[10631,6,2.0],[10631,7,3.0],[10632,2,1.0],[10632,5,1.0],[10632,6,2.0],[10633,6,2.0],[10634,2,1.0],[10634,5,1.0],[10634,6,1.0],[10635,2,3.0],[10635,4,1.0],[10635,6,1.0],[10636,2,8.0],[10636,3,1.0],[10636,5,1.0],[10636,6,1.0],[10637,2,2.0],[10638,0,2.0],[10639,0,1.0],[10639,2,2.0],[10640,0,2.0],[10640,3,5.0],[10640,4,1.0],[10640,6,3.0],[10641,0,1.0],[10641,3,1.0],[10642,3,1.0],[10642,4,1.0],[10643,0,1.0],[10643,2,1.0],[10643,4,1.0],[10643,5,1.0],[10643,6,3.0],[10644,2,1.0],[10644,3,1.0],[10644,6,1.0],[10645,2,1.0],[10645,6,1.0],[10646,3,1.0],[10646,6,1.0],[10647,2,3.0],[10647,6,2.0],[10648,1,1.0],[10648,6,2.0],[10649,6,2.0],[10650,2,2.0],[10650,6,1.0],[10651,2,1.0],[10651,6,1.0],[10652,6,2.0],[10653,0,1.0],[10653,2,2.0],[10654,4,1.0],[10654,6,1.0],[10655,0,1.0],[10655,2,1.0],[10655,4,1.0],[10655,6,1.0],[10656,4,2.0],[10656,6,1.0],[10657,0,10.0],[10657,2,11.0],[10657,3,14.0],[10657,4,3.0],[10657,5,4.0],[10657,6,6.0],[10657,7,2.0],[10658,0,6.0],[10658,1,66.0],[10658,2,5.0],[10658,3,9.0],[10658,4,1.0],[10658,7,77.0],[10659,0,5.0],[10659,1,2.0],[10659,2,26.0],[10659,3,14.0],[10659,4,15.0],[10659,5,13.0],[10659,6,22.0],[10659,7,6.0],[10660,1,1.0],[10660,2,14.0],[10660,4,12.0],[10660,5,12.0],[10660,6,21.0],[10661,0,15.0],[10661,2,1.0],[10661,3,15.0],[10661,4,1.0],[10662,0,1.0],[10662,2,21.0],[10662,3,3.0],[10662,5,12.0],[10663,2,2.0],[10663,4,7.0],[10663,6,23.0],[10664,0,27.0],[10664,3,51.0],[10665,0,3.0],[10665,2,33.0],[10665,4,1.0],[10665,5,13.0],[10665,6,1.0],[10666,0,22.0],[10666,3,25.0],[10667,1,3.0],[10667,7,3.0],[10668,1,2.0],[10668,7,2.0],[10669,1,4.0],[10669,7,5.0],[10670,7,3.0],[10671,1,1.0],[10671,7,1.0],[10672,7,2.0],[10673,0,1.0],[10673,7,2.0],[10674,0,2.0],[10674,2,1.0],[10674,3,2.0],[10674,4,2.0],[10674,5,2.0],[10674,7,1.0],[10675,1,1.0],[10675,2,4.0],[10675,3,2.0],[10675,6,1.0],[10675,7,2.0],[10676,1,2.0],[10677,1,1.0],[10677,2,9.0],[10677,3,1.0],[10677,4,1.0],[10677,5,4.0],[10677,6,10.0],[10678,1,10.0],[10678,7,9.0],[10679,4,5.0],[10679,6,2.0],[10680,0,1.0],[10680,2,1.0],[10680,4,2.0],[10680,6,3.0],[10681,2,7.0],[10681,4,4.0],[10681,5,7.0],[10681,6,14.0],[10682,2,14.0],[10682,4,1.0],[10682,5,2.0],[10683,0,4.0],[10683,3,2.0],[10683,6,1.0],[10684,0,2.0],[10684,2,7.0],[10684,3,5.0],[10684,4,3.0],[10684,5,6.0],[10684,6,4.0],[10685,2,4.0],[10685,3,2.0],[10685,5,1.0],[10686,5,2.0],[10687,5,1.0],[10687,7,1.0],[10688,2,3.0],[10689,2,1.0],[10689,7,1.0],[10690,1,1.0],[10690,7,5.0],[10691,7,2.0],[10692,3,1.0],[10692,6,1.0],[10692,7,5.0],[10693,3,2.0],[10693,7,3.0],[10694,2,1.0],[10694,3,1.0],[10694,5,1.0],[10695,2,2.0],[10696,0,1.0],[10696,2,2.0],[10697,2,4.0],[10698,1,2.0],[10698,2,3.0],[10698,7,1.0],[10699,6,1.0],[10699,7,3.0],[10700,1,2.0],[10700,3,1.0],[10700,7,1.0],[10701,2,2.0],[10702,3,2.0],[10703,3,2.0],[10704,2,1.0],[10704,3,1.0],[10705,2,1.0],[10705,3,1.0],[10706,0,1.0],[10706,3,2.0],[10707,3,4.0],[10708,2,2.0],[10709,2,3.0],[10710,2,2.0],[10711,2,7.0],[10712,2,3.0],[10713,2,2.0],[10714,2,2.0],[10715,2,2.0],[10716,2,3.0],[10717,2,2.0],[10718,2,2.0],[10719,2,2.0],[10720,2,2.0],[10720,6,1.0],[10721,2,2.0],[10721,6,1.0],[10722,2,1.0],[10722,6,2.0],[10723,6,2.0],[10724,2,1.0],[10724,6,3.0],[10725,2,1.0],[10725,6,1.0],[10726,3,1.0],[10726,4,2.0],[10726,6,3.0],[10727,2,2.0],[10728,2,30.0],[10728,4,7.0],[10728,5,9.0],[10728,6,14.0],[10729,6,2.0],[10730,2,1.0],[10730,6,1.0],[10731,0,1.0],[10731,6,1.0],[10732,2,1.0],[10732,3,1.0],[10733,0,1.0],[10733,3,1.0],[10734,3,2.0],[10735,2,1.0],[10735,3,1.0],[10736,2,2.0],[10736,4,2.0],[10736,5,4.0],[10736,6,3.0],[10737,2,1.0],[10737,4,1.0],[10737,5,1.0],[10737,6,1.0],[10738,2,1.0],[10738,4,1.0],[10739,3,1.0],[10739,4,1.0],[10740,0,1.0],[10740,2,1.0],[10740,4,1.0],[10740,5,1.0],[10741,4,1.0],[10741,5,1.0],[10742,3,2.0],[10743,0,1.0],[10743,3,2.0],[10744,3,2.0],[10745,3,2.0],[10746,0,2.0],[10746,3,1.0],[10747,2,1.0],[10747,3,1.0],[10748,0,3.0],[10748,3,1.0],[10749,2,2.0],[10750,2,2.0],[10751,2,3.0],[10751,6,2.0],[10752,2,1.0],[10752,6,1.0],[10753,0,3.0],[10753,3,2.0],[10753,5,1.0],[10753,6,3.0],[10754,2,1.0],[10754,6,3.0],[10755,6,2.0],[10756,4,1.0],[10756,6,1.0],[10757,2,2.0],[10758,2,4.0],[10759,2,3.0],[10760,0,5.0],[10760,3,2.0],[10761,1,2.0],[10761,7,2.0],[10762,7,2.0],[10763,0,1.0],[10763,1,2.0],[10763,2,1.0],[10763,7,1.0],[10764,2,6.0],[10764,3,1.0],[10764,4,2.0],[10764,6,3.0],[10765,2,1.0],[10765,7,1.0],[10766,2,2.0],[10766,5,2.0],[10766,6,1.0],[10767,0,3.0],[10767,3,3.0],[10768,0,2.0],[10768,3,1.0],[10769,3,2.0],[10770,3,2.0],[10771,2,2.0],[10772,0,2.0],[10773,0,1.0],[10773,2,2.0],[10773,5,1.0],[10774,2,1.0],[10774,5,1.0],[10774,7,1.0],[10775,2,2.0],[10775,5,1.0],[10776,5,2.0],[10777,5,1.0],[10777,6,1.0],[10778,2,1.0],[10778,5,1.0],[10779,2,1.0],[10779,5,2.0],[10780,1,1.0],[10780,7,1.0],[10781,1,3.0],[10781,7,4.0],[10782,1,3.0],[10782,7,1.0],[10783,1,2.0],[10783,7,1.0],[10784,1,3.0],[10785,2,1.0],[10785,5,1.0],[10786,2,2.0],[10786,5,1.0],[10786,6,1.0],[10787,2,1.0],[10787,5,1.0],[10788,0,1.0],[10788,5,1.0],[10789,0,4.0],[10790,0,1.0],[10790,2,3.0],[10791,1,1.0],[10791,7,1.0],[10792,7,3.0],[10793,7,2.0],[10794,2,1.0],[10794,7,2.0],[10795,7,2.0],[10796,2,2.0],[10797,3,2.0],[10798,0,1.0],[10798,3,1.0],[10799,0,1.0],[10799,2,1.0],[10799,3,1.0],[10800,3,2.0],[10801,2,2.0],[10801,5,7.0],[10801,6,1.0],[10802,2,3.0],[10802,3,1.0],[10802,5,1.0],[10803,2,1.0],[10803,5,1.0],[10804,2,1.0],[10804,5,1.0],[10805,2,1.0],[10805,5,1.0],[10806,2,1.0],[10806,5,1.0],[10807,4,1.0],[10807,6,2.0],[10808,2,1.0],[10808,6,2.0],[10809,0,1.0],[10809,2,1.0],[10809,4,2.0],[10809,6,1.0],[10810,4,1.0],[10810,6,4.0],[10811,0,1.0],[10811,2,3.0],[10811,5,2.0],[10812,4,4.0],[10812,6,5.0],[10813,1,4.0],[10813,7,1.0],[10814,4,1.0],[10814,6,1.0],[10815,2,1.0],[10815,4,1.0],[10816,2,1.0],[10816,5,1.0],[10816,6,1.0],[10817,3,1.0],[10817,4,1.0],[10817,5,1.0],[10817,6,2.0],[10817,7,1.0],[10818,0,1.0],[10818,2,11.0],[10819,2,1.0],[10819,3,1.0],[10819,6,2.0],[10820,0,1.0],[10820,2,1.0],[10820,4,1.0],[10820,6,2.0],[10821,4,1.0],[10821,6,3.0],[10822,1,1.0],[10822,6,1.0],[10823,4,2.0],[10824,4,1.0],[10824,5,1.0],[10824,6,1.0],[10825,0,2.0],[10825,1,1.0],[10825,3,2.0],[10825,4,1.0],[10825,5,2.0],[10825,6,4.0],[10825,7,2.0],[10826,2,6.0],[10827,0,4.0],[10827,1,3.0],[10827,2,1.0],[10827,3,6.0],[10827,7,3.0],[10828,0,1.0],[10828,2,6.0],[10828,3,2.0],[10828,4,1.0],[10828,5,2.0],[10828,6,2.0],[10828,7,1.0],[10829,3,1.0],[10829,4,3.0],[10829,6,4.0],[10830,0,3.0],[10830,2,12.0],[10830,3,4.0],[10830,4,4.0],[10830,5,4.0],[10830,6,6.0],[10831,2,2.0],[10831,5,1.0],[10832,0,1.0],[10832,3,1.0],[10833,2,4.0],[10833,5,2.0],[10834,2,1.0],[10834,3,4.0],[10834,4,1.0],[10835,1,11.0],[10835,7,11.0],[10836,1,5.0],[10836,5,2.0],[10836,6,2.0],[10836,7,3.0],[10837,0,12.0],[10837,2,5.0],[10837,3,11.0],[10837,4,1.0],[10837,5,2.0],[10837,6,1.0],[10838,0,1.0],[10838,3,1.0],[10838,5,1.0],[10838,6,1.0],[10839,2,32.0],[10839,4,4.0],[10839,5,14.0],[10839,6,1.0],[10839,7,1.0],[10840,3,2.0],[10840,4,9.0],[10840,6,9.0],[10841,0,4.0],[10841,2,18.0],[10841,3,5.0],[10841,5,5.0],[10841,6,1.0],[10842,1,3.0],[10842,7,6.0],[10843,2,20.0],[10843,4,7.0],[10843,5,12.0],[10843,6,12.0],[10844,2,5.0],[10844,5,3.0],[10845,0,1.0],[10845,3,1.0],[10846,0,1.0],[10846,3,2.0],[10847,0,1.0],[10847,3,1.0],[10848,1,2.0],[10849,1,2.0],[10850,1,1.0],[10850,7,2.0],[10851,2,1.0],[10851,5,1.0],[10852,2,6.0],[10852,5,2.0],[10853,2,2.0],[10853,4,1.0],[10853,5,4.0],[10854,4,1.0],[10854,5,1.0],[10855,2,1.0],[10855,4,1.0],[10856,2,1.0],[10856,4,1.0],[10856,6,1.0],[10857,4,1.0],[10857,6,1.0],[10858,1,1.0],[10858,7,3.0],[10859,1,3.0],[10860,1,1.0],[10860,7,5.0],[10861,3,1.0],[10861,5,1.0],[10862,2,5.0],[10862,5,4.0],[10862,6,1.0],[10863,2,1.0],[10863,5,1.0],[10864,2,2.0],[10864,5,1.0],[10864,6,1.0],[10865,2,1.0],[10865,5,1.0],[10866,2,1.0],[10866,3,1.0],[10866,5,1.0],[10867,2,1.0],[10867,5,1.0],[10868,2,1.0],[10868,5,1.0],[10869,2,2.0],[10869,3,2.0],[10869,5,1.0],[10870,3,2.0],[10871,3,2.0],[10872,0,1.0],[10872,3,2.0],[10873,0,2.0],[10873,3,4.0],[10874,2,1.0],[10874,3,1.0],[10875,0,1.0],[10875,3,7.0],[10876,0,7.0],[10876,3,9.0],[10877,2,4.0],[10877,3,4.0],[10877,6,1.0],[10878,0,1.0],[10878,6,1.0],[10879,2,2.0],[10879,6,2.0],[10880,2,1.0],[10880,6,2.0],[10881,1,1.0],[10881,7,1.0],[10882,3,2.0],[10882,6,1.0],[10882,7,2.0],[10883,1,1.0],[10883,7,1.0],[10884,1,1.0],[10884,7,1.0],[10885,1,2.0],[10885,2,1.0],[10886,1,3.0],[10887,0,2.0],[10888,2,1.0],[10888,5,1.0],[10888,6,1.0],[10889,0,1.0],[10889,2,2.0],[10889,5,1.0],[10890,1,1.0],[10890,5,1.0],[10891,0,1.0],[10891,2,2.0],[10891,5,1.0],[10892,2,1.0],[10892,5,1.0],[10893,2,2.0],[10894,0,12.0],[10894,2,18.0],[10894,3,8.0],[10894,5,5.0],[10894,6,6.0],[10895,0,12.0],[10895,2,53.0],[10895,3,8.0],[10895,4,6.0],[10895,5,12.0],[10895,6,5.0],[10896,0,7.0],[10896,2,1.0],[10896,3,14.0],[10896,5,1.0],[10897,0,1.0],[10897,1,19.0],[10897,3,1.0],[10897,7,11.0],[10898,2,26.0],[10898,3,1.0],[10898,4,2.0],[10898,5,3.0],[10898,6,2.0],[10899,0,17.0],[10899,2,39.0],[10899,3,18.0],[10899,4,4.0],[10899,5,34.0],[10899,6,9.0],[10899,7,2.0],[10900,0,16.0],[10900,2,7.0],[10900,3,12.0],[10900,4,1.0],[10900,5,3.0],[10901,0,10.0],[10901,1,34.0],[10901,2,4.0],[10901,3,13.0],[10901,4,5.0],[10901,5,5.0],[10901,6,5.0],[10901,7,42.0],[10902,2,11.0],[10902,5,4.0],[10903,7,4.0],[10904,1,3.0],[10904,7,4.0],[10905,1,2.0],[10905,7,6.0],[10906,7,3.0],[10907,7,2.0],[10908,2,1.0],[10908,6,1.0],[10909,0,1.0],[10909,2,1.0],[10909,3,1.0],[10909,6,3.0],[10910,6,2.0],[10911,2,1.0],[10911,5,1.0],[10912,2,1.0],[10912,6,1.0],[10913,5,1.0],[10913,6,1.0],[10914,4,1.0],[10914,5,2.0],[10914,6,4.0],[10915,2,1.0],[10915,6,1.0],[10916,2,2.0],[10916,5,1.0],[10916,6,2.0],[10917,0,1.0],[10917,3,2.0],[10918,0,1.0],[10918,3,1.0],[10919,0,1.0],[10919,3,1.0],[10920,0,2.0],[10920,3,4.0],[10921,2,2.0],[10922,0,1.0],[10922,2,1.0],[10922,5,1.0],[10922,6,1.0],[10923,2,4.0],[10923,3,1.0],[10923,5,1.0],[10923,6,1.0],[10924,2,2.0],[10924,5,2.0],[10925,2,1.0],[10925,5,1.0],[10926,2,12.0],[10926,5,6.0],[10927,2,1.0],[10927,5,1.0],[10928,0,2.0],[10928,3,1.0],[10929,0,3.0],[10929,3,3.0],[10930,2,2.0],[10931,5,2.0],[10932,2,3.0],[10932,5,1.0],[10932,6,1.0],[10932,7,1.0],[10933,0,1.0],[10933,3,1.0],[10933,5,3.0],[10934,2,2.0],[10934,5,1.0],[10934,6,1.0],[10935,3,2.0],[10936,2,2.0],[10936,3,1.0],[10937,2,3.0],[10938,0,2.0],[10939,5,1.0],[10939,6,2.0],[10940,0,2.0],[10941,0,1.0],[10941,2,1.0],[10942,3,2.0],[10942,4,2.0],[10942,6,1.0],[10943,2,1.0],[10943,5,1.0],[10944,2,3.0],[10944,4,1.0],[10944,5,4.0],[10944,6,4.0],[10945,2,2.0],[10945,5,1.0],[10945,6,1.0],[10946,2,3.0],[10946,5,1.0],[10947,1,1.0],[10947,7,2.0],[10948,2,5.0],[10948,4,5.0],[10948,5,3.0],[10948,6,1.0],[10949,7,3.0],[10950,3,1.0],[10950,4,1.0],[10950,6,3.0],[10951,7,2.0],[10952,1,1.0],[10952,7,1.0],[10953,2,2.0],[10953,4,2.0],[10953,5,2.0],[10953,6,3.0],[10954,0,13.0],[10954,2,5.0],[10954,3,15.0],[10954,4,1.0],[10954,5,2.0],[10954,6,6.0],[10954,7,1.0],[10955,0,5.0],[10955,3,9.0],[10955,6,1.0],[10956,2,15.0],[10956,5,5.0],[10957,1,4.0],[10957,7,5.0],[10958,2,6.0],[10958,5,3.0],[10959,2,2.0],[10959,6,1.0],[10960,1,1.0],[10960,2,1.0],[10961,4,3.0],[10962,0,2.0],[10962,2,1.0],[10962,3,1.0],[10962,4,1.0],[10962,6,4.0],[10962,7,2.0],[10963,4,1.0],[10963,6,2.0],[10964,2,4.0],[10964,4,4.0],[10964,5,3.0],[10964,6,3.0],[10965,2,2.0],[10965,4,2.0],[10965,5,6.0],[10966,1,2.0],[10966,7,6.0],[10967,2,4.0],[10967,5,1.0],[10968,2,2.0],[10968,5,1.0],[10968,6,1.0],[10969,1,2.0],[10969,7,4.0],[10970,2,3.0],[10970,5,3.0],[10970,6,1.0],[10970,7,1.0],[10971,2,3.0],[10971,5,2.0],[10972,1,1.0],[10972,7,4.0],[10973,2,2.0],[10974,7,2.0],[10975,0,1.0],[10975,1,1.0],[10975,7,2.0],[10976,1,1.0],[10976,7,5.0],[10977,7,3.0],[10978,2,1.0],[10978,3,1.0],[10979,3,2.0],[10980,0,1.0],[10980,3,1.0],[10981,0,2.0],[10981,2,2.0],[10981,3,2.0],[10982,0,4.0],[10982,3,4.0],[10983,2,4.0],[10984,0,2.0],[10984,2,1.0],[10984,5,1.0],[10985,1,1.0],[10985,7,2.0],[10986,7,2.0],[10987,7,2.0],[10988,3,2.0],[10988,7,1.0],[10989,3,1.0],[10989,7,3.0],[10990,0,1.0],[10990,3,1.0],[10991,2,4.0],[10991,5,3.0],[10992,0,1.0],[10992,2,3.0],[10992,3,1.0],[10992,6,1.0],[10992,7,1.0],[10993,2,1.0],[10993,5,1.0],[10994,2,4.0],[10994,3,1.0],[10994,5,2.0],[10995,2,1.0],[10995,6,3.0],[10996,2,1.0],[10996,5,1.0],[10996,6,1.0],[10997,3,1.0],[10997,6,1.0],[10998,2,1.0],[10998,6,1.0],[10999,1,1.0],[10999,7,1.0],[11000,1,1.0],[11000,2,2.0],[11000,7,3.0],[11001,1,2.0],[11001,2,2.0],[11001,3,3.0],[11001,7,1.0],[11002,1,1.0],[11002,7,1.0],[11003,7,2.0],[11004,2,8.0],[11005,2,4.0],[11006,1,1.0],[11006,2,1.0],[11007,0,3.0],[11007,1,6.0],[11007,2,5.0],[11007,3,5.0],[11008,0,1.0],[11008,1,1.0],[11009,1,1.0],[11009,3,1.0],[11010,0,2.0],[11010,2,9.0],[11011,0,2.0],[11011,2,1.0],[11011,3,5.0],[11011,5,1.0],[11011,6,1.0],[11012,2,3.0],[11013,2,2.0],[11014,2,5.0],[11015,2,2.0],[11016,2,3.0],[11017,2,1.0],[11017,6,1.0],[11018,0,2.0],[11018,2,1.0],[11018,3,1.0],[11019,0,3.0],[11019,2,6.0],[11019,3,8.0],[11019,4,1.0],[11019,5,2.0],[11020,2,4.0],[11021,1,2.0],[11021,2,9.0],[11021,3,1.0],[11021,5,3.0],[11021,6,1.0],[11021,7,1.0],[11022,0,6.0],[11022,3,3.0],[11023,2,4.0],[11023,3,3.0],[11023,5,2.0],[11024,4,2.0],[11024,5,1.0],[11024,6,8.0],[11025,0,5.0],[11025,3,3.0],[11026,2,11.0],[11026,4,9.0],[11026,5,5.0],[11026,6,14.0],[11027,2,1.0],[11027,4,5.0],[11027,6,2.0],[11028,2,5.0],[11028,4,3.0],[11028,6,8.0],[11029,2,3.0],[11029,6,1.0],[11030,2,2.0],[11031,0,1.0],[11031,2,1.0],[11032,2,2.0],[11032,3,2.0],[11033,0,1.0],[11033,3,2.0],[11034,0,1.0],[11034,6,1.0],[11035,3,1.0],[11035,4,1.0],[11036,2,1.0],[11036,4,1.0],[11036,6,1.0],[11037,0,3.0],[11037,3,6.0],[11038,3,1.0],[11038,5,1.0],[11039,6,2.0],[11039,7,2.0],[11040,0,1.0],[11040,1,2.0],[11040,7,3.0],[11041,0,1.0],[11041,3,1.0],[11042,2,2.0],[11043,0,2.0],[11043,3,1.0],[11043,6,1.0],[11044,0,3.0],[11044,3,11.0],[11045,2,4.0],[11045,5,2.0],[11046,0,5.0],[11046,3,1.0],[11047,1,2.0],[11047,7,2.0],[11048,3,2.0],[11049,6,2.0],[11050,2,1.0],[11050,6,1.0],[11051,2,1.0],[11051,3,2.0],[11051,6,1.0],[11052,0,2.0],[11052,3,2.0],[11052,6,2.0],[11053,2,2.0],[11053,5,1.0],[11054,2,1.0],[11054,4,1.0],[11055,0,4.0],[11055,2,9.0],[11055,3,4.0],[11055,5,2.0],[11055,6,2.0],[11056,0,2.0],[11056,2,1.0],[11056,3,4.0],[11056,4,2.0],[11056,6,1.0],[11057,4,2.0],[11058,5,2.0],[11059,2,1.0],[11059,5,1.0],[11059,6,1.0],[11060,0,1.0],[11060,2,1.0],[11061,2,2.0],[11062,2,2.0],[11063,0,7.0],[11063,2,3.0],[11063,3,1.0],[11064,2,1.0],[11064,5,1.0],[11065,0,1.0],[11065,2,1.0],[11065,5,1.0],[11066,2,1.0],[11066,5,1.0],[11067,2,6.0],[11067,5,2.0],[11068,5,2.0],[11068,6,1.0],[11069,2,1.0],[11069,5,1.0],[11070,2,1.0],[11070,5,2.0],[11071,2,3.0],[11071,5,1.0],[11072,2,1.0],[11072,3,1.0],[11072,5,1.0],[11073,0,2.0],[11074,2,1.0],[11074,5,1.0],[11075,1,5.0],[11075,7,8.0],[11076,0,4.0],[11076,2,11.0],[11076,3,6.0],[11076,4,1.0],[11076,5,4.0],[11076,6,1.0],[11076,7,1.0],[11077,2,22.0],[11077,5,9.0],[11078,1,1.0],[11078,2,1.0],[11078,7,1.0],[11079,0,1.0],[11079,2,2.0],[11079,3,3.0],[11079,4,1.0],[11080,0,4.0],[11080,3,2.0],[11081,0,3.0],[11081,2,1.0],[11082,7,3.0],[11083,1,1.0],[11083,7,1.0],[11084,7,3.0],[11085,1,1.0],[11085,7,3.0],[11086,2,1.0],[11086,3,1.0],[11087,0,1.0],[11087,3,1.0],[11088,2,1.0],[11088,3,2.0],[11089,3,2.0],[11090,0,2.0],[11090,3,1.0],[11090,4,1.0],[11090,6,2.0],[11091,2,3.0],[11091,6,4.0],[11092,0,1.0],[11092,2,7.0],[11092,5,1.0],[11092,6,2.0],[11093,2,14.0],[11093,4,4.0],[11093,5,1.0],[11093,6,5.0],[11093,7,1.0],[11094,0,2.0],[11094,1,8.0],[11094,2,3.0],[11094,3,9.0],[11094,4,4.0],[11094,6,14.0],[11094,7,8.0],[11095,2,8.0],[11095,5,1.0],[11096,2,6.0],[11096,3,1.0],[11096,5,2.0],[11097,0,1.0],[11097,3,4.0],[11097,7,1.0],[11098,2,6.0],[11098,5,2.0],[11099,0,1.0],[11099,1,15.0],[11099,2,2.0],[11099,3,2.0],[11099,5,1.0],[11099,6,1.0],[11099,7,14.0],[11100,2,1.0],[11100,5,1.0],[11100,6,1.0],[11101,1,1.0],[11101,2,7.0],[11101,5,1.0],[11101,6,2.0],[11101,7,2.0],[11102,2,2.0],[11103,2,2.0],[11104,2,4.0],[11105,2,2.0],[11106,2,2.0],[11106,6,1.0],[11107,2,3.0],[11108,2,1.0],[11108,3,2.0],[11108,6,2.0],[11109,2,3.0],[11109,5,1.0],[11110,2,1.0],[11110,5,1.0],[11110,6,1.0],[11111,2,1.0],[11111,5,1.0],[11112,2,1.0],[11112,5,2.0],[11112,6,2.0],[11113,2,2.0],[11114,2,2.0],[11115,2,2.0],[11116,2,3.0],[11116,6,1.0],[11117,2,2.0],[11118,0,3.0],[11118,3,7.0],[11119,2,3.0],[11120,2,6.0],[11121,2,2.0],[11122,2,2.0],[11123,2,6.0],[11124,2,2.0],[11125,3,1.0],[11125,4,1.0],[11126,0,1.0],[11126,2,1.0],[11127,0,2.0],[11128,0,3.0],[11129,0,1.0],[11129,3,1.0],[11130,2,1.0],[11130,3,1.0],[11131,0,1.0],[11131,3,2.0],[11132,0,1.0],[11132,3,2.0],[11133,0,1.0],[11133,3,5.0],[11133,4,1.0],[11134,2,1.0],[11134,4,2.0],[11134,5,4.0],[11134,6,2.0],[11135,4,1.0],[11135,5,1.0],[11136,2,2.0],[11136,4,1.0],[11136,6,2.0],[11137,2,1.0],[11137,3,1.0],[11137,4,1.0],[11137,5,2.0],[11138,2,8.0],[11138,4,1.0],[11138,5,2.0],[11138,6,1.0],[11139,0,1.0],[11139,3,1.0],[11140,0,2.0],[11140,3,1.0],[11141,0,1.0],[11141,3,1.0],[11142,2,77.0],[11142,5,31.0],[11143,2,26.0],[11143,4,15.0],[11143,5,16.0],[11143,6,11.0],[11144,0,4.0],[11144,2,55.0],[11144,3,5.0],[11144,4,30.0],[11144,5,29.0],[11144,6,24.0],[11145,0,2.0],[11145,2,74.0],[11145,3,1.0],[11145,4,11.0],[11145,5,36.0],[11145,6,25.0],[11145,7,1.0],[11146,0,15.0],[11146,2,86.0],[11146,3,10.0],[11146,4,3.0],[11146,5,26.0],[11146,6,8.0],[11147,2,53.0],[11147,4,1.0],[11147,5,21.0],[11147,6,1.0],[11148,0,1.0],[11148,1,59.0],[11148,2,10.0],[11148,3,4.0],[11148,4,5.0],[11148,5,5.0],[11148,6,8.0],[11148,7,63.0],[11149,2,29.0],[11149,4,16.0],[11149,5,7.0],[11149,6,28.0],[11150,0,11.0],[11150,2,42.0],[11150,3,17.0],[11150,4,10.0],[11150,5,10.0],[11150,6,16.0],[11151,0,1.0],[11151,3,1.0],[11151,4,30.0],[11151,6,35.0],[11152,0,1.0],[11152,3,2.0],[11153,0,5.0],[11153,3,6.0],[11154,3,2.0],[11155,0,1.0],[11155,2,1.0],[11155,3,1.0],[11156,0,1.0],[11156,3,1.0],[11157,0,1.0],[11157,2,1.0],[11158,0,2.0],[11159,0,2.0],[11160,0,15.0],[11160,2,1.0],[11160,3,2.0],[11161,0,2.0],[11161,3,1.0],[11162,0,1.0],[11162,3,1.0],[11163,3,2.0],[11164,6,2.0],[11165,2,4.0],[11166,2,2.0],[11167,2,1.0],[11167,4,1.0],[11167,5,1.0],[11168,2,2.0],[11169,2,2.0],[11170,2,2.0],[11171,0,1.0],[11171,2,1.0],[11172,0,2.0],[11173,0,1.0],[11173,2,1.0],[11174,2,2.0],[11175,0,1.0],[11175,2,1.0],[11176,2,2.0],[11177,2,4.0],[11178,2,2.0],[11179,2,2.0],[11180,0,1.0],[11180,3,1.0],[11180,5,1.0],[11181,2,1.0],[11181,5,1.0],[11181,6,1.0],[11182,2,4.0],[11182,5,1.0],[11183,1,1.0],[11183,2,1.0],[11183,3,2.0],[11183,5,3.0],[11183,6,1.0],[11183,7,3.0],[11184,0,2.0],[11185,0,2.0],[11186,0,2.0],[11187,2,2.0],[11188,2,2.0],[11189,2,1.0],[11189,5,2.0],[11189,6,1.0],[11190,5,1.0],[11190,6,1.0],[11191,3,4.0],[11191,5,1.0],[11191,6,1.0],[11192,2,3.0],[11192,5,1.0],[11193,1,1.0],[11193,2,3.0],[11193,5,1.0],[11194,0,1.0],[11194,2,1.0],[11195,0,2.0],[11195,2,1.0],[11196,0,2.0],[11197,0,3.0],[11197,3,1.0],[11198,1,2.0],[11198,7,3.0],[11199,1,4.0],[11199,7,3.0],[11200,1,4.0],[11200,7,1.0],[11201,2,3.0],[11201,5,1.0],[11202,2,1.0],[11202,5,1.0],[11203,5,1.0],[11203,6,1.0],[11204,2,3.0],[11204,5,3.0],[11205,0,2.0],[11206,0,2.0],[11207,2,4.0],[11208,2,1.0],[11208,5,1.0],[11208,6,1.0],[11209,2,1.0],[11209,4,1.0],[11209,5,1.0],[11209,6,1.0],[11210,2,3.0],[11210,6,1.0],[11211,0,1.0],[11211,1,9.0],[11211,6,1.0],[11211,7,9.0],[11212,7,3.0],[11213,1,1.0],[11213,7,1.0],[11214,2,25.0],[11214,4,48.0],[11214,5,8.0],[11214,6,48.0],[11215,2,2.0],[11215,4,1.0],[11216,0,2.0],[11216,2,227.0],[11216,3,2.0],[11216,4,26.0],[11216,5,53.0],[11216,6,34.0],[11217,4,1.0],[11217,6,1.0],[11218,3,3.0],[11219,0,4.0],[11219,3,2.0],[11220,0,3.0],[11220,3,2.0],[11221,0,1.0],[11221,3,1.0],[11222,2,4.0],[11223,2,3.0],[11224,2,2.0],[11225,2,2.0],[11226,2,2.0],[11227,0,1.0],[11227,2,1.0],[11227,3,2.0],[11227,5,1.0],[11228,5,2.0],[11229,2,10.0],[11229,5,3.0],[11230,0,1.0],[11230,3,1.0],[11230,5,1.0],[11231,2,2.0],[11231,4,3.0],[11231,6,2.0],[11232,4,1.0],[11232,7,1.0],[11233,4,1.0],[11233,6,1.0],[11234,4,1.0],[11234,6,2.0],[11235,2,1.0],[11235,3,2.0],[11235,4,1.0],[11236,2,2.0],[11237,2,2.0],[11238,2,2.0],[11239,2,3.0],[11240,2,1.0],[11240,5,1.0],[11241,2,3.0],[11242,2,2.0],[11243,2,1.0],[11243,5,2.0],[11244,2,2.0],[11245,2,3.0],[11246,2,1.0],[11246,5,1.0],[11247,0,2.0],[11248,0,2.0],[11249,2,1.0],[11249,4,3.0],[11249,6,3.0],[11250,2,2.0],[11250,4,1.0],[11251,2,1.0],[11251,5,1.0],[11252,2,1.0],[11252,5,1.0],[11253,0,1.0],[11253,2,2.0],[11253,5,1.0],[11254,2,2.0],[11254,5,1.0],[11254,6,3.0],[11255,6,2.0],[11256,2,1.0],[11256,6,1.0],[11257,2,2.0],[11258,0,1.0],[11258,3,1.0],[11259,0,1.0],[11259,3,1.0],[11260,1,1.0],[11260,7,1.0],[11261,0,1.0],[11261,1,2.0],[11261,2,1.0],[11261,3,1.0],[11261,4,1.0],[11261,6,1.0],[11261,7,2.0],[11262,4,1.0],[11262,6,1.0],[11263,1,3.0],[11263,7,7.0],[11264,2,6.0],[11264,5,1.0],[11264,6,1.0],[11265,2,3.0],[11265,5,2.0],[11266,2,3.0],[11266,4,1.0],[11266,5,2.0],[11267,2,5.0],[11267,5,5.0],[11267,6,2.0],[11268,2,2.0],[11268,4,1.0],[11268,6,1.0],[11269,2,1.0],[11269,6,2.0],[11270,2,2.0],[11271,0,1.0],[11271,2,1.0],[11272,0,1.0],[11272,3,1.0],[11273,2,2.0],[11273,4,3.0],[11273,5,1.0],[11274,2,2.0],[11274,5,1.0],[11275,2,4.0],[11275,5,1.0],[11276,4,1.0],[11276,6,1.0],[11277,2,5.0],[11277,5,1.0],[11278,0,9.0],[11278,2,2.0],[11278,3,6.0],[11279,1,2.0],[11279,7,6.0],[11280,0,2.0],[11280,2,4.0],[11280,3,4.0],[11280,5,2.0],[11280,6,1.0],[11281,2,9.0],[11281,4,1.0],[11281,5,3.0],[11281,6,3.0],[11282,2,2.0],[11282,4,1.0],[11282,5,1.0],[11282,6,7.0],[11283,4,1.0],[11283,6,1.0],[11284,4,1.0],[11284,6,1.0],[11285,4,1.0],[11285,6,1.0],[11286,2,4.0],[11286,4,1.0],[11286,5,1.0],[11287,2,3.0],[11287,4,2.0],[11287,5,1.0],[11287,6,3.0],[11288,4,1.0],[11288,6,1.0],[11289,2,3.0],[11289,4,7.0],[11289,5,4.0],[11289,6,8.0],[11290,2,1.0],[11290,5,1.0],[11291,2,1.0],[11291,5,1.0],[11292,5,2.0],[11293,2,4.0],[11293,5,1.0],[11294,2,2.0],[11294,5,1.0],[11295,0,2.0],[11295,3,1.0],[11296,0,1.0],[11296,3,3.0],[11297,2,2.0],[11297,3,1.0],[11298,2,1.0],[11298,3,1.0],[11299,0,1.0],[11299,3,1.0],[11300,3,2.0],[11301,5,1.0],[11301,6,1.0],[11302,0,1.0],[11302,2,2.0],[11302,6,1.0],[11303,2,2.0],[11303,6,1.0],[11304,2,1.0],[11304,5,1.0],[11305,2,2.0],[11305,5,1.0],[11305,6,1.0],[11306,2,3.0],[11306,5,1.0],[11306,6,1.0],[11307,2,1.0],[11307,3,1.0],[11307,5,2.0],[11307,7,1.0],[11308,0,1.0],[11308,2,1.0],[11308,7,1.0],[11309,2,8.0],[11310,2,2.0],[11311,1,1.0],[11311,7,1.0],[11312,6,1.0],[11312,7,1.0],[11313,1,2.0],[11313,7,2.0],[11314,3,1.0],[11314,7,1.0],[11315,2,1.0],[11315,7,1.0],[11316,1,1.0],[11316,7,1.0],[11317,1,7.0],[11318,2,1.0],[11318,5,2.0],[11319,0,1.0],[11319,2,1.0],[11319,3,3.0],[11319,5,2.0],[11320,2,1.0],[11320,5,1.0],[11321,0,1.0],[11321,2,1.0],[11321,5,2.0],[11322,2,3.0],[11322,5,1.0],[11323,0,1.0],[11323,3,2.0],[11323,5,1.0],[11324,1,12.0],[11324,7,11.0],[11325,2,3.0],[11326,0,6.0],[11326,2,6.0],[11326,3,6.0],[11326,4,7.0],[11326,5,2.0],[11326,6,12.0],[11327,2,4.0],[11327,4,13.0],[11327,5,2.0],[11327,6,11.0],[11328,0,6.0],[11328,2,47.0],[11328,3,3.0],[11328,4,2.0],[11328,5,18.0],[11328,6,2.0],[11328,7,1.0],[11329,1,27.0],[11329,7,36.0],[11330,0,14.0],[11330,3,18.0],[11331,0,13.0],[11331,2,8.0],[11331,3,25.0],[11331,4,5.0],[11331,5,6.0],[11331,6,5.0],[11331,7,7.0],[11332,0,4.0],[11332,1,1.0],[11332,2,25.0],[11332,3,5.0],[11332,4,11.0],[11332,5,13.0],[11332,6,20.0],[11333,0,19.0],[11333,3,8.0],[11334,4,10.0],[11334,6,11.0],[11335,0,2.0],[11335,1,10.0],[11335,2,9.0],[11335,3,2.0],[11335,4,2.0],[11335,5,5.0],[11335,6,4.0],[11335,7,12.0],[11336,0,9.0],[11336,2,1.0],[11336,3,10.0],[11337,0,1.0],[11337,2,12.0],[11337,3,2.0],[11337,4,3.0],[11337,5,3.0],[11337,6,2.0],[11337,7,2.0],[11338,0,2.0],[11338,2,7.0],[11338,4,3.0],[11338,5,6.0],[11338,6,1.0],[11339,2,16.0],[11339,4,2.0],[11339,5,11.0],[11339,6,2.0],[11340,1,2.0],[11340,2,2.0],[11340,5,1.0],[11340,7,6.0],[11341,2,21.0],[11341,4,2.0],[11341,5,9.0],[11341,6,2.0],[11342,1,20.0],[11342,3,1.0],[11342,4,1.0],[11342,7,16.0],[11343,2,9.0],[11343,5,2.0],[11344,2,11.0],[11344,5,4.0],[11345,2,2.0],[11346,2,2.0],[11347,2,8.0],[11348,1,3.0],[11348,7,3.0],[11349,7,2.0],[11350,2,1.0],[11350,3,1.0],[11350,7,1.0],[11351,2,2.0],[11351,6,1.0],[11352,1,11.0],[11352,2,2.0],[11352,6,1.0],[11352,7,8.0],[11353,3,1.0],[11353,5,1.0],[11354,2,2.0],[11354,3,1.0],[11354,5,3.0],[11354,6,1.0],[11355,0,1.0],[11355,5,1.0],[11355,6,1.0],[11356,2,2.0],[11357,2,5.0],[11358,2,1.0],[11358,5,1.0],[11359,2,6.0],[11359,5,5.0],[11360,1,2.0],[11360,2,2.0],[11360,3,1.0],[11360,4,1.0],[11360,6,1.0],[11360,7,4.0],[11361,6,3.0],[11362,2,5.0],[11362,4,1.0],[11362,5,3.0],[11363,2,2.0],[11363,5,1.0],[11364,0,1.0],[11364,2,5.0],[11364,5,1.0],[11365,0,1.0],[11365,2,1.0],[11365,5,1.0],[11366,1,6.0],[11366,7,3.0],[11367,0,7.0],[11367,3,6.0],[11368,2,2.0],[11369,2,2.0],[11370,2,2.0],[11371,4,1.0],[11371,5,1.0],[11372,0,1.0],[11372,4,1.0],[11373,0,1.0],[11373,2,2.0],[11373,3,1.0],[11373,4,1.0],[11373,5,1.0],[11373,6,1.0],[11374,2,2.0],[11375,2,1.0],[11375,5,3.0],[11375,7,1.0],[11376,0,1.0],[11376,2,1.0],[11376,5,3.0],[11376,6,2.0],[11377,2,1.0],[11377,4,4.0],[11377,5,4.0],[11377,6,1.0],[11378,2,2.0],[11378,4,2.0],[11379,4,1.0],[11379,6,1.0],[11379,7,2.0],[11380,2,4.0],[11380,5,1.0],[11381,0,3.0],[11382,0,10.0],[11382,2,2.0],[11382,3,7.0],[11382,4,1.0],[11382,6,3.0],[11383,0,3.0],[11383,3,9.0],[11384,0,3.0],[11384,3,4.0],[11385,0,5.0],[11385,3,9.0],[11386,2,4.0],[11386,5,3.0],[11386,6,1.0],[11387,0,3.0],[11387,3,4.0],[11387,6,1.0],[11388,1,10.0],[11388,7,12.0],[11389,1,8.0],[11389,2,3.0],[11389,3,2.0],[11389,7,4.0],[11390,0,7.0],[11390,3,3.0],[11390,4,2.0],[11390,6,6.0],[11391,4,2.0],[11391,5,1.0],[11391,6,5.0],[11392,2,1.0],[11392,6,1.0],[11393,2,2.0],[11393,5,1.0],[11393,6,1.0],[11394,5,1.0],[11394,6,1.0],[11395,6,2.0],[11396,1,3.0],[11396,7,2.0],[11397,1,1.0],[11397,7,1.0],[11398,2,1.0],[11398,3,1.0],[11398,6,4.0],[11398,7,3.0],[11399,3,1.0],[11399,7,1.0],[11400,0,1.0],[11400,3,1.0],[11401,0,3.0],[11401,3,2.0],[11402,0,1.0],[11402,2,1.0],[11402,3,2.0],[11403,2,1.0],[11403,3,2.0],[11404,2,12.0],[11404,5,3.0],[11404,6,2.0],[11405,2,4.0],[11405,4,3.0],[11405,5,1.0],[11406,0,1.0],[11406,2,3.0],[11406,4,1.0],[11406,5,2.0],[11407,0,3.0],[11407,2,2.0],[11407,3,2.0],[11407,5,1.0],[11407,7,1.0],[11408,7,8.0],[11409,2,9.0],[11409,5,4.0],[11409,6,1.0],[11410,5,2.0],[11411,0,2.0],[11411,3,5.0],[11412,2,5.0],[11412,5,3.0],[11413,2,1.0],[11413,6,2.0],[11414,0,1.0],[11414,6,1.0],[11415,2,1.0],[11415,3,1.0],[11415,6,2.0],[11416,2,2.0],[11416,3,1.0],[11417,2,3.0],[11418,2,2.0],[11419,2,3.0],[11420,2,2.0],[11421,2,2.0],[11422,2,2.0],[11423,2,1.0],[11423,6,1.0],[11424,3,2.0],[11424,6,1.0],[11425,2,2.0],[11426,2,2.0],[11427,2,2.0],[11428,3,2.0],[11429,0,2.0],[11429,3,1.0],[11430,1,2.0],[11430,7,3.0],[11431,0,2.0],[11431,1,3.0],[11431,3,2.0],[11432,1,3.0],[11433,1,1.0],[11433,7,1.0],[11434,2,1.0],[11434,6,1.0],[11435,2,1.0],[11435,5,2.0],[11436,2,1.0],[11436,5,1.0],[11437,2,2.0],[11437,5,2.0],[11437,6,1.0],[11438,2,2.0],[11438,3,1.0],[11439,0,2.0],[11439,2,1.0],[11439,7,1.0],[11440,2,2.0],[11441,3,2.0],[11442,2,4.0],[11443,2,1.0],[11443,6,1.0],[11444,0,7.0],[11444,3,9.0],[11445,2,1.0],[11445,7,1.0],[11446,0,1.0],[11446,1,1.0],[11446,2,1.0],[11446,3,3.0],[11446,7,4.0],[11447,3,1.0],[11447,7,2.0],[11448,1,2.0],[11448,7,3.0],[11449,2,2.0],[11450,2,7.0],[11451,2,2.0],[11452,2,2.0],[11453,1,2.0],[11454,2,6.0],[11455,2,3.0],[11456,2,2.0],[11457,2,2.0],[11458,2,8.0],[11459,2,2.0],[11460,2,2.0],[11461,2,1.0],[11461,3,1.0],[11462,2,4.0],[11462,5,2.0],[11462,6,1.0],[11463,0,1.0],[11463,1,1.0],[11463,2,4.0],[11463,4,2.0],[11463,5,1.0],[11463,6,3.0],[11463,7,4.0],[11464,2,1.0],[11464,4,1.0],[11464,5,1.0],[11465,2,2.0],[11465,4,1.0],[11465,6,2.0],[11466,2,4.0],[11466,3,1.0],[11466,4,2.0],[11466,5,5.0],[11466,6,1.0],[11467,2,6.0],[11467,6,1.0],[11468,0,1.0],[11468,2,4.0],[11468,5,1.0],[11468,6,1.0],[11469,1,2.0],[11469,2,2.0],[11469,4,1.0],[11469,5,2.0],[11469,6,1.0],[11469,7,3.0],[11470,3,1.0],[11470,4,1.0],[11470,5,1.0],[11470,6,1.0],[11471,0,5.0],[11471,3,6.0],[11472,2,3.0],[11473,2,2.0],[11474,6,2.0],[11475,6,2.0],[11476,2,3.0],[11476,6,1.0],[11477,6,2.0],[11478,3,2.0],[11478,6,2.0],[11479,2,4.0],[11479,4,4.0],[11479,5,7.0],[11479,6,3.0],[11480,0,1.0],[11480,3,4.0],[11481,3,2.0],[11482,3,2.0],[11483,3,5.0],[11484,3,2.0],[11485,2,2.0],[11486,2,2.0],[11487,2,2.0],[11488,2,1.0],[11488,5,1.0],[11489,2,2.0],[11490,2,2.0],[11491,2,2.0],[11492,0,1.0],[11492,2,1.0],[11492,3,3.0],[11493,2,5.0],[11493,3,5.0],[11494,0,3.0],[11494,2,1.0],[11494,3,3.0],[11495,0,1.0],[11495,6,3.0],[11496,6,2.0],[11497,2,1.0],[11497,6,1.0],[11498,2,1.0],[11498,5,1.0],[11498,6,3.0],[11499,2,2.0],[11499,5,1.0],[11500,2,1.0],[11500,3,1.0],[11500,5,1.0],[11501,0,1.0],[11501,3,1.0],[11501,5,1.0],[11502,2,1.0],[11502,5,1.0],[11502,6,1.0],[11503,5,2.0],[11503,6,1.0],[11504,2,1.0],[11504,5,1.0],[11505,0,1.0],[11505,4,1.0],[11506,0,1.0],[11506,4,10.0],[11506,6,1.0],[11507,2,1.0],[11507,4,1.0],[11507,5,1.0],[11508,4,2.0],[11508,6,2.0],[11509,2,2.0],[11509,4,1.0],[11510,2,3.0],[11510,4,1.0],[11511,3,1.0],[11511,5,1.0],[11512,7,2.0],[11513,7,3.0],[11514,1,5.0],[11514,7,13.0],[11515,1,2.0],[11515,7,2.0],[11516,1,1.0],[11516,2,1.0],[11517,1,3.0],[11517,7,4.0],[11518,1,1.0],[11518,3,1.0],[11519,1,5.0],[11519,7,5.0],[11520,1,21.0],[11520,6,1.0],[11520,7,18.0],[11521,1,1.0],[11521,7,1.0],[11522,5,1.0],[11522,6,1.0],[11522,7,1.0],[11523,2,6.0],[11523,5,2.0],[11524,2,2.0],[11524,5,3.0],[11525,2,3.0],[11525,5,1.0],[11526,2,1.0],[11526,5,1.0],[11527,2,2.0],[11527,5,1.0],[11528,0,1.0],[11528,3,1.0],[11529,2,2.0],[11529,3,2.0],[11530,0,1.0],[11530,3,1.0],[11531,0,2.0],[11531,2,1.0],[11531,3,1.0],[11532,3,3.0],[11533,2,11.0],[11533,4,3.0],[11533,5,5.0],[11533,6,6.0],[11534,2,2.0],[11534,5,1.0],[11534,6,2.0],[11535,1,4.0],[11535,5,1.0],[11535,7,5.0],[11536,0,2.0],[11536,2,2.0],[11536,3,1.0],[11536,5,1.0],[11537,0,2.0],[11537,3,2.0],[11537,4,2.0],[11537,5,1.0],[11537,6,9.0],[11538,2,10.0],[11538,5,3.0],[11539,0,11.0],[11539,3,6.0],[11539,5,4.0],[11539,6,1.0],[11540,0,1.0],[11540,1,7.0],[11540,2,1.0],[11540,7,6.0],[11541,0,3.0],[11541,3,5.0],[11541,7,1.0],[11542,2,6.0],[11542,4,5.0],[11542,5,5.0],[11542,6,7.0],[11543,2,4.0],[11544,2,2.0],[11545,2,1.0],[11545,6,1.0],[11546,0,1.0],[11546,2,1.0],[11546,5,1.0],[11547,0,1.0],[11547,2,2.0],[11547,3,3.0],[11547,6,1.0],[11548,2,2.0],[11549,2,1.0],[11549,5,1.0],[11549,6,1.0],[11550,2,1.0],[11550,5,1.0],[11551,2,1.0],[11551,5,1.0],[11552,0,2.0],[11552,3,6.0],[11552,4,2.0],[11552,6,1.0],[11553,0,5.0],[11553,3,10.0],[11554,0,1.0],[11554,1,7.0],[11554,7,4.0],[11555,1,3.0],[11555,7,2.0],[11556,1,5.0],[11556,3,1.0],[11556,7,12.0],[11557,0,1.0],[11557,2,5.0],[11557,5,1.0],[11558,2,7.0],[11558,3,3.0],[11558,4,2.0],[11558,6,1.0],[11559,1,2.0],[11559,7,6.0],[11560,2,8.0],[11560,5,2.0],[11561,1,7.0],[11561,7,6.0],[11562,1,1.0],[11562,7,1.0],[11563,1,2.0],[11564,1,1.0],[11564,7,1.0],[11565,1,1.0],[11565,2,1.0],[11566,2,2.0],[11567,2,3.0],[11568,2,2.0],[11569,3,1.0],[11569,7,2.0],[11570,2,1.0],[11570,5,1.0],[11571,2,1.0],[11571,5,1.0],[11572,5,1.0],[11572,6,1.0],[11573,5,1.0],[11573,6,1.0],[11574,2,1.0],[11574,5,1.0],[11574,6,1.0],[11575,5,1.0],[11575,6,2.0],[11576,2,5.0],[11576,5,1.0],[11576,6,1.0],[11577,0,1.0],[11577,2,1.0],[11578,2,2.0],[11578,6,1.0],[11579,0,3.0],[11579,2,5.0],[11579,3,2.0],[11579,5,2.0],[11580,2,2.0],[11581,2,2.0],[11581,3,1.0],[11582,2,2.0],[11583,0,3.0],[11584,1,2.0],[11584,7,1.0],[11585,2,2.0],[11586,2,2.0],[11587,2,4.0],[11587,4,1.0],[11587,6,2.0],[11588,0,1.0],[11588,2,4.0],[11588,3,2.0],[11588,5,3.0],[11589,2,1.0],[11589,6,1.0],[11590,2,1.0],[11590,6,1.0],[11591,2,2.0],[11592,2,2.0],[11593,2,1.0],[11593,6,1.0],[11594,6,2.0],[11595,2,6.0],[11595,6,2.0]],"rows": [{"id": "4323163", "metadata": {"taxonomy": ["k__Bacteria", "p__Chloroflexi", "c__Anaerolineae", "o__Anaerolineales", "f__Anaerolinaceae", "g__T78", "s__"]}},{"id": "791583", "metadata": {"taxonomy": ["k__Bacteria", "p__Actinobacteria", "c__Acidimicrobiia", "o__Acidimicrobiales", "f__", "g__", "s__"]}},{"id": "177792", "metadata": {"taxonomy": ["k__Bacteria", "p__Firmicutes", "c__Clostridia", "o__Clostridiales", "f__Ruminococcaceae", "g__", "s__"]}},{"id": "302880", "metadata": {"taxonomy": ["k__Bacteria", "p__Firmicutes", "c__Bacilli", "o__Lactobacillales", "f__Streptococcaceae", "g__Streptococcus", "s__"]}},{"id": "4444760", "metadata": {"taxonomy": ["k__Bacteria", "p__Actinobacteria", "c__Actinobacteria", "o__Actinomycetales", "f__Micrococcaceae", "g__Arthrobacter", "s__"]}},{"id": "4357070", "metadata": {"taxonomy": ["k__Bacteria", "p__Bacteroidetes", "c__Bacteroidia", "o__Bacteroidales", "f__", "g__", "s__"]}},{"id": "326154", "metadata": {"taxonomy": ["k__Bacteria", "p__OP9", "c__JS1", "o__BA021", "f__", "g__", "s__"]}},{"id": "4298756", "metadata": {"taxonomy": ["k__Bacteria", "p__Firmicutes", "c__Clostridia", "o__Thermoanaerobacterales", "f__", "g__", "s__"]}},{"id": "1119668", "metadata": {"taxonomy": ["k__Bacteria", "p__Proteobacteria", "c__Alphaproteobacteria", "o__Rhizobiales", "f__Hyphomicrobiaceae", "g__Devosia", "s__"]}},{"id": "4478325", "metadata": {"taxonomy": ["k__Bacteria", "p__Firmicutes", "c__Erysipelotrichi", "o__Erysipelotrichales", "f__Erysipelotrichaceae", "g__Erysipelothrix", "s__"]}},{"id": "181589", "metadata": {"taxonomy": ["k__Bacteria", "p__Firmicutes", "c__Bacilli", "o__Bacillales", "f__Staphylococcaceae", "g__Staphylococcus"]}},{"id": "4319602", "metadata": {"taxonomy": ["k__Bacteria", "p__Firmicutes", "c__Clostridia", "o__Clostridiales", "f__Caldicoprobacteraceae", "g__Caldicoprobacter", "s__"]}},{"id": "103544", "metadata": {"taxonomy": ["k__Bacteria", "p__Firmicutes", "c__Clostridia", "o__MBA08", "f__", "g__", "s__"]}},{"id": "4342298", "metadata": {"taxonomy": ["k__Bacteria", "p__Firmicutes", "c__Clostridia", "o__MBA08", "f__", "g__", "s__"]}},{"id": "4424928", "metadata": {"taxonomy": ["k__Bacteria", "p__Proteobacteria", "c__Betaproteobacteria", "o__Burkholderiales", "f__Comamonadaceae", "g__", "s__"]}},{"id": "297140", "metadata": {"taxonomy": ["k__Bacteria", "p__Spirochaetes", "c__Spirochaetes", "o__Spirochaetales", "f__Spirochaetaceae", "g__Treponema", "s__"]}},{"id": "807035", "metadata": {"taxonomy": ["k__Bacteria", "p__Actinobacteria", "c__Actinobacteria", "o__Actinomycetales", "f__Microbacteriaceae", "g__Leucobacter", "s__"]}},{"id": "149335", "metadata": {"taxonomy": ["k__Bacteria", "p__Firmicutes", "c__Clostridia", "o__Clostridiales", "f__Veillonellaceae", "g__", "s__"]}},{"id": "1122110", "metadata": {"taxonomy": ["k__Bacteria", "p__Actinobacteria", "c__Coriobacteriia", "o__Coriobacteriales", "f__Coriobacteriaceae", "g__", "s__"]}},{"id": "4468391", "metadata": {"taxonomy": ["k__Bacteria", "p__Firmicutes", "c__Clostridia", "o__Clostridiales", "f__Ruminococcaceae", "g__Ruminococcus", "s__"]}},{"id": "336518", "metadata": {"taxonomy": ["k__Bacteria", "p__B
[truncated: 1,910,535 more chars]
